# Supplementary material for: Transcriptional remodeling during metacyclogenesis in Trypanosoma cruzi I
Source: Virulence. 2020 Jul 27;11(1):969–80. doi: 10.1080/21505594.2020.1797274 (PMC7549971; doi:10.1080/21505594.2020.1797274)
Supplement: Supplemental Material [file KVIR_A_1797274_SM7171.zip]

Archive with 7 entries (7 files):
- Figure S1.pdf
- Figure S2.pdf
- Figure S3.pdf
- S1 table.xlsx
- S2 table.xls
- S3 table.xlsx
- Supplementary Materials.docx
