# Supplementary material for: Transcriptional remodeling during metacyclogenesis in Trypanosoma cruzi I
Source: Virulence. 2020 Jul 27;11(1):969–80. doi: 10.1080/21505594.2020.1797274 (PMC7549971; doi:10.1080/21505594.2020.1797274)
Supplement: Supplemental Material [file KVIR_A_1797274_SM7171.zip › S1 table.xlsx]

## Sheet: Sheet1
Strain	DTU	stage	Read	Kind of replicate	Number	Raw sequence reads
MHOM/CO/04/MG	TcI	Mtry	Forward	Biological	1	47874804
MHOM/CO/04/MG	TcI	Mtry	Reverse	Biological	1	47874804
MHOM/CO/04/MG	TcI	Mtry	Forward	Technical	1	63859544
MHOM/CO/04/MG	TcI	Mtry	Reverse	Technical	1	63859544
MHOM/CO/04/MG	TcI	Mtry	Forward	Biological	2	57204704
MHOM/CO/04/MG	TcI	Mtry	Reverse	Biological	2	57204704
MHOM/CO/04/MG	TcI	Mtry	Forward	Technical	2	60346816
MHOM/CO/04/MG	TcI	Mtry	Reverse	Technical	2	60346816
MHOM/CO/04/MG	TcI	Epis	Forward	Biological	1	20036426
MHOM/CO/04/MG	TcI	Epis	Reverse	Biological	1	20036426
MHOM/CO/04/MG	TcI	Epis	Forward	Technical	1	22041164
MHOM/CO/04/MG	TcI	Epis	Reverse	Technical	1	22041164
MHOM/CO/04/MG	TcI	Epis	Forward	Biological	2	23629101
MHOM/CO/04/MG	TcI	Epis	Reverse	Biological	2	23629101
MHOM/CO/04/MG	TcI	Epis	Forward	Technical	2	22367810
MHOM/CO/04/MG	TcI	Epis	Reverse	Technical	2	22367810
