# Supplementary material for: Transcriptional remodeling during metacyclogenesis in Trypanosoma cruzi I
Source: Virulence. 2020 Jul 27;11(1):969–80. doi: 10.1080/21505594.2020.1797274 (PMC7549971; doi:10.1080/21505594.2020.1797274)
Supplement: Supplemental Material [file KVIR_A_1797274_SM7171.zip › S2 table.xls]

## Sheet: Down-cufflinks
test_id	gene_id	gene	locus	sample_1	sample_2	status	value_1	value_2	log2(fold_change)	test_stat	p_value	q_value	significant
XLOC_010289	XLOC_010289	TcSYL_0027970	TcX10_chr3:1464537-1464814	Epis	Mtry	OK	200126	49106	-2026.94	-1077.91	0.02365	0.0499543	yes
XLOC_007173	XLOC_007173	-	TcX10_chr21:28328-31355	Epis	Mtry	OK	404121	335535	-0.268325	-1128.32	0.02365	0.0499543	yes
XLOC_012668	XLOC_012668	TcSYL_0163900	TcX10_chr34:182687-183036	Epis	Mtry	OK	142866	373571	-1935.21	-2315.21	0.02355	0.049787	yes
XLOC_016598	XLOC_016598	-	TcX10_chr42:310724-311806	Epis	Mtry	OK	235332	196629	-0.259222	-11297	0.0235	0.0496901	yes
XLOC_010077	XLOC_010077	TcSYL_0023400	TcX10_chr3:553437-556334	Epis	Mtry	OK	657321	544984	-0.270382	-1011.69	0.0235	0.0496901	yes
XLOC_004906	XLOC_004906	TcSYL_0110910	TcX10_chr16:897805-902982	Epis	Mtry	OK	114.6	820372	-0.482255	-1178.01	0.0235	0.0496901	yes
XLOC_015428	XLOC_015428	TcSYL_0035520	TcX10_chr4:402782-403239	Epis	Mtry	OK	113038	113249	-3319.24	-2271.71	0.0235	0.0496901	yes
XLOC_011368	XLOC_011368	TcSYL_0152420	TcX10_chr30:322299-322765	Epis	Mtry	OK	586881	293797	-0.998247	-1214.85	0.02345	0.0496283	yes
XLOC_004026	XLOC_004026	-	TcX10_chr14:356848-358017	Epis	Mtry	OK	435093	293769	-0.566644	-1136.15	0.0234	0.04954	yes
XLOC_000024	XLOC_000024	TcSYL_0000500	TcX10_chr1:157945-158789	Epis	Mtry	OK	631782	510776	-0.306736	-1122.52	0.02335	0.0494517	yes
XLOC_007801	XLOC_007801	TcSYL_0128960	TcX10_chr23:197604-198487	Epis	Mtry	OK	474841	29502	-0.686631	-1167.58	0.02335	0.0494517	yes
XLOC_007972	XLOC_007972	TcSYL_0128460	TcX10_chr23:165204-166051	Epis	Mtry	OK	221056	0.792035	-1480.78	-1422.97	0.02335	0.0494517	yes
XLOC_012540	XLOC_012540	TcSYL_0164680	TcX10_chr34:391209-391561	Epis	Mtry	OK	548516	386873	-0.503673	-1137.52	0.02325	0.0492748	yes
XLOC_013206	XLOC_013206	TcSYL_0170410	TcX10_chr36:344813-347385	Epis	Mtry	OK	566543	332671	-0.768087	-1111.55	0.0232	0.0491776	yes
XLOC_007192	XLOC_007192	-	TcX10_chr21:181777-182620	Epis	Mtry	OK	137209	112983	-0.280274	-1127.71	0.02315	0.049089	yes
XLOC_008486	XLOC_008486	TcSYL_0132990	TcX10_chr24:30703-30995	Epis	Mtry	OK	116023	318667	-1864.29	-1654.36	0.0231	0.0489917	yes
XLOC_000920	XLOC_000920	TcSYL_0007000	TcX10_chr1:1558334-1558671	Epis	Mtry	OK	145613	71291	-1030.35	-1223.97	0.02305	0.0488943	yes
XLOC_008807	XLOC_008807	-	TcX10_chr24:490150-490467	Epis	Mtry	OK	430398	271217	-0.666224	-1159.81	0.02285	0.0485217	yes
XLOC_021427	XLOC_021427	-	TcX10_chr8:332826-335357	Epis	Mtry	OK	752336	62926	-0.25772	-1138.67	0.0225	0.047838	yes
XLOC_008814	XLOC_008814	-	TcX10_chr24:518040-518474	Epis	Mtry	OK	671511	512004	-0.391255	-1147.14	0.02235	0.0475699	yes
XLOC_014551	XLOC_014551	TcSYL_0031590	TcX10_chr4:139796-140418	Epis	Mtry	OK	58635	463134	-0.340332	-1151.04	0.02235	0.0475699	yes
XLOC_006283	XLOC_006283	TcSYL_0019220	TcX10_chr2:744889-745553	Epis	Mtry	OK	159447	130649	-0.287382	-1136.24	0.0222	0.0472759	yes
XLOC_005168	XLOC_005168	TcSYL_0113910,TcSYL_0113920	TcX10_chr18:477692-481229	Epis	Mtry	OK	744496	517406	-0.524967	-1143.92	0.0222	0.0472759	yes
XLOC_011997	XLOC_011997	TcSYL_0159370	TcX10_chr32:592923-593302	Epis	Mtry	OK	567188	419371	-0.435599	-1135.44	0.02215	0.047203	yes
XLOC_009226	XLOC_009226	TcSYL_0141720	TcX10_chr27:42608-43092	Epis	Mtry	OK	839819	655015	-0.358551	-1162.01	0.0221	0.0471133	yes
XLOC_009197	XLOC_009197	-	TcX10_chr26:538111-538762	Epis	Mtry	OK	100596	676547	-0.57231	-1160.17	0.02185	0.0466386	yes
XLOC_013803	XLOC_013803	TcSYL_0176020	TcX10_chr38:200910-201304	Epis	Mtry	OK	141243	410926	-1781.23	-2805.08	0.02185	0.0466386	yes
XLOC_021333	XLOC_021333	TcSYL_0073070	TcX10_chr8:259193-260022	Epis	Mtry	OK	197827	0.735202	-1428.03	-1334.93	0.0218	0.0465485	yes
XLOC_019914	XLOC_019914	TcSYL_0061360	TcX10_chr7:113568-115563	Epis	Mtry	OK	109042	79843	-0.449642	-11724	0.02175	0.04645	yes
XLOC_017763	XLOC_017763	TcSYL_0202640	TcX10_chr45:276965-277446	Epis	Mtry	OK	374034	162062	-1206.62	-1061.61	0.0216	0.0461544	yes
XLOC_017646	XLOC_017646	TcSYL_0200430	TcX10_chr44:44634-46419	Epis	Mtry	OK	278412	0.628916	-2146.28	-1555.59	0.0216	0.0461544	yes
XLOC_011338	XLOC_011338	TcSYL_0151740	TcX10_chr30:277277-278205	Epis	Mtry	OK	186905	0.875303	-1094.45	-1159.77	0.0215	0.0459654	yes
XLOC_001059	XLOC_001059	TcSYL_0008720	TcX10_chr1:1784158-1784651	Epis	Mtry	OK	119582	955352	-0.323898	-1135.71	0.02145	0.0458749	yes
XLOC_006548	XLOC_006548	-	TcX10_chr2:1318170-1318571	Epis	Mtry	OK	547753	40.57	-0.433113	-1140.69	0.0214	0.0457926	yes
XLOC_014190	XLOC_014190	TcSYL_0181640	TcX10_chr39:319479-319684	Epis	Mtry	OK	491648	242031	-1022.43	-1238.24	0.0214	0.0457925	yes
XLOC_006670	XLOC_006670	TcSYL_0119160	TcX10_chr20:421545-423028	Epis	Mtry	OK	485831	116723	-2057.37	-1441.09	0.02135	0.0457101	yes
XLOC_009589	XLOC_009589	TcSYL_0146100	TcX10_chr28:405878-406350	Epis	Mtry	OK	84939	66971	-0.34289	-11458	0.0213	0.0456194	yes
XLOC_000691	XLOC_000691	TcSYL_0000680	TcX10_chr1:243298-248111	Epis	Mtry	OK	97558	647319	-0.591783	-1132.19	0.0213	0.0456194	yes
XLOC_009322	XLOC_009322	TcSYL_0142380	TcX10_chr27:170002-170312	Epis	Mtry	OK	168692	792873	-1089.23	-1221.29	0.02125	0.045545	yes
XLOC_011932	XLOC_011932	TcSYL_0157890	TcX10_chr32:474121-474683	Epis	Mtry	OK	224.98	185017	-0.282141	-11353	0.02115	0.0453469	yes
XLOC_020427	XLOC_020427	TcSYL_0071080	TcX10_chr7:2051417-2051739	Epis	Mtry	OK	370244	227571	-0.70216	-1185.32	0.0211	0.0452478	yes
XLOC_018572	XLOC_018572	TcSYL_0047870	TcX10_chr5:980905-981605	Epis	Mtry	OK	399383	314127	-0.346425	-1158.83	0.021	0.0450657	yes
XLOC_008897	XLOC_008897	TcSYL_0138850	TcX10_chr25:393484-394025	Epis	Mtry	OK	450145	343077	-0.391857	-1173.68	0.021	0.0450657	yes
XLOC_002564	XLOC_002564	TcSYL_0090850	TcX10_chr12:382853-383157	Epis	Mtry	OK	21444	787707	-1444.84	-1526.86	0.021	0.0450657	yes
XLOC_019105	XLOC_019105	TcSYL_0058090	TcX10_chr6:1103409-1103932	Epis	Mtry	OK	368042	153723	-1259.54	-1127.53	0.02095	0.0449907	yes
XLOC_000193	XLOC_000193	TcSYL_0004580	TcX10_chr1:1208958-1216177	Epis	Mtry	OK	122788	885491	-0.471622	-1127.58	0.0209	0.0448995	yes
XLOC_021755	XLOC_021755	TcSYL_0079950	TcX10_chr9:1082208-1082458	Epis	Mtry	OK	430355	169673	-1342.77	-1936.15	0.02085	0.0448082	yes
XLOC_005552	XLOC_005552	TcSYL_0116250	TcX10_chr19:626679-630763	Epis	Mtry	OK	220359	187906	-0.229841	-1146.68	0.0208	0.0447088	yes
XLOC_016669	XLOC_016669	TcSYL_0192960	TcX10_chr42:573327-573616	Epis	Mtry	OK	122029	851336	-0.51942	-11931	0.02065	0.0444263	yes
XLOC_007001	XLOC_007001	TcSYL_0121870	TcX10_chr21:247146-254928	Epis	Mtry	OK	184176	939856	-0.970571	-1573.11	0.0206	0.0443267	yes
XLOC_016024	XLOC_016024	TcSYL_0186350	TcX10_chr40:401413-402314	Epis	Mtry	OK	294668	233329	-0.336725	-1151.09	0.02055	0.0442271	yes
XLOC_019832	XLOC_019832	-	TcX10_chr6:898204-898756	Epis	Mtry	OK	696138	40281	-0.789272	-1185.17	0.02055	0.0442271	yes
XLOC_011707	XLOC_011707	-	TcX10_chr31:97983-98343	Epis	Mtry	OK	588857	480122	-0.294515	-1142.47	0.0204	0.0439438	yes
XLOC_008609	XLOC_008609	TcSYL_0135310	TcX10_chr24:187697-188388	Epis	Mtry	OK	286488	0.77603	-1884.29	-1930.22	0.02025	0.0436443	yes
XLOC_010976	XLOC_010976	TcSYL_0151340,TcSYL_0151350	TcX10_chr30:248184-257046	Epis	Mtry	OK	131.05	71.08	-0.882598	-1254.09	0.02005	0.0432367	yes
XLOC_017826	XLOC_017826	TcSYL_0202440	TcX10_chr45:222088-222902	Epis	Mtry	OK	788611	635908	-0.310496	-1159.73	0.02	0.04316	yes
XLOC_011769	XLOC_011769	-	TcX10_chr31:460602-461206	Epis	Mtry	OK	786196	487918	-0.688251	-1166.33	0.01995	0.0430832	yes
XLOC_013288	XLOC_013288	TcSYL_0169560	TcX10_chr36:180749-181317	Epis	Mtry	OK	186905	0.497646	-1909.11	-1150.18	0.0198	0.0428134	yes
XLOC_018764	XLOC_018764	-	TcX10_chr5:685299-687318	Epis	Mtry	OK	73078	606115	-0.269845	-1156.97	0.01965	0.0425276	yes
XLOC_014041	XLOC_014041	TcSYL_0178340	TcX10_chr38:476773-486050	Epis	Mtry	OK	120701	418911	-1526.73	-1289.08	0.01965	0.0425276	yes
XLOC_007234	XLOC_007234	-	TcX10_chr21:635195-638270	Epis	Mtry	OK	636656	53137	-0.260796	-1158.84	0.0196	0.0424347	yes
XLOC_009195	XLOC_009195	-	TcX10_chr26:534672-534988	Epis	Mtry	OK	610582	400079	-0.6099	-1212.39	0.01955	0.0423341	yes
XLOC_004468	XLOC_004468	TcSYL_0108090	TcX10_chr15:786584-788712	Epis	Mtry	OK	36872	30085	-0.29348	-1161.25	0.01945	0.0421252	yes
XLOC_017006	XLOC_017006	-	TcX10_chr42:246329-246656	Epis	Mtry	OK	32719	196126	-0.738347	-1193.27	0.01935	0.0419314	yes
XLOC_011154	XLOC_011154	TcSYL_0155020	TcX10_chr30:488277-488545	Epis	Mtry	OK	248041	640187	-1954.02	-2214.96	0.01935	0.0419314	yes
XLOC_018701	XLOC_018701	-	TcX10_chr5:33410-35772	Epis	Mtry	OK	156396	124602	-0.327878	-11609	0.0193	0.0418534	yes
XLOC_020715	XLOC_020715	TcSYL_0066020	TcX10_chr7:1382834-1383303	Epis	Mtry	OK	209364	142958	-0.550425	-1194.68	0.0192	0.0416517	yes
XLOC_006196	XLOC_006196	TcSYL_0017260	TcX10_chr2:471961-472439	Epis	Mtry	OK	145088	910576	-0.672075	-1205.37	0.01915	0.0415734	yes
XLOC_011799	XLOC_011799	TcSYL_0157720	TcX10_chr32:452801-463443	Epis	Mtry	OK	580505	134973	-2104.64	-1920.04	0.01915	0.0415734	yes
XLOC_014487	XLOC_014487	TcSYL_0030130	TcX10_chr4:46260-46729	Epis	Mtry	OK	187357	12073	-0.634008	-1197.49	0.01895	0.0411841	yes
XLOC_000819	XLOC_000819	TcSYL_0003230	TcX10_chr1:905667-906043	Epis	Mtry	OK	677319	500032	-0.437814	-1174.82	0.01885	0.0409742	yes
XLOC_018202	XLOC_018202	TcSYL_0205870	TcX10_chr47:246505-247220	Epis	Mtry	OK	280439	143324	-0.968408	-12183	0.01875	0.0407791	yes
XLOC_009866	XLOC_009866	TcSYL_0148000	TcX10_chr29:357425-357684	Epis	Mtry	OK	41465	11982	-1791.02	-2801.04	0.0187	0.0406778	yes
XLOC_017726	XLOC_017726	-	TcX10_chr44:152726-153161	Epis	Mtry	OK	34938	249134	-0.487875	-1185.23	0.0186	0.0404824	yes
XLOC_018437	XLOC_018437	TcSYL_0049490	TcX10_chr5:1279775-1280958	Epis	Mtry	OK	80624	580941	-0.472816	-1197.92	0.0186	0.0404824	yes
XLOC_016342	XLOC_016342	TcSYL_0189630	TcX10_chr41:337580-337896	Epis	Mtry	OK	302326	153723	-0.975775	-1267.27	0.0185	0.0402867	yes
XLOC_018599	XLOC_018599	TcSYL_0048140	TcX10_chr5:1073300-1074477	Epis	Mtry	OK	565063	455046	-0.312399	-1166.13	0.0183	0.0398803	yes
XLOC_000457	XLOC_000457	TcSYL_0010420	TcX10_chr1:2007337-2007545	Epis	Mtry	OK	182156	54438	-1742.49	-2701.01	0.0182	0.0396913	yes
XLOC_000676	XLOC_000676	TcSYL_0000150	TcX10_chr1:24854-25734	Epis	Mtry	OK	170478	129534	-0.396248	-1197.31	0.01805	0.0393929	yes
XLOC_011115	XLOC_011115	TcSYL_0154140	TcX10_chr30:434631-435148	Epis	Mtry	OK	738887	406853	-0.860846	-1240.55	0.018	0.0393053	yes
XLOC_010296	XLOC_010296	TcSYL_0028140	TcX10_chr3:1477211-1477857	Epis	Mtry	OK	342134	0.845342	-2016.95	-1704.23	0.01785	0.038992	yes
XLOC_009797	XLOC_009797	-	TcX10_chr28:444658-445917	Epis	Mtry	OK	445138	300002	-0.569281	-1203.23	0.01775	0.038809	yes
XLOC_019757	XLOC_019757	TcSYL_0059970	TcX10_chr6:1224817-1225067	Epis	Mtry	OK	155942	778438	-1002.36	-1331.6	0.0176	0.0385163	yes
XLOC_021599	XLOC_021599	TcSYL_0077630	TcX10_chr9:690651-691597	Epis	Mtry	OK	414289	257197	-0.687762	-1222.48	0.0176	0.0385163	yes
XLOC_002835	XLOC_002835	-	TcX10_chr12:878914-879799	Epis	Mtry	OK	113414	922004	-0.298758	-1184.17	0.0175	0.0383326	yes
XLOC_016663	XLOC_016663	TcSYL_0192870	TcX10_chr42:565661-567195	Epis	Mtry	OK	168464	0.146614	-3522.35	-2149.44	0.0175	0.0383326	yes
XLOC_021503	XLOC_021503	TcSYL_0074580	TcX10_chr9:35166-35854	Epis	Mtry	OK	737864	476212	-0.63175	-1189.85	0.01735	0.0380458	yes
XLOC_016751	XLOC_016751	TcSYL_0194430	TcX10_chr42:790781-791742	Epis	Mtry	OK	160.33	131941	-0.281146	-1184.76	0.0173	0.037971	yes
XLOC_011944	XLOC_011944	TcSYL_0158240	TcX10_chr32:491898-492175	Epis	Mtry	OK	980227	617599	-0.666444	-1236.77	0.0173	0.037971	yes
XLOC_006577	XLOC_006577	TcSYL_0117710,TcSYL_0117720,TcSYL_0117730	TcX10_chr20:64246-70202	Epis	Mtry	OK	961987	710544	-0.437094	-1152.87	0.01725	0.0378891	yes
XLOC_010275	XLOC_010275	TcSYL_0027750	TcX10_chr3:1404284-1408135	Epis	Mtry	OK	284432	198362	-0.51995	-1173.74	0.0172	0.0378001	yes
XLOC_001594	XLOC_001594	TcSYL_0080680	TcX10_chr10:299682-300673	Epis	Mtry	OK	999494	815344	-0.293789	-1190.13	0.0172	0.0378001	yes
XLOC_009425	XLOC_009425	-	TcX10_chr27:353880-355026	Epis	Mtry	OK	38472	304645	-0.336682	-1195.17	0.0172	0.0378001	yes
XLOC_008165	XLOC_008165	TcSYL_0132630,TcSYL_0132640,TcSYL_0132650,TcSYL_0132670	TcX10_chr23:618985-625806	Epis	Mtry	OK	107263	709643	-0.595993	-1216.28	0.0171	0.037615	yes
XLOC_011068	XLOC_011068	TcSYL_0153060	TcX10_chr30:361826-362703	Epis	Mtry	OK	379883	236796	-0.681909	-1202.81	0.01705	0.0375119	yes
XLOC_001405	XLOC_001405	-	TcX10_chr1:1250138-1251097	Epis	Mtry	OK	204322	169.21	-0.272025	-1179.31	0.017	0.0374157	yes
XLOC_004602	XLOC_004602	-	TcX10_chr15:821993-822234	Epis	Mtry	OK	492221	348701	-0.497315	-1226.29	0.017	0.0374157	yes
XLOC_020993	XLOC_020993	TcSYL_0071880	TcX10_chr7:2123795-2124228	Epis	Mtry	OK	915505	470868	-0.959245	-1229.35	0.017	0.0374157	yes
XLOC_008282	XLOC_008282	TcSYL_0133840	TcX10_chr24:91580-91800	Epis	Mtry	OK	235.1	104.74	-1166.46	-2575.57	0.017	0.0374157	yes
XLOC_018595	XLOC_018595	TcSYL_0048100	TcX10_chr5:1067858-1069284	Epis	Mtry	OK	761067	622824	-0.289198	-1190.53	0.0169	0.0372367	yes
XLOC_011058	XLOC_011058	TcSYL_0152840	TcX10_chr30:347844-348466	Epis	Mtry	OK	7225	0.591373	-3610.86	-3039.61	0.0169	0.0372367	yes
XLOC_018771	XLOC_018771	-	TcX10_chr5:751026-752218	Epis	Mtry	OK	132922	109324	-0.281971	-12001	0.0168	0.0370505	yes
XLOC_020763	XLOC_020763	TcSYL_0066860	TcX10_chr7:1442393-1443588	Epis	Mtry	OK	288235	177664	-0.698095	-1079.77	0.0168	0.0370505	yes
XLOC_006546	XLOC_006546	-	TcX10_chr2:976906-977638	Epis	Mtry	OK	564544	346608	-0.703783	-1185.64	0.0168	0.0370505	yes
XLOC_009045	XLOC_009045	TcSYL_0141470	TcX10_chr26:649354-650569	Epis	Mtry	OK	416375	226241	-0.880023	-1227.73	0.0168	0.0370505	yes
XLOC_005283	XLOC_005283	TcSYL_0114240	TcX10_chr18:524681-535320	Epis	Mtry	OK	631423	404139	-0.643757	-1192.68	0.01675	0.036988	yes
XLOC_016433	XLOC_016433	TcSYL_0187820	TcX10_chr41:153426-153778	Epis	Mtry	OK	323842	212796	-0.605818	-1201.94	0.01665	0.0368012	yes
XLOC_021707	XLOC_021707	TcSYL_0079270	TcX10_chr9:988772-989076	Epis	Mtry	OK	178543	133326	-0.421313	-1183.77	0.0166	0.0367315	yes
XLOC_006821	XLOC_006821	TcSYL_0118490,TcSYL_0118550	TcX10_chr20:339160-352829	Epis	Mtry	OK	298924	228827	-0.385523	-1216.13	0.0166	0.0367315	yes
XLOC_020221	XLOC_020221	TcSYL_0067370	TcX10_chr7:1481033-1481634	Epis	Mtry	OK	120852	755282	-0.678151	-1259.52	0.01655	0.0366344	yes
XLOC_013536	XLOC_013536	TcSYL_0174600	TcX10_chr37:411890-412209	Epis	Mtry	OK	544.08	433628	-0.327362	-1178.32	0.01645	0.0364468	yes
XLOC_008749	XLOC_008749	-	TcX10_chr24:23517-24617	Epis	Mtry	OK	477817	316414	-0.594644	-1191.04	0.01645	0.0364468	yes
XLOC_014176	XLOC_014176	TcSYL_0181380	TcX10_chr39:279914-281064	Epis	Mtry	OK	415221	333039	-0.318187	-1194.81	0.01645	0.0364468	yes
XLOC_000895	XLOC_000895	TcSYL_0006520	TcX10_chr1:1534638-1535140	Epis	Mtry	OK	623978	147791	-2077.94	-1675.45	0.01645	0.0364468	yes
XLOC_021309	XLOC_021309	TcSYL_0072730	TcX10_chr8:216673-217058	Epis	Mtry	OK	579702	219336	-1402.17	-1054.06	0.0164	0.0363697	yes
XLOC_015100	XLOC_015100	TcSYL_0041730	TcX10_chr4:1169117-1169862	Epis	Mtry	OK	515337	321533	-0.680549	-1233.55	0.01635	0.0362656	yes
XLOC_006804	XLOC_006804	TcSYL_0118110	TcX10_chr20:151432-155437	Epis	Mtry	OK	787079	567568	-0.471714	-1070.92	0.0163	0.0361681	yes
XLOC_012695	XLOC_012695	TcSYL_0164580,TcSYL_0164590	TcX10_chr34:382550-385955	Epis	Mtry	OK	153387	809463	-0.922139	-1142.19	0.01625	0.0360705	yes
XLOC_005356	XLOC_005356	-	TcX10_chr18:203443-204694	Epis	Mtry	OK	681156	485838	-0.487509	-1211.56	0.01625	0.0360705	yes
XLOC_011846	XLOC_011846	TcSYL_0159620,TcSYL_0159630,TcSYL_0159640	TcX10_chr32:765925-774976	Epis	Mtry	OK	364455	304468	-0.259449	-1078.25	0.0162	0.0359729	yes
XLOC_008748	XLOC_008748	-	TcX10_chr24:19566-19864	Epis	Mtry	OK	509884	295424	-0.787381	-1264.76	0.01615	0.0358752	yes
XLOC_014816	XLOC_014816	TcSYL_0036040	TcX10_chr4:435692-436305	Epis	Mtry	OK	13226	0.527639	-4647.68	-3198.93	0.0161	0.0357774	yes
XLOC_014787	XLOC_014787	TcSYL_0035550	TcX10_chr4:404520-405199	Epis	Mtry	OK	135278	0.426344	-4987.76	-3263.37	0.0161	0.0357774	yes
XLOC_009445	XLOC_009445	-	TcX10_chr27:477806-478182	Epis	Mtry	OK	947685	708229	-0.420192	-1225.69	0.01605	0.0356929	yes
XLOC_022063	XLOC_022063	-	TcX10_chr9:342928-343460	Epis	Mtry	OK	100.02	787534	-0.344873	-1194.08	0.016	0.0356016	yes
XLOC_001768	XLOC_001768	TcSYL_0080320	TcX10_chr10:129442-129821	Epis	Mtry	OK	264002	207011	-0.35084	-1206.32	0.01595	0.0355101	yes
XLOC_014545	XLOC_014545	TcSYL_0031430	TcX10_chr4:128030-128526	Epis	Mtry	OK	133614	105218	-0.344691	-1230.79	0.0158	0.0352024	yes
XLOC_004895	XLOC_004895	TcSYL_0110780,TcSYL_0110790	TcX10_chr16:820949-827670	Epis	Mtry	OK	167972	987477	-0.766399	-1231.73	0.0156	0.0347893	yes
XLOC_009756	XLOC_009756	TcSYL_0145920	TcX10_chr28:358525-362959	Epis	Mtry	OK	466181	360141	-0.372328	-1233.49	0.0156	0.0347893	yes
XLOC_012493	XLOC_012493	TcSYL_0163820	TcX10_chr34:47033-47568	Epis	Mtry	OK	733451	419785	-0.805048	-1200.89	0.01555	0.0347037	yes
XLOC_009453	XLOC_009453	-	TcX10_chr27:495868-496137	Epis	Mtry	OK	508462	213885	-1249.31	-2323.39	0.0155	0.0346115	yes
XLOC_016750	XLOC_016750	TcSYL_0194420	TcX10_chr42:789299-790155	Epis	Mtry	OK	797116	641399	-0.313566	-11972	0.0153	0.0342096	yes
XLOC_000173	XLOC_000173	TcSYL_0004300	TcX10_chr1:1154730-1155514	Epis	Mtry	OK	126693	102659	-0.303481	-1200.09	0.0153	0.0342096	yes
XLOC_017387	XLOC_017387	TcSYL_0196680	TcX10_chr43:149103-153595	Epis	Mtry	OK	130439	276939	-2235.73	-1522.77	0.0153	0.0342096	yes
XLOC_020800	XLOC_020800	TcSYL_0067700	TcX10_chr7:1506716-1507011	Epis	Mtry	OK	388152	125552	-1628.34	-2872.91	0.0153	0.0342096	yes
XLOC_001735	XLOC_001735	TcSYL_0083040	TcX10_chr10:947702-950631	Epis	Mtry	OK	660332	510754	-0.370562	-1207.04	0.01525	0.0341361	yes
XLOC_021463	XLOC_021463	-	TcX10_chr8:914652-915018	Epis	Mtry	OK	510762	350445	-0.543466	-1261.84	0.01515	0.033925	yes
XLOC_020774	XLOC_020774	TcSYL_0067190	TcX10_chr7:1468816-1472082	Epis	Mtry	OK	906598	440531	-1041.22	-1383.87	0.01515	0.033925	yes
XLOC_012772	XLOC_012772	-	TcX10_chr34:81579-82272	Epis	Mtry	OK	120795	824166	-0.551554	-1239.46	0.01465	0.0329102	yes
XLOC_006347	XLOC_006347	TcSYL_0020250	TcX10_chr2:1011462-1011907	Epis	Mtry	OK	741521	303396	-1289.29	-1405.04	0.0146	0.0328102	yes
XLOC_005690	XLOC_005690	-	TcX10_chr19:402257-403932	Epis	Mtry	OK	509533	411741	-0.307436	-1221.43	0.0144	0.0323912	yes
XLOC_010675	XLOC_010675	-	TcX10_chr3:54968-55636	Epis	Mtry	OK	294622	219595	-0.424021	-1230.66	0.0144	0.0323912	yes
XLOC_020073	XLOC_020073	TcSYL_0064290	TcX10_chr7:990220-990836	Epis	Mtry	OK	157325	125812	-0.322486	-12369	0.01435	0.032303	yes
XLOC_018482	XLOC_018482	TcSYL_0045100	TcX10_chr5:102865-103403	Epis	Mtry	OK	420757	316897	-0.408971	-1219.38	0.01435	0.032303	yes
XLOC_018607	XLOC_018607	TcSYL_0048220	TcX10_chr5:1093780-1094177	Epis	Mtry	OK	179373	139999	-0.357539	-12164	0.0143	0.0322026	yes
XLOC_021468	XLOC_021468	-	TcX10_chr8:940807-941176	Epis	Mtry	OK	301036	190132	-0.662933	-1260.66	0.0142	0.0319895	yes
XLOC_009790	XLOC_009790	-	TcX10_chr28:425195-425705	Epis	Mtry	OK	801695	440356	-0.864384	-1283.72	0.01415	0.0319009	yes
XLOC_012506	XLOC_012506	TcSYL_0164110	TcX10_chr34:316671-317904	Epis	Mtry	OK	370338	199007	-0.896027	-11762	0.0141	0.0318002	yes
XLOC_019990	XLOC_019990	TcSYL_0062730	TcX10_chr7:242325-242812	Epis	Mtry	OK	621782	296095	-1070.35	-1294.87	0.0141	0.0318002	yes
XLOC_004841	XLOC_004841	TcSYL_0109460	TcX10_chr16:248141-249291	Epis	Mtry	OK	328343	211005	-0.63793	-1245.52	0.01405	0.0317054	yes
XLOC_017627	XLOC_017627	TcSYL_0201280,TcSYL_0201290,TcSYL_0201300	TcX10_chr44:228278-235503	Epis	Mtry	OK	993851	706532	-0.492275	-1374.96	0.01405	0.0317054	yes
XLOC_018246	XLOC_018246	-	TcX10_chr47:366602-366895	Epis	Mtry	OK	790624	501174	-0.657681	-12591	0.014	0.0316104	yes
XLOC_017866	XLOC_017866	-	TcX10_chr45:33511-35135	Epis	Mtry	OK	243337	191671	-0.344322	-1216.11	0.0139	0.0314143	yes
XLOC_021861	XLOC_021861	TcSYL_0075560,TcSYL_0075570	TcX10_chr9:482348-486578	Epis	Mtry	OK	143095	801446	-0.836295	-1250.14	0.01385	0.0313132	yes
XLOC_007095	XLOC_007095	TcSYL_0121750	TcX10_chr21:163735-166938	Epis	Mtry	OK	56526	445912	-0.342154	-1023.84	0.0138	0.031206	yes
XLOC_017638	XLOC_017638	TcSYL_0200100	TcX10_chr44:20444-35515	Epis	Mtry	OK	137948	412854	-1740.42	-1458.93	0.01375	0.0311106	yes
XLOC_008985	XLOC_008985	TcSYL_0140550	TcX10_chr26:464451-467646	Epis	Mtry	OK	144983	912131	-0.668575	-1421.78	0.0137	0.0310092	yes
XLOC_019576	XLOC_019576	TcSYL_0056550	TcX10_chr6:835847-836148	Epis	Mtry	OK	177793	564091	-1656.2	-1959.55	0.0137	0.0310092	yes
XLOC_011732	XLOC_011732	-	TcX10_chr31:239687-240263	Epis	Mtry	OK	114829	730047	-0.653426	-1263.94	0.01365	0.0309371	yes
XLOC_012357	XLOC_012357	TcSYL_0162270	TcX10_chr33:271085-271308	Epis	Mtry	OK	292175	174838	-0.740813	-1292.06	0.01365	0.0309371	yes
XLOC_009261	XLOC_009261	TcSYL_0142160	TcX10_chr27:155342-155616	Epis	Mtry	OK	647886	356921	-0.860135	-1319.14	0.0136	0.0308471	yes
XLOC_011382	XLOC_011382	TcSYL_0152630	TcX10_chr30:336002-336934	Epis	Mtry	OK	942438	532198	-0.824435	-1258.18	0.0135	0.030632	yes
XLOC_010062	XLOC_010062	TcSYL_0023260	TcX10_chr3:378279-386405	Epis	Mtry	OK	400897	33419	-0.262563	-12207	0.01345	0.0305301	yes
XLOC_018395	XLOC_018395	TcSYL_0048560	TcX10_chr5:1113165-1127115	Epis	Mtry	OK	848064	411726	-1042.49	-1222.24	0.0134	0.0304339	yes
XLOC_001327	XLOC_001327	-	TcX10_chr1:207740-214137	Epis	Mtry	OK	539725	450464	-0.260814	-1223.09	0.0134	0.0304339	yes
XLOC_009239	XLOC_009239	TcSYL_0141850	TcX10_chr27:106806-108396	Epis	Mtry	OK	656295	51838	-0.340335	-1258.66	0.0134	0.0304339	yes
XLOC_015420	XLOC_015420	TcSYL_0035320	TcX10_chr4:391917-392374	Epis	Mtry	OK	500776	0.877634	-2512.48	-1370.45	0.0134	0.0304339	yes
XLOC_013248	XLOC_013248	TcSYL_0171060	TcX10_chr36:451622-452448	Epis	Mtry	OK	794222	633807	-0.325499	-1236.37	0.01335	0.0303492	yes
XLOC_002937	XLOC_002937	TcSYL_0094650	TcX10_chr13:427507-427955	Epis	Mtry	OK	408127	296885	-0.459113	-1245.51	0.01335	0.0303492	yes
XLOC_002369	XLOC_002369	TcSYL_0088110	TcX10_chr11:869932-870191	Epis	Mtry	OK	167055	105106	-0.668476	-1264.33	0.01335	0.0303492	yes
XLOC_017160	XLOC_017160	TcSYL_0196920	TcX10_chr43:169841-177236	Epis	Mtry	OK	508351	302758	-0.74766	-1429.53	0.01335	0.0303492	yes
XLOC_003374	XLOC_003374	TcSYL_0097280	TcX10_chr13:732915-733264	Epis	Mtry	OK	776009	558817	-0.473698	-1234.52	0.01325	0.0301563	yes
XLOC_019467	XLOC_019467	TcSYL_0054650	TcX10_chr6:723862-724346	Epis	Mtry	OK	739185	37618	-0.974512	-1291.63	0.01325	0.0301563	yes
XLOC_001963	XLOC_001963	-	TcX10_chr10:906405-906904	Epis	Mtry	OK	178664	116598	-0.615708	-1282.12	0.0132	0.030054	yes
XLOC_018261	XLOC_018261	TcSYL_0045530	TcX10_chr5:308715-309085	Epis	Mtry	OK	175608	849851	-1047.07	-1313.88	0.0131	0.0298604	yes
XLOC_022073	XLOC_022073	-	TcX10_chr9:378942-383507	Epis	Mtry	OK	170883	144469	-0.242247	-1224.87	0.01295	0.0295354	yes
XLOC_017681	XLOC_017681	TcSYL_0201360	TcX10_chr44:252727-254021	Epis	Mtry	OK	569255	457899	-0.314046	-1240.36	0.01295	0.0295354	yes
XLOC_008650	XLOC_008650	TcSYL_0136220	TcX10_chr24:273025-273614	Epis	Mtry	OK	395205	295891	-0.417535	-1278.41	0.0129	0.0294438	yes
XLOC_009867	XLOC_009867	TcSYL_0148010	TcX10_chr29:359820-360595	Epis	Mtry	OK	425795	250314	-0.766423	-1261.44	0.01285	0.0293521	yes
XLOC_005077	XLOC_005077	-	TcX10_chr16:1129311-1129775	Epis	Mtry	OK	168048	104268	-0.688584	-1308.65	0.01285	0.0293521	yes
XLOC_020974	XLOC_020974	TcSYL_0071540	TcX10_chr7:2102105-2102886	Epis	Mtry	OK	232778	0.533941	-2124.21	-1649.59	0.01285	0.0293521	yes
XLOC_019987	XLOC_019987	TcSYL_0062700	TcX10_chr7:240436-240923	Epis	Mtry	OK	412881	122423	-1753.85	-1289.37	0.0127	0.0290539	yes
XLOC_019099	XLOC_019099	TcSYL_0058020	TcX10_chr6:1099050-1099501	Epis	Mtry	OK	374919	266319	-0.493427	-1260.38	0.01265	0.0289506	yes
XLOC_007266	XLOC_007266	TcSYL_0124290	TcX10_chr22:73540-74171	Epis	Mtry	OK	366487	133036	-1461.95	-1643.51	0.0126	0.0288528	yes
XLOC_021315	XLOC_021315	TcSYL_0072820	TcX10_chr8:231073-231458	Epis	Mtry	OK	73134	21596	-1759.78	-1278.72	0.01255	0.0287548	yes
XLOC_010756	XLOC_010756	-	TcX10_chr3:541798-541981	Epis	Mtry	OK	1926.55	950161	-1019.78	-1231.57	0.0125	0.0286622	yes
XLOC_006949	XLOC_006949	-	TcX10_chr20:20392-23046	Epis	Mtry	OK	417983	340057	-0.297668	-12349	0.01245	0.0285585	yes
XLOC_009311	XLOC_009311	TcSYL_0142180	TcX10_chr27:156059-157349	Epis	Mtry	OK	125423	297618	-2075.27	-1973.92	0.0124	0.0284493	yes
XLOC_013537	XLOC_013537	TcSYL_0174610	TcX10_chr37:412306-413555	Epis	Mtry	OK	258.87	215236	-0.266309	-12356	0.01235	0.0283509	yes
XLOC_013941	XLOC_013941	TcSYL_0174920	TcX10_chr38:25856-26526	Epis	Mtry	OK	210542	153274	-0.457995	-1251.47	0.01235	0.0283509	yes
XLOC_019682	XLOC_019682	TcSYL_0058310,TcSYL_0058320	TcX10_chr6:1117270-1118760	Epis	Mtry	OK	587561	401575	-0.549069	-1131.85	0.01225	0.0281538	yes
XLOC_003004	XLOC_003004	TcSYL_0095740,TcSYL_0095750,TcSYL_0095760,TcSYL_0095770,TcSYL_0095780,TcSYL_0095790	TcX10_chr13:531350-542625	Epis	Mtry	OK	295678	189585	-0.641183	-1240.79	0.01225	0.0281538	yes
XLOC_015290	XLOC_015290	TcSYL_0032260	TcX10_chr4:177169-177758	Epis	Mtry	OK	554559	427316	-0.376037	-1261.45	0.01215	0.0279508	yes
XLOC_003595	XLOC_003595	-	TcX10_chr13:385866-386227	Epis	Mtry	OK	246558	145686	-0.759059	-12612	0.01205	0.0277422	yes
XLOC_011887	XLOC_011887	TcSYL_0160100	TcX10_chr32:964564-964934	Epis	Mtry	OK	138409	725146	-0.932597	-1269.07	0.01205	0.0277422	yes
XLOC_019808	XLOC_019808	-	TcX10_chr6:338161-338684	Epis	Mtry	OK	519084	225584	-1202.3	-1368.87	0.01205	0.0277422	yes
XLOC_012414	XLOC_012414	TcSYL_0163630	TcX10_chr33:404555-406338	Epis	Mtry	OK	596665	482258	-0.307115	-1262.14	0.012	0.027659	yes
XLOC_003922	XLOC_003922	TcSYL_0102360	TcX10_chr14:808790-809115	Epis	Mtry	OK	480928	308828	-0.639015	-12795	0.01185	0.0273449	yes
XLOC_006818	XLOC_006818	TcSYL_0118450	TcX10_chr20:334399-335222	Epis	Mtry	OK	246888	18487	-0.417352	-1293.86	0.01185	0.0273449	yes
XLOC_009175	XLOC_009175	-	TcX10_chr26:323236-323559	Epis	Mtry	OK	335056	258183	-0.376011	-1259.37	0.01175	0.0271614	yes
XLOC_013129	XLOC_013129	TcSYL_0169250	TcX10_chr36:161634-162229	Epis	Mtry	OK	383153	287133	-0.416204	-1277.73	0.01175	0.0271614	yes
XLOC_015706	XLOC_015706	TcSYL_0041370	TcX10_chr4:1112880-1113280	Epis	Mtry	OK	137388	723214	-0.925766	-1390.94	0.01175	0.0271614	yes
XLOC_016378	XLOC_016378	TcSYL_0186870	TcX10_chr41:33058-33623	Epis	Mtry	OK	755007	394451	-0.936645	-1528.84	0.0117	0.0270615	yes
XLOC_012180	XLOC_012180	TcSYL_0161430	TcX10_chr33:201377-202596	Epis	Mtry	OK	587052	375332	-0.645323	-12648	0.0116	0.0268406	yes
XLOC_018898	XLOC_018898	TcSYL_0051950,TcSYL_0051960,TcSYL_0051970	TcX10_chr6:471693-479959	Epis	Mtry	OK	116989	421696	-1472.1	-1233.61	0.01155	0.0267301	yes
XLOC_012641	XLOC_012641	TcSYL_0166260	TcX10_chr34:498297-499159	Epis	Mtry	OK	477485	28807	-0.729035	-1298.82	0.0115	0.0266247	yes
XLOC_001421	XLOC_001421	-	TcX10_chr1:1419405-1419620	Epis	Mtry	OK	833.53	533378	-0.644075	-1357.91	0.01145	0.0265398	yes
XLOC_020745	XLOC_020745	TcSYL_0066550	TcX10_chr7:1419290-1419558	Epis	Mtry	OK	238481	515256	-2210.51	-2467.63	0.01145	0.0265398	yes
XLOC_002170	XLOC_002170	TcSYL_0088000	TcX10_chr11:848022-848998	Epis	Mtry	OK	702536	556277	-0.336768	-1265.96	0.0114	0.0264546	yes
XLOC_000456	XLOC_000456	TcSYL_0010410	TcX10_chr1:2005425-2007298	Epis	Mtry	OK	302801	237204	-0.352244	-1256.83	0.0113	0.0262379	yes
XLOC_003893	XLOC_003893	TcSYL_0101800	TcX10_chr14:747111-750957	Epis	Mtry	OK	112397	83851	-0.422709	-1279.86	0.0113	0.0262379	yes
XLOC_010605	XLOC_010605	TcSYL_0028310	TcX10_chr3:1488171-1494523	Epis	Mtry	OK	37376	898307	-2056.83	-1114.54	0.01125	0.0261421	yes
XLOC_019821	XLOC_019821	-	TcX10_chr6:369314-369892	Epis	Mtry	OK	24491	17464	-0.487874	-1265.11	0.0112	0.0260462	yes
XLOC_011334	XLOC_011334	TcSYL_0151650	TcX10_chr30:271250-271689	Epis	Mtry	OK	374149	0.795193	-2234.24	-1462.18	0.01115	0.025945	yes
XLOC_016753	XLOC_016753	TcSYL_0194450	TcX10_chr42:794328-798076	Epis	Mtry	OK	707839	46554	-0.604515	-1257.92	0.01105	0.0257224	yes
XLOC_000821	XLOC_000821	TcSYL_0003250	TcX10_chr1:912310-912584	Epis	Mtry	OK	694184	353066	-0.975378	-1340.89	0.011	0.0256259	yes
XLOC_021275	XLOC_021275	TcSYL_0072130	TcX10_chr8:32164-32534	Epis	Mtry	OK	239544	142362	-0.750724	-1284.65	0.01095	0.0255194	yes
XLOC_021841	XLOC_021841	TcSYL_0075340	TcX10_chr9:404647-404909	Epis	Mtry	OK	927242	504574	-0.87788	-1323.35	0.01095	0.0255194	yes
XLOC_001888	XLOC_001888	-	TcX10_chr10:59759-60252	Epis	Mtry	OK	201642	134268	-0.586678	-1260.68	0.0109	0.0254177	yes
XLOC_014852	XLOC_014852	TcSYL_0036540	TcX10_chr4:473381-473979	Epis	Mtry	OK	249381	0.401511	-2634.84	-1426.11	0.01075	0.0250777	yes
XLOC_010297	XLOC_010297	TcSYL_0028150	TcX10_chr3:1477943-1478343	Epis	Mtry	OK	102657	470016	-1127.05	-1366.6	0.01065	0.0248542	yes
XLOC_011715	XLOC_011715	-	TcX10_chr31:141192-144029	Epis	Mtry	OK	363352	293152	-0.309719	-1270.53	0.01065	0.0248542	yes
XLOC_019784	XLOC_019784	-	TcX10_chr6:45242-46219	Epis	Mtry	OK	301.17	247.79	-0.281462	-1263.89	0.0106	0.0247616	yes
XLOC_011326	XLOC_011326	TcSYL_0151440	TcX10_chr30:258691-258896	Epis	Mtry	OK	166943	45027	-1890.5	-2484.94	0.01055	0.0246545	yes
XLOC_009153	XLOC_009153	-	TcX10_chr26:73440-74274	Epis	Mtry	OK	67272	526702	-0.353018	-1261.24	0.0105	0.024552	yes
XLOC_015814	XLOC_015814	TcSYL_0043360	TcX10_chr4:1312184-1313238	Epis	Mtry	OK	432751	337281	-0.359586	-1272.36	0.0105	0.024552	yes
XLOC_009898	XLOC_009898	TcSYL_0146560	TcX10_chr29:42598-43142	Epis	Mtry	OK	322428	235033	-0.456117	-1291.67	0.0105	0.024552	yes
XLOC_018474	XLOC_018474	TcSYL_0045020	TcX10_chr5:68113-69023	Epis	Mtry	OK	191101	143322	-0.415072	-1281.81	0.01045	0.0244686	yes
XLOC_006232	XLOC_006232	TcSYL_0018020	TcX10_chr2:522390-523309	Epis	Mtry	OK	215555	0.640989	-1749.69	-1719.32	0.01045	0.0244686	yes
XLOC_015073	XLOC_015073	TcSYL_0040960	TcX10_chr4:1038303-1038586	Epis	Mtry	OK	782019	45273	-0.788551	-1333.64	0.0104	0.0243659	yes
XLOC_007704	XLOC_007704	-	TcX10_chr22:634318-634724	Epis	Mtry	OK	420563	290416	-0.534204	-1289.07	0.01035	0.024263	yes
XLOC_015692	XLOC_015692	TcSYL_0041190	TcX10_chr4:1058184-1058485	Epis	Mtry	OK	348065	175555	-0.987435	-1918.94	0.01035	0.024263	yes
XLOC_008472	XLOC_008472	TcSYL_0137900,TcSYL_0137910	TcX10_chr24:637459-641570	Epis	Mtry	OK	436438	351914	-0.310554	-1292.79	0.0103	0.0241838	yes
XLOC_018542	XLOC_018542	TcSYL_0047450,TcSYL_0047460	TcX10_chr5:869969-876634	Epis	Mtry	OK	432678	306915	-0.495454	-1210.79	0.01025	0.0240805	yes
XLOC_010382	XLOC_010382	TcSYL_0022570	TcX10_chr3:45631-46136	Epis	Mtry	OK	346398	248854	-0.477129	-1304.03	0.01025	0.0240805	yes
XLOC_002927	XLOC_002927	TcSYL_0094480	TcX10_chr13:365876-368883	Epis	Mtry	OK	189505	0.892513	-1086.29	-1425.93	0.01025	0.0240805	yes
XLOC_002325	XLOC_002325	TcSYL_0086770	TcX10_chr11:657555-658384	Epis	Mtry	OK	139997	0.412834	-1761.76	-1337.12	0.0101	0.0237796	yes
XLOC_006302	XLOC_006302	TcSYL_0019440,TcSYL_0019450	TcX10_chr2:808661-820686	Epis	Mtry	OK	101039	637988	-0.66331	-1362.35	0.0101	0.0237796	yes
XLOC_010157	XLOC_010157	TcSYL_0024820	TcX10_chr3:834749-836271	Epis	Mtry	OK	459476	318231	-0.529917	-1296.18	0.01	0.0235859	yes
XLOC_018466	XLOC_018466	TcSYL_0044930	TcX10_chr5:22502-23523	Epis	Mtry	OK	2.15	109973	-0.967187	-1359.2	0.00985	0.0232735	yes
XLOC_014535	XLOC_014535	TcSYL_0031260	TcX10_chr4:116643-117055	Epis	Mtry	OK	596252	205836	-1534.43	-1669.8	0.00985	0.0232735	yes
XLOC_004279	XLOC_004279	TcSYL_0104840	TcX10_chr15:207256-207965	Epis	Mtry	OK	594103	460017	-0.369024	-1292.36	0.00985	0.0232735	yes
XLOC_018610	XLOC_018610	TcSYL_0048250	TcX10_chr5:1096720-1097045	Epis	Mtry	OK	128085	919449	-0.478265	-1326.56	0.0098	0.0231691	yes
XLOC_021797	XLOC_021797	TcSYL_0074900	TcX10_chr9:197017-197690	Epis	Mtry	OK	726407	563119	-0.367337	-1276.63	0.0097	0.0229645	yes
XLOC_000189	XLOC_000189	TcSYL_0004520	TcX10_chr1:1198774-1199459	Epis	Mtry	OK	633271	491984	-0.364209	-1269.19	0.0096	0.0227458	yes
XLOC_021090	XLOC_021090	-	TcX10_chr7:1531709-1532012	Epis	Mtry	OK	374525	18732	-0.999556	-1426.78	0.0096	0.0227458	yes
XLOC_002653	XLOC_002653	TcSYL_0092420	TcX10_chr12:1010826-1014502	Epis	Mtry	OK	996407	827013	-0.268826	-1278.13	0.0095	0.022558	yes
XLOC_013103	XLOC_013103	TcSYL_0168990	TcX10_chr36:112989-113863	Epis	Mtry	OK	903908	718236	-0.331718	-1287.98	0.0095	0.022558	yes
XLOC_009066	XLOC_009066	TcSYL_0139510	TcX10_chr26:196253-197199	Epis	Mtry	OK	102475	817659	-0.325698	-1292.97	0.0095	0.022558	yes
XLOC_017971	XLOC_017971	TcSYL_0204570	TcX10_chr46:384001-384278	Epis	Mtry	OK	137856	948389	-0.539614	-1319.67	0.0095	0.022558	yes
XLOC_008085	XLOC_008085	TcSYL_0131020,TcSYL_0131030,TcSYL_0131040,TcSYL_0131050,TcSYL_0131060	TcX10_chr23:512099-515669	Epis	Mtry	OK	196023	854988	-1197.04	-1465.24	0.0095	0.022558	yes
XLOC_017114	XLOC_017114	TcSYL_0195720	TcX10_chr43:80205-80881	Epis	Mtry	OK	28385	209644	-0.437188	-1301.4	0.00945	0.0224705	yes
XLOC_008804	XLOC_008804	-	TcX10_chr24:481915-484778	Epis	Mtry	OK	33172	265958	-0.318767	-1293.43	0.00945	0.0224705	yes
XLOC_001901	XLOC_001901	-	TcX10_chr10:94218-98545	Epis	Mtry	OK	460926	374744	-0.298627	-1323.65	0.00945	0.0224705	yes
XLOC_013869	XLOC_013869	TcSYL_0176990	TcX10_chr38:322235-322575	Epis	Mtry	OK	491553	323588	-0.603186	-1323.1	0.0094	0.0223695	yes
XLOC_006550	XLOC_006550	-	TcX10_chr2:1399800-1400482	Epis	Mtry	OK	941009	591065	-0.670891	-1342.63	0.0094	0.0223695	yes
XLOC_000287	XLOC_000287	TcSYL_0006100	TcX10_chr1:1438724-1439151	Epis	Mtry	OK	388714	263047	-0.563388	-1349.73	0.0094	0.0223695	yes
XLOC_021827	XLOC_021827	TcSYL_0075200	TcX10_chr9:326537-327285	Epis	Mtry	OK	54911	3155	-0.799453	-1317.96	0.0093	0.022158	yes
XLOC_006140	XLOC_006140	TcSYL_0015190	TcX10_chr2:259771-260285	Epis	Mtry	OK	239263	0.553236	-2112.63	-1701.55	0.00915	0.0218267	yes
XLOC_016661	XLOC_016661	TcSYL_0192830	TcX10_chr42:562638-563212	Epis	Mtry	OK	380914	0.941325	-2016.7	-1942.32	0.00915	0.0218267	yes
XLOC_020742	XLOC_020742	TcSYL_0066510	TcX10_chr7:1417443-1417885	Epis	Mtry	OK	319498	0.656454	-2283.04	-1993	0.00905	0.0216616	yes
XLOC_015615	XLOC_015615	TcSYL_0039970	TcX10_chr4:936412-936965	Epis	Mtry	OK	429459	0.823328	-2382.98	-2111.64	0.00905	0.0216616	yes
XLOC_006493	XLOC_006493	-	TcX10_chr2:681717-685055	Epis	Mtry	OK	231491	160879	-0.524975	-1309.52	0.009	0.0215679	yes
XLOC_017724	XLOC_017724	-	TcX10_chr44:151195-151454	Epis	Mtry	OK	361173	253785	-0.509085	-1326.36	0.009	0.0215679	yes
XLOC_019494	XLOC_019494	TcSYL_0055100	TcX10_chr6:753019-753290	Epis	Mtry	OK	161482	403486	-2000.78	-2216.16	0.009	0.0215679	yes
XLOC_017004	XLOC_017004	-	TcX10_chr42:237742-239299	Epis	Mtry	OK	763973	549984	-0.474132	-1323.86	0.00895	0.021461	yes
XLOC_019989	XLOC_019989	TcSYL_0062720	TcX10_chr7:241697-242184	Epis	Mtry	OK	610289	19003	-1683.27	-1559.63	0.00895	0.021461	yes
XLOC_002411	XLOC_002411	-	TcX10_chr11:207756-208094	Epis	Mtry	OK	445679	273397	-0.705009	-1360.61	0.0089	0.0213582	yes
XLOC_001244	XLOC_001244	TcSYL_0012770,TcSYL_0012820,TcSYL_0012970,TcSYL_0013030,TcSYL_0013060	TcX10_chr1:2456230-2474296	Epis	Mtry	OK	2150.28	1110.48	-0.953341	-1295.58	0.00885	0.0212468	yes
XLOC_018449	XLOC_018449	TcSYL_0049710	TcX10_chr5:1294411-1299371	Epis	Mtry	OK	145369	101916	-0.512343	-1306.25	0.00885	0.0212468	yes
XLOC_011812	XLOC_011812	TcSYL_0157930	TcX10_chr32:476159-476358	Epis	Mtry	OK	733695	341782	-1102.1	-1405.21	0.0088	0.0211395	yes
XLOC_007038	XLOC_007038	TcSYL_0123250,TcSYL_0123260,TcSYL_0123270,TcSYL_0123280,TcSYL_0123290,TcSYL_0123350,TcSYL_0123360,TcSYL_0123370,TcSYL_0123380,TcSYL_0123440,TcSYL_0123450,TcSYL_0123460,TcSYL_0123470,TcSYL_0123480	TcX10_chr21:540163-566306	Epis	Mtry	OK	444069	204462	-1118.95	-1223.75	0.00875	0.021032	yes
XLOC_014785	XLOC_014785	TcSYL_0035510	TcX10_chr4:402156-402673	Epis	Mtry	OK	312549	0.434085	-2848.03	-2301.84	0.00875	0.021032	yes
XLOC_015955	XLOC_015955	TcSYL_0184920	TcX10_chr40:235121-246321	Epis	Mtry	OK	113368	670192	-0.758368	-1619.5	0.0087	0.0209287	yes
XLOC_003637	XLOC_003637	-	TcX10_chr13:987498-988068	Epis	Mtry	OK	10788	656971	-0.71552	-1337.07	0.0087	0.0209287	yes
XLOC_011770	XLOC_011770	-	TcX10_chr31:462376-462634	Epis	Mtry	OK	920729	448136	-1038.84	-1425.13	0.0087	0.0209287	yes
XLOC_014759	XLOC_014759	TcSYL_0035130	TcX10_chr4:370653-371101	Epis	Mtry	OK	584183	0.73848	-2983.79	-1639.2	0.00865	0.0208336	yes
XLOC_018702	XLOC_018702	-	TcX10_chr5:35880-39830	Epis	Mtry	OK	563089	462457	-0.284043	-1279.09	0.00865	0.0208336	yes
XLOC_002096	XLOC_002096	TcSYL_0086550	TcX10_chr11:593327-594837	Epis	Mtry	OK	391357	30839	-0.343729	-1295.07	0.00865	0.0208336	yes
XLOC_010150	XLOC_010150	TcSYL_0024700	TcX10_chr3:819804-820255	Epis	Mtry	OK	990288	508866	-0.960564	-1381.09	0.00855	0.0206218	yes
XLOC_004362	XLOC_004362	TcSYL_0106780	TcX10_chr15:364905-365602	Epis	Mtry	OK	320151	0.974338	-1716.26	-1896.13	0.00855	0.0206218	yes
XLOC_020081	XLOC_020081	TcSYL_0064380	TcX10_chr7:1036939-1037456	Epis	Mtry	OK	758843	578984	-0.390278	-1302.83	0.00845	0.0204177	yes
XLOC_002810	XLOC_002810	-	TcX10_chr12:220939-223309	Epis	Mtry	OK	846714	68744	-0.30064	-1332.45	0.00845	0.0204177	yes
XLOC_009834	XLOC_009834	TcSYL_0147200	TcX10_chr29:163505-164232	Epis	Mtry	OK	240496	176268	-0.448242	-1349.68	0.00845	0.0204177	yes
XLOC_018605	XLOC_018605	TcSYL_0048200	TcX10_chr5:1092903-1093423	Epis	Mtry	OK	166095	130523	-0.347699	-1292.28	0.0084	0.0203174	yes
XLOC_000887	XLOC_000887	TcSYL_0006360	TcX10_chr1:1528085-1528422	Epis	Mtry	OK	145734	608936	-1258.98	-1311.98	0.0084	0.0203174	yes
XLOC_021798	XLOC_021798	TcSYL_0074910	TcX10_chr9:197727-198079	Epis	Mtry	OK	118325	868201	-0.446651	-1319.13	0.00835	0.0202169	yes
XLOC_004457	XLOC_004457	TcSYL_0107960	TcX10_chr15:734192-735792	Epis	Mtry	OK	15258	0.728317	-1066.93	-1551.2	0.0083	0.0201081	yes
XLOC_012507	XLOC_012507	TcSYL_0164130,TcSYL_0164140,TcSYL_0164150	TcX10_chr34:342186-350673	Epis	Mtry	OK	374625	203113	-0.883163	-1299.77	0.0083	0.0201081	yes
XLOC_021494	XLOC_021494	-	TcX10_chr8:1121884-1122066	Epis	Mtry	OK	4491.16	2729.67	-0.718361	-1460.01	0.0083	0.0201081	yes
XLOC_013858	XLOC_013858	TcSYL_0176850	TcX10_chr38:255767-256224	Epis	Mtry	OK	301473	0.676448	-2155.98	-1527.57	0.0083	0.0201081	yes
XLOC_010461	XLOC_010461	TcSYL_0024050	TcX10_chr3:678845-679173	Epis	Mtry	OK	736412	168136	-2130.88	-2017.56	0.0083	0.0201081	yes
XLOC_013979	XLOC_013979	TcSYL_0176240	TcX10_chr38:215601-215956	Epis	Mtry	OK	109041	234792	-2215.42	-2206.82	0.0083	0.0201081	yes
XLOC_005452	XLOC_005452	TcSYL_0115590	TcX10_chr19:425936-428214	Epis	Mtry	OK	626691	495212	-0.339707	-1332.53	0.00825	0.0200154	yes
XLOC_002212	XLOC_002212	TcSYL_0088700	TcX10_chr11:1017216-1018648	Epis	Mtry	OK	465793	366118	-0.347381	-1313.76	0.0082	0.0199183	yes
XLOC_012089	XLOC_012089	-	TcX10_chr32:998061-998652	Epis	Mtry	OK	24.71	172029	-0.522443	-1357.59	0.0082	0.0199183	yes
XLOC_013881	XLOC_013881	TcSYL_0177440	TcX10_chr38:352302-353936	Epis	Mtry	OK	337538	151832	-1152.57	-1367.41	0.0082	0.0199183	yes
XLOC_021232	XLOC_021232	TcSYL_0073890,TcSYL_0073900,TcSYL_0073910,TcSYL_0073920,TcSYL_0073930	TcX10_chr8:873226-885203	Epis	Mtry	OK	101747	626967	-0.698524	-1198.37	0.0081	0.0196954	yes
XLOC_001389	XLOC_001389	-	TcX10_chr1:892482-894043	Epis	Mtry	OK	139.06	113298	-0.295576	-1310.93	0.0081	0.0196954	yes
XLOC_004791	XLOC_004791	TcSYL_0112510	TcX10_chr16:1433828-1437262	Epis	Mtry	OK	918534	612652	-0.584265	-1296.69	0.008	0.0194721	yes
XLOC_007230	XLOC_007230	-	TcX10_chr21:604103-605640	Epis	Mtry	OK	531181	421883	-0.33236	-1308.89	0.008	0.0194721	yes
XLOC_004323	XLOC_004323	TcSYL_0106170	TcX10_chr15:317275-318122	Epis	Mtry	OK	447756	266199	-0.750209	-1366.62	0.008	0.0194721	yes
XLOC_005402	XLOC_005402	-	TcX10_chr18:580128-580879	Epis	Mtry	OK	364251	27282	-0.416983	-1321.1	0.00795	0.019378	yes
XLOC_015764	XLOC_015764	TcSYL_0042300	TcX10_chr4:1212412-1212812	Epis	Mtry	OK	149325	79627	-0.907124	-1376.59	0.0079	0.0192758	yes
XLOC_008491	XLOC_008491	TcSYL_0133100	TcX10_chr24:38132-38730	Epis	Mtry	OK	890975	491401	-0.858484	-1421.14	0.0079	0.0192758	yes
XLOC_011948	XLOC_011948	TcSYL_0158280	TcX10_chr32:494182-494651	Epis	Mtry	OK	940886	722299	-0.381425	-1324.6	0.0078	0.0190629	yes
XLOC_019287	XLOC_019287	TcSYL_0051790,TcSYL_0051800	TcX10_chr6:448842-454694	Epis	Mtry	OK	780553	412042	-0.921706	-1349.48	0.00775	0.0189485	yes
XLOC_022040	XLOC_022040	-	TcX10_chr9:91158-93310	Epis	Mtry	OK	61933	499352	-0.310651	-1309.22	0.0077	0.0188378	yes
XLOC_021411	XLOC_021411	-	TcX10_chr8:80772-81293	Epis	Mtry	OK	211521	136854	-0.628164	-1416.43	0.0077	0.0188378	yes
XLOC_016842	XLOC_016842	TcSYL_0191770	TcX10_chr42:454026-457371	Epis	Mtry	OK	213928	130618	-0.711773	-1562.62	0.0077	0.0188378	yes
XLOC_016209	XLOC_016209	-	TcX10_chr40:228149-229851	Epis	Mtry	OK	737584	594306	-0.311602	-1301.95	0.00765	0.0187462	yes
XLOC_012264	XLOC_012264	TcSYL_0163730	TcX10_chr33:447907-448955	Epis	Mtry	OK	545554	356233	-0.614901	-1376.29	0.00765	0.0187462	yes
XLOC_009345	XLOC_009345	TcSYL_0142710	TcX10_chr27:317661-318598	Epis	Mtry	OK	699199	545629	-0.357782	-1347.35	0.0076	0.0186389	yes
XLOC_005687	XLOC_005687	-	TcX10_chr19:323823-324168	Epis	Mtry	OK	439375	271742	-0.693213	-1372.92	0.0076	0.0186389	yes
XLOC_014973	XLOC_014973	TcSYL_0038520	TcX10_chr4:727767-729022	Epis	Mtry	OK	168759	0.806252	-1065.66	-1467.79	0.0076	0.0186389	yes
XLOC_019772	XLOC_019772	-	TcX10_chr6:1176-1524	Epis	Mtry	OK	439323	271033	-0.696813	-1406.85	0.00755	0.018543	yes
XLOC_005218	XLOC_005218	TcSYL_0114790	TcX10_chr18:690585-691057	Epis	Mtry	OK	817778	608416	-0.426652	-1346.71	0.0075	0.0184581	yes
XLOC_021846	XLOC_021846	TcSYL_0075410	TcX10_chr9:429254-429468	Epis	Mtry	OK	380806	162.59	-1227.82	-1559.15	0.0075	0.0184581	yes
XLOC_004734	XLOC_004734	TcSYL_0111840	TcX10_chr16:1213602-1216733	Epis	Mtry	OK	391789	311134	-0.332544	-1120.97	0.0074	0.0182308	yes
XLOC_020559	XLOC_020559	TcSYL_0061870	TcX10_chr7:142125-145738	Epis	Mtry	OK	67104	165377	-2020.64	-1435.81	0.0074	0.0182308	yes
XLOC_012057	XLOC_012057	-	TcX10_chr32:649742-650177	Epis	Mtry	OK	929889	392619	-1243.93	-1517.1	0.00735	0.018115	yes
XLOC_011998	XLOC_011998	TcSYL_0159380	TcX10_chr32:593604-594649	Epis	Mtry	OK	502815	384419	-0.387347	-1337.77	0.00735	0.018115	yes
XLOC_008771	XLOC_008771	-	TcX10_chr24:382284-382821	Epis	Mtry	OK	21934	145896	-0.588235	-1392.21	0.00735	0.018115	yes
XLOC_000703	XLOC_000703	TcSYL_0000830	TcX10_chr1:328932-329191	Epis	Mtry	OK	162897	959354	-0.76382	-1395.41	0.0073	0.0180215	yes
XLOC_005097	XLOC_005097	-	TcX10_chr16:1376320-1380036	Epis	Mtry	OK	591059	480504	-0.298751	-1341.12	0.00725	0.0179129	yes
XLOC_003747	XLOC_003747	TcSYL_0102510	TcX10_chr14:817944-818299	Epis	Mtry	OK	207785	937598	-1148.05	-1519.57	0.00725	0.0179129	yes
XLOC_018053	XLOC_018053	TcSYL_0204770	TcX10_chr46:395443-397833	Epis	Mtry	OK	695001	201122	-1788.94	-1615.49	0.00725	0.0179129	yes
XLOC_016993	XLOC_016993	-	TcX10_chr42:197886-198963	Epis	Mtry	OK	188958	140459	-0.427919	-1333.77	0.0072	0.0178041	yes
XLOC_016032	XLOC_016032	TcSYL_0186540	TcX10_chr40:409032-416333	Epis	Mtry	OK	702813	401195	-0.808838	-1338.03	0.0072	0.0178041	yes
XLOC_000247	XLOC_000247	TcSYL_0005360	TcX10_chr1:1366409-1366746	Epis	Mtry	OK	690238	481037	-0.520946	-1349.61	0.00715	0.0176988	yes
XLOC_000838	XLOC_000838	TcSYL_0003430	TcX10_chr1:965555-966822	Epis	Mtry	OK	262025	215504	-0.281986	-1318.35	0.0071	0.0175896	yes
XLOC_021502	XLOC_021502	TcSYL_0074570	TcX10_chr9:34202-35118	Epis	Mtry	OK	269342	129616	-1055.19	-1478.23	0.0071	0.0175896	yes
XLOC_021501	XLOC_021501	TcSYL_0074560	TcX10_chr9:32893-33722	Epis	Mtry	OK	241574	0.52611	-2199.03	-1956.6	0.00705	0.0174875	yes
XLOC_004749	XLOC_004749	TcSYL_0112040	TcX10_chr16:1283246-1283622	Epis	Mtry	OK	225249	170671	-0.400303	-1370.56	0.00705	0.0174875	yes
XLOC_020095	XLOC_020095	TcSYL_0064870,TcSYL_0064880	TcX10_chr7:1124876-1128205	Epis	Mtry	OK	464775	32169	-0.530864	-1380.72	0.00705	0.0174875	yes
XLOC_013904	XLOC_013904	TcSYL_0177800	TcX10_chr38:372198-372424	Epis	Mtry	OK	343275	189423	-0.857755	-1435.88	0.00705	0.0174875	yes
XLOC_006212	XLOC_006212	TcSYL_0017650	TcX10_chr2:498122-498402	Epis	Mtry	OK	285848	960444	-1573.47	-1542.69	0.00705	0.0174875	yes
XLOC_008881	XLOC_008881	TcSYL_0138650	TcX10_chr25:188265-188674	Epis	Mtry	OK	851451	619088	-0.459779	-1379.97	0.007	0.0173887	yes
XLOC_007241	XLOC_007241	-	TcX10_chr21:700620-701096	Epis	Mtry	OK	938754	468257	-1003.45	-1423.61	0.007	0.0173887	yes
XLOC_019322	XLOC_019322	TcSYL_0052520	TcX10_chr6:529135-531077	Epis	Mtry	OK	34946	27456	-0.348008	-1339.9	0.00695	0.017286	yes
XLOC_004701	XLOC_004701	TcSYL_0111310,TcSYL_0111320,TcSYL_0111330	TcX10_chr16:1071010-1077834	Epis	Mtry	OK	408192	266276	-0.616329	-1197.75	0.00695	0.017286	yes
XLOC_001371	XLOC_001371	-	TcX10_chr1:615861-616099	Epis	Mtry	OK	878618	628472	-0.483387	-1374.79	0.0069	0.017176	yes
XLOC_000968	XLOC_000968	TcSYL_0007800	TcX10_chr1:1594754-1595313	Epis	Mtry	OK	50987	153104	-1735.62	-1618.25	0.0069	0.017176	yes
XLOC_011774	XLOC_011774	-	TcX10_chr31:488021-496997	Epis	Mtry	OK	600303	496083	-0.275111	-1340.43	0.0068	0.0169588	yes
XLOC_021714	XLOC_021714	TcSYL_0079360	TcX10_chr9:1023903-1026778	Epis	Mtry	OK	232757	134488	-0.791342	-1370.16	0.00675	0.0168517	yes
XLOC_019797	XLOC_019797	-	TcX10_chr6:221780-224469	Epis	Mtry	OK	101278	827062	-0.292248	-1343.02	0.0067	0.0167409	yes
XLOC_008477	XLOC_008477	TcSYL_0137980	TcX10_chr24:668019-669058	Epis	Mtry	OK	656273	421787	-0.637782	-1428.77	0.0067	0.0167409	yes
XLOC_017723	XLOC_017723	-	TcX10_chr44:150150-150897	Epis	Mtry	OK	593958	325876	-0.86604	-1446.32	0.0067	0.0167409	yes
XLOC_012494	XLOC_012494	TcSYL_0163830	TcX10_chr34:51482-51783	Epis	Mtry	OK	358929	626242	-2518.91	-3710.8	0.0065	0.0162888	yes
XLOC_001902	XLOC_001902	-	TcX10_chr10:111533-114085	Epis	Mtry	OK	46239	369622	-0.32306	-1348.95	0.0065	0.0162888	yes
XLOC_005551	XLOC_005551	TcSYL_0116230,TcSYL_0116240	TcX10_chr19:624483-626628	Epis	Mtry	OK	137187	796646	-0.784131	-1429.69	0.0065	0.0162888	yes
XLOC_013192	XLOC_013192	TcSYL_0170250	TcX10_chr36:272603-273522	Epis	Mtry	OK	267235	199664	-0.420538	-1386.09	0.00645	0.0161771	yes
XLOC_011247	XLOC_011247	TcSYL_0149460,TcSYL_0149470	TcX10_chr30:82955-84306	Epis	Mtry	OK	254619	0.942738	-1433.41	-1344.63	0.00635	0.0159464	yes
XLOC_016210	XLOC_016210	-	TcX10_chr40:229921-232248	Epis	Mtry	OK	419314	332376	-0.335218	-1363.45	0.00635	0.0159464	yes
XLOC_009221	XLOC_009221	TcSYL_0141670	TcX10_chr27:26565-29081	Epis	Mtry	OK	587875	468819	-0.326477	-1380.31	0.00635	0.0159464	yes
XLOC_016531	XLOC_016531	-	TcX10_chr41:135515-135706	Epis	Mtry	OK	2505.43	1514.43	-0.726285	-1436.76	0.00635	0.0159464	yes
XLOC_004325	XLOC_004325	TcSYL_0106190	TcX10_chr15:318688-319328	Epis	Mtry	OK	35582	132405	-1426.19	-1476.36	0.00635	0.0159464	yes
XLOC_018769	XLOC_018769	-	TcX10_chr5:745682-746904	Epis	Mtry	OK	158453	127.17	-0.317303	-1379.31	0.0063	0.0158475	yes
XLOC_010801	XLOC_010801	-	TcX10_chr3:1417835-1418749	Epis	Mtry	OK	718703	456246	-0.655585	-1382.06	0.0063	0.0158475	yes
XLOC_005117	XLOC_005117	TcSYL_0112720	TcX10_chr18:44478-47527	Epis	Mtry	OK	836087	584478	-0.516504	-1483.37	0.00625	0.0157416	yes
XLOC_010674	XLOC_010674	-	TcX10_chr3:54158-54900	Epis	Mtry	OK	765202	58813	-0.379705	-1353.27	0.0062	0.0156255	yes
XLOC_017721	XLOC_017721	-	TcX10_chr44:148732-149426	Epis	Mtry	OK	251465	181303	-0.471954	-1355.06	0.0062	0.0156255	yes
XLOC_002382	XLOC_002382	-	TcX10_chr11:17734-17955	Epis	Mtry	OK	694357	436918	-0.668316	-1421.85	0.0062	0.0156255	yes
XLOC_006451	XLOC_006451	-	TcX10_chr2:216684-218532	Epis	Mtry	OK	487821	384145	-0.344703	-1380.28	0.00615	0.0155126	yes
XLOC_011407	XLOC_011407	TcSYL_0153110	TcX10_chr30:365087-365811	Epis	Mtry	OK	257229	105189	-1290.07	-1461.36	0.00615	0.0155126	yes
XLOC_008480	XLOC_008480	TcSYL_0138010	TcX10_chr24:671373-672007	Epis	Mtry	OK	252848	0.594319	-2088.96	-1533.21	0.0061	0.015406	yes
XLOC_015722	XLOC_015722	TcSYL_0041600	TcX10_chr4:1159266-1159813	Epis	Mtry	OK	643529	275899	-1221.87	-1795.71	0.0061	0.015406	yes
XLOC_019292	XLOC_019292	TcSYL_0051850	TcX10_chr6:470262-470980	Epis	Mtry	OK	239266	171039	-0.484293	-1376.11	0.00605	0.0153153	yes
XLOC_009203	XLOC_009203	-	TcX10_chr26:561688-562063	Epis	Mtry	OK	50505	333437	-0.599012	-1412.31	0.006	0.0151952	yes
XLOC_014782	XLOC_014782	TcSYL_0035460	TcX10_chr4:399775-400139	Epis	Mtry	OK	124554	478635	-1379.77	-2019.77	0.006	0.0151952	yes
XLOC_016899	XLOC_016899	TcSYL_0193130	TcX10_chr42:583522-584708	Epis	Mtry	OK	21631	0.385597	-2487.93	-2355.08	0.006	0.0151952	yes
XLOC_006562	XLOC_006562	-	TcX10_chr2:1698712-1699635	Epis	Mtry	OK	900685	703851	-0.355752	-1375.06	0.0059	0.01498	yes
XLOC_017495	XLOC_017495	TcSYL_0198480	TcX10_chr43:318826-319847	Epis	Mtry	OK	260247	137444	-0.921036	-1387.75	0.00585	0.0148689	yes
XLOC_000844	XLOC_000844	TcSYL_0003670	TcX10_chr1:1039290-1058702	Epis	Mtry	OK	204704	132882	-0.623393	-1412.26	0.00585	0.0148689	yes
XLOC_010186	XLOC_010186	TcSYL_0025320	TcX10_chr3:920970-922156	Epis	Mtry	OK	680428	458146	-0.570635	-1414.37	0.00585	0.0148689	yes
XLOC_013447	XLOC_013447	TcSYL_0172530	TcX10_chr37:166717-167084	Epis	Mtry	OK	74.67	502459	-0.571521	-1414.93	0.00585	0.0148689	yes
XLOC_019946	XLOC_019946	TcSYL_0062060	TcX10_chr7:174503-174846	Epis	Mtry	OK	177982	131642	-0.435112	-1399.56	0.0058	0.0147669	yes
XLOC_018303	XLOC_018303	TcSYL_0046270	TcX10_chr5:486872-487365	Epis	Mtry	OK	814875	607402	-0.423926	-1412.6	0.0057	0.0145309	yes
XLOC_004516	XLOC_004516	TcSYL_0108820	TcX10_chr15:897421-898880	Epis	Mtry	OK	930059	73569	-0.338223	-1403.9	0.00565	0.0144157	yes
XLOC_020089	XLOC_020089	TcSYL_0064480	TcX10_chr7:1073685-1074184	Epis	Mtry	OK	835434	626028	-0.416299	-1407.74	0.00565	0.0144157	yes
XLOC_021200	XLOC_021200	TcSYL_0073500	TcX10_chr8:781210-781553	Epis	Mtry	OK	383634	294377	-0.382069	-1355.94	0.0056	0.0143034	yes
XLOC_021951	XLOC_021951	TcSYL_0077490	TcX10_chr9:681092-684194	Epis	Mtry	OK	382965	20096	-0.930301	-1431.87	0.0056	0.0143034	yes
XLOC_005132	XLOC_005132	TcSYL_0112870,TcSYL_0112880	TcX10_chr18:115945-119313	Epis	Mtry	OK	200473	109053	-0.878381	-1360.3	0.00555	0.0141909	yes
XLOC_010714	XLOC_010714	-	TcX10_chr3:320756-323437	Epis	Mtry	OK	115159	934294	-0.301684	-1398.53	0.00555	0.0141909	yes
XLOC_002009	XLOC_002009	TcSYL_0084850	TcX10_chr11:345419-345972	Epis	Mtry	OK	108424	821517	-0.400322	-1409.17	0.00555	0.0141909	yes
XLOC_007776	XLOC_007776	TcSYL_0128440	TcX10_chr23:163193-163626	Epis	Mtry	OK	106383	51287	-1052.61	-1503.53	0.00555	0.0141909	yes
XLOC_008790	XLOC_008790	-	TcX10_chr24:446698-447125	Epis	Mtry	OK	239873	145916	-0.71713	-1435.13	0.0055	0.0140841	yes
XLOC_021796	XLOC_021796	TcSYL_0074890	TcX10_chr9:195731-196920	Epis	Mtry	OK	745159	582178	-0.356089	-1400.89	0.0054	0.0138547	yes
XLOC_012237	XLOC_012237	TcSYL_0162600	TcX10_chr33:289140-291191	Epis	Mtry	OK	140244	106547	-0.39645	-1447.29	0.0054	0.0138547	yes
XLOC_013249	XLOC_013249	TcSYL_0171070	TcX10_chr36:452985-453682	Epis	Mtry	OK	161652	126923	-0.348933	-1375.91	0.00535	0.0137442	yes
XLOC_014892	XLOC_014892	TcSYL_0037300	TcX10_chr4:523849-525299	Epis	Mtry	OK	213276	160677	-0.408558	-1410.21	0.0053	0.0136362	yes
XLOC_004529	XLOC_004529	-	TcX10_chr15:17213-17514	Epis	Mtry	OK	369531	154583	-1257.31	-1605.24	0.0053	0.0136362	yes
XLOC_001300	XLOC_001300	TcSYL_0014460	TcX10_chr1:3050791-3064159	Epis	Mtry	OK	39146	178803	-1130.49	-1556.45	0.00525	0.0135221	yes
XLOC_019622	XLOC_019622	TcSYL_0057200	TcX10_chr6:974649-975343	Epis	Mtry	OK	161577	127257	-0.344478	-1382.01	0.0052	0.013402	yes
XLOC_008219	XLOC_008219	-	TcX10_chr23:632348-636108	Epis	Mtry	OK	639226	515259	-0.31103	-1410.35	0.0052	0.013402	yes
XLOC_014562	XLOC_014562	TcSYL_0031740	TcX10_chr4:149505-149857	Epis	Mtry	OK	220135	404718	-2443.4	-2319.91	0.0052	0.013402	yes
XLOC_005555	XLOC_005555	TcSYL_0116290	TcX10_chr19:648721-653171	Epis	Mtry	OK	325427	228979	-0.507119	-1492.5	0.00515	0.0132818	yes
XLOC_009946	XLOC_009946	TcSYL_0147170	TcX10_chr29:112725-113299	Epis	Mtry	OK	951211	72818	-0.385471	-1362.17	0.0051	0.0131585	yes
XLOC_000032	XLOC_000032	TcSYL_0000590	TcX10_chr1:187267-187793	Epis	Mtry	OK	576035	417558	-0.464182	-1401.92	0.0051	0.0131585	yes
XLOC_007638	XLOC_007638	-	TcX10_chr22:152745-152912	Epis	Mtry	OK	24861	16191.9	-0.618613	-1467.76	0.0051	0.0131585	yes
XLOC_010164	XLOC_010164	TcSYL_0024950	TcX10_chr3:850779-851524	Epis	Mtry	OK	875752	550162	-0.670665	-1455.68	0.00495	0.0128074	yes
XLOC_012726	XLOC_012726	TcSYL_0166020,TcSYL_0166030	TcX10_chr34:478308-483862	Epis	Mtry	OK	866589	426956	-1021.26	-1523.67	0.00495	0.0128074	yes
XLOC_018600	XLOC_018600	TcSYL_0048150	TcX10_chr5:1074571-1075697	Epis	Mtry	OK	610146	469309	-0.378618	-1399.52	0.0049	0.0127	yes
XLOC_017417	XLOC_017417	TcSYL_0197040	TcX10_chr43:179286-179971	Epis	Mtry	OK	600924	449394	-0.419201	-1466.97	0.0049	0.0127	yes
XLOC_010279	XLOC_010279	TcSYL_0027790	TcX10_chr3:1449880-1450958	Epis	Mtry	OK	270019	137034	-0.97853	-1518.95	0.0049	0.0127	yes
XLOC_011330	XLOC_011330	TcSYL_0151550	TcX10_chr30:265794-266875	Epis	Mtry	OK	382087	203331	-0.910069	-1493.53	0.00485	0.0125841	yes
XLOC_006969	XLOC_006969	-	TcX10_chr20:233496-234509	Epis	Mtry	OK	375042	282264	-0.410006	-1429.58	0.0048	0.0124733	yes
XLOC_004735	XLOC_004735	TcSYL_0111850,TcSYL_0111860	TcX10_chr16:1216871-1222578	Epis	Mtry	OK	133855	884545	-0.597664	-1136.65	0.00475	0.0123595	yes
XLOC_005540	XLOC_005540	TcSYL_0116090	TcX10_chr19:571273-572801	Epis	Mtry	OK	465091	360888	-0.365964	-1402.77	0.00475	0.0123595	yes
XLOC_002778	XLOC_002778	-	TcX10_chr12:40403-40934	Epis	Mtry	OK	23105	152529	-0.599126	-1432.19	0.00475	0.0123595	yes
XLOC_008227	XLOC_008227	-	TcX10_chr23:690856-691263	Epis	Mtry	OK	627241	434299	-0.530332	-1448.16	0.00475	0.0123595	yes
XLOC_015757	XLOC_015757	TcSYL_0042190	TcX10_chr4:1205326-1205726	Epis	Mtry	OK	17517	934666	-0.906232	-1482.56	0.00475	0.0123595	yes
XLOC_020106	XLOC_020106	TcSYL_0064990	TcX10_chr7:1152328-1154510	Epis	Mtry	OK	393493	309072	-0.348397	-1418.64	0.0047	0.0122614	yes
XLOC_008815	XLOC_008815	-	TcX10_chr24:518652-519000	Epis	Mtry	OK	542192	343399	-0.65892	-1456.67	0.0047	0.0122614	yes
XLOC_013380	XLOC_013380	TcSYL_0171420	TcX10_chr37:6428-10624	Epis	Mtry	OK	499962	385519	-0.375015	-1394.46	0.00465	0.0121522	yes
XLOC_008605	XLOC_008605	TcSYL_0135250	TcX10_chr24:184591-185681	Epis	Mtry	OK	336968	172401	-0.96684	-1520.58	0.0046	0.0120374	yes
XLOC_001598	XLOC_001598	TcSYL_0080730	TcX10_chr10:333725-334224	Epis	Mtry	OK	68679	18944	-1858.12	-2139.69	0.00455	0.011917	yes
XLOC_000733	XLOC_000733	TcSYL_0001530	TcX10_chr1:587116-587534	Epis	Mtry	OK	932506	673909	-0.468558	-1446.3	0.00445	0.0116729	yes
XLOC_002831	XLOC_002831	-	TcX10_chr12:697188-697662	Epis	Mtry	OK	147934	845084	-0.807789	-1441.36	0.00445	0.0116729	yes
XLOC_005371	XLOC_005371	-	TcX10_chr18:265845-266159	Epis	Mtry	OK	127134	851358	-0.578513	-1475.99	0.00445	0.0116729	yes
XLOC_014392	XLOC_014392	TcSYL_0182440	TcX10_chr39:360998-371052	Epis	Mtry	OK	334338	13783	-1278.42	-1633.71	0.00445	0.0116729	yes
XLOC_015180	XLOC_015180	TcSYL_0044470	TcX10_chr4:1464016-1464458	Epis	Mtry	OK	163899	924091	-0.826704	-1432.9	0.00435	0.0114383	yes
XLOC_002675	XLOC_002675	TcSYL_0089440,TcSYL_0089450,TcSYL_0089460	TcX10_chr12:273322-274883	Epis	Mtry	OK	472417	194445	-1280.7	-1342.21	0.00435	0.0114383	yes
XLOC_011693	XLOC_011693	-	TcX10_chr31:21625-23203	Epis	Mtry	OK	148125	119241	-0.312927	-1400.44	0.00435	0.0114383	yes
XLOC_010161	XLOC_010161	TcSYL_0024890	TcX10_chr3:841948-842399	Epis	Mtry	OK	502867	354111	-0.505975	-1418.09	0.00435	0.0114383	yes
XLOC_012413	XLOC_012413	TcSYL_0163620	TcX10_chr33:403705-404384	Epis	Mtry	OK	753771	574582	-0.391615	-1431.62	0.00435	0.0114383	yes
XLOC_016029	XLOC_016029	TcSYL_0186410	TcX10_chr40:405190-405824	Epis	Mtry	OK	68522	512582	-0.418786	-1447.73	0.00435	0.0114383	yes
XLOC_006484	XLOC_006484	-	TcX10_chr2:662559-662842	Epis	Mtry	OK	136367	85403	-0.675139	-1474.65	0.00435	0.0114383	yes
XLOC_012233	XLOC_012233	TcSYL_0162380	TcX10_chr33:277505-283553	Epis	Mtry	OK	110583	538488	-1038.14	-1080.59	0.0043	0.0113342	yes
XLOC_013354	XLOC_013354	-	TcX10_chr36:242495-243538	Epis	Mtry	OK	100282	783814	-0.355478	-1420.97	0.0043	0.0113342	yes
XLOC_020652	XLOC_020652	TcSYL_0064320	TcX10_chr7:1018215-1027402	Epis	Mtry	OK	531644	176832	-1588.08	-1572.38	0.0043	0.0113342	yes
XLOC_014946	XLOC_014946	TcSYL_0038230	TcX10_chr4:588866-598587	Epis	Mtry	OK	325949	0.945947	-1784.82	-2116.43	0.0043	0.0113342	yes
XLOC_004389	XLOC_004389	TcSYL_0107120	TcX10_chr15:558300-559243	Epis	Mtry	OK	794964	610225	-0.381547	-1441.16	0.00425	0.0112197	yes
XLOC_010704	XLOC_010704	-	TcX10_chr3:227688-228613	Epis	Mtry	OK	122453	954087	-0.360038	-1447.47	0.00425	0.0112197	yes
XLOC_000547	XLOC_000547	TcSYL_0012700	TcX10_chr1:2451993-2454683	Epis	Mtry	OK	199961	638494	-1646.97	-1623.38	0.00425	0.0112197	yes
XLOC_005698	XLOC_005698	-	TcX10_chr19:527946-528792	Epis	Mtry	OK	554671	41734	-0.41041	-1433.48	0.0042	0.0111049	yes
XLOC_012728	XLOC_012728	TcSYL_0166050	TcX10_chr34:478308-483862	Epis	Mtry	OK	178118	983838	-0.856343	-1454.81	0.0042	0.0111049	yes
XLOC_015741	XLOC_015741	TcSYL_0041950	TcX10_chr4:1188411-1188811	Epis	Mtry	OK	136749	636133	-1104.13	-1585.23	0.0042	0.0111049	yes
XLOC_016568	XLOC_016568	TcSYL_0190760	TcX10_chr42:48870-49444	Epis	Mtry	OK	573367	196337	-1546.12	-1632.73	0.0042	0.0111049	yes
XLOC_016896	XLOC_016896	TcSYL_0193080	TcX10_chr42:579909-580423	Epis	Mtry	OK	693983	227329	-1610.12	-1740.07	0.0042	0.0111049	yes
XLOC_012574	XLOC_012574	TcSYL_0165310	TcX10_chr34:435416-435780	Epis	Mtry	OK	164102	654439	-1326.26	-2109.04	0.0042	0.0111049	yes
XLOC_002402	XLOC_002402	-	TcX10_chr11:150930-151575	Epis	Mtry	OK	553619	412783	-0.42351	-1415.89	0.00415	0.0109897	yes
XLOC_014828	XLOC_014828	TcSYL_0036180	TcX10_chr4:447872-448554	Epis	Mtry	OK	126148	0.329725	-5257.71	-2976.18	0.00415	0.0109897	yes
XLOC_012624	XLOC_012624	TcSYL_0165990	TcX10_chr34:476184-476728	Epis	Mtry	OK	662167	286514	-1208.59	-1513.98	0.0041	0.0108694	yes
XLOC_005506	XLOC_005506	TcSYL_0115190,TcSYL_0115200,TcSYL_0115210	TcX10_chr19:267819-276568	Epis	Mtry	OK	221759	109132	-1022.92	-1553.62	0.0041	0.0108694	yes
XLOC_016900	XLOC_016900	TcSYL_0193140	TcX10_chr42:584924-585408	Epis	Mtry	OK	87538	22309	-1972.28	-2082.99	0.0041	0.0108694	yes
XLOC_017994	XLOC_017994	TcSYL_0203120	TcX10_chr46:200373-200995	Epis	Mtry	OK	543223	255423	-1088.66	-1578.69	0.00405	0.0107559	yes
XLOC_018793	XLOC_018793	-	TcX10_chr5:1236268-1236580	Epis	Mtry	OK	428483	225104	-0.928648	-1487.12	0.004	0.0106302	yes
XLOC_020076	XLOC_020076	TcSYL_0064320,TcSYL_0064330	TcX10_chr7:1018215-1027402	Epis	Mtry	OK	191195	823466	-1215.26	-1676.92	0.004	0.0106302	yes
XLOC_006956	XLOC_006956	-	TcX10_chr20:70284-71478	Epis	Mtry	OK	909019	709712	-0.357077	-1444.95	0.00395	0.010516	yes
XLOC_019012	XLOC_019012	TcSYL_0055290	TcX10_chr6:762130-763208	Epis	Mtry	OK	531396	312087	-0.767838	-1520.28	0.00395	0.010516	yes
XLOC_021795	XLOC_021795	TcSYL_0074880	TcX10_chr9:194254-194771	Epis	Mtry	OK	993592	748626	-0.408408	-1425.61	0.0039	0.0103991	yes
XLOC_004732	XLOC_004732	TcSYL_0111820	TcX10_chr16:1206191-1207020	Epis	Mtry	OK	110902	85913	-0.368332	-1448.02	0.0039	0.0103991	yes
XLOC_016202	XLOC_016202	-	TcX10_chr40:25397-25968	Epis	Mtry	OK	375114	264479	-0.504178	-1463.71	0.0039	0.0103991	yes
XLOC_009999	XLOC_009999	-	TcX10_chr29:11410-12178	Epis	Mtry	OK	101153	638447	-0.663902	-1467.82	0.0039	0.0103991	yes
XLOC_011032	XLOC_011032	TcSYL_0152340	TcX10_chr30:317751-318349	Epis	Mtry	OK	669454	313095	-1096.38	-1560.99	0.0039	0.0103991	yes
XLOC_001930	XLOC_001930	-	TcX10_chr10:303140-305639	Epis	Mtry	OK	692191	551057	-0.328969	-1431.04	0.00385	0.0102842	yes
XLOC_005586	XLOC_005586	TcSYL_0116870	TcX10_chr19:718314-720370	Epis	Mtry	OK	111366	89022	-0.323076	-1453.21	0.00385	0.0102842	yes
XLOC_016277	XLOC_016277	TcSYL_0188240	TcX10_chr41:238596-239278	Epis	Mtry	OK	359511	260483	-0.464847	-1480.29	0.00385	0.0102842	yes
XLOC_021492	XLOC_021492	-	TcX10_chr8:1093489-1094025	Epis	Mtry	OK	190683	120069	-0.667306	-1486.33	0.00385	0.0102842	yes
XLOC_015074	XLOC_015074	TcSYL_0040990	TcX10_chr4:1039953-1040191	Epis	Mtry	OK	299129	170318	-0.812534	-1552.02	0.00385	0.0102842	yes
XLOC_021956	XLOC_021956	TcSYL_0077740	TcX10_chr9:696455-697878	Epis	Mtry	OK	123052	862328	-0.512959	-1439.47	0.0038	0.0101665	yes
XLOC_020480	XLOC_020480	TcSYL_0060390	TcX10_chr7:18799-19244	Epis	Mtry	OK	536208	136206	-1977	-1759.58	0.0038	0.0101665	yes
XLOC_015707	XLOC_015707	TcSYL_0041380	TcX10_chr4:1113895-1114295	Epis	Mtry	OK	151574	754445	-1006.53	-1529.6	0.00375	0.010044	yes
XLOC_002862	XLOC_002862	TcSYL_0092860	TcX10_chr13:140740-141263	Epis	Mtry	OK	119062	614155	-0.955035	-1561.3	0.00375	0.010044	yes
XLOC_018554	XLOC_018554	TcSYL_0047640	TcX10_chr5:922094-923193	Epis	Mtry	OK	56293	42978	-0.389357	-1448.79	0.00375	0.010044	yes
XLOC_001452	XLOC_001452	-	TcX10_chr1:1790877-1791143	Epis	Mtry	OK	494971	352568	-0.489444	-1460.64	0.00375	0.010044	yes
XLOC_003971	XLOC_003971	TcSYL_0103560	TcX10_chr14:901694-903804	Epis	Mtry	OK	580268	458293	-0.34045	-1468.86	0.00375	0.010044	yes
XLOC_012425	XLOC_012425	-	TcX10_chr33:964-1620	Epis	Mtry	OK	514062	225322	-1189.95	-1598.34	0.00375	0.010044	yes
XLOC_005470	XLOC_005470	TcSYL_0115890	TcX10_chr19:495914-496146	Epis	Mtry	OK	148882	495406	-1587.49	-1495.3	0.0037	0.00992786	yes
XLOC_018544	XLOC_018544	TcSYL_0047480	TcX10_chr5:881952-882667	Epis	Mtry	OK	587865	442173	-0.410875	-1455.01	0.0037	0.00992786	yes
XLOC_009464	XLOC_009464	-	TcX10_chr27:529445-530870	Epis	Mtry	OK	277213	206908	-0.422004	-1453.9	0.00365	0.00980912	yes
XLOC_016321	XLOC_016321	TcSYL_0189020,TcSYL_0189030,TcSYL_0189040,TcSYL_0189050	TcX10_chr41:296310-302177	Epis	Mtry	OK	527487	215406	-1292.08	-1261.65	0.0036	0.00968346	yes
XLOC_004724	XLOC_004724	TcSYL_0111700	TcX10_chr16:1166698-1169661	Epis	Mtry	OK	586283	468645	-0.323103	-1410.23	0.0036	0.00968346	yes
XLOC_010506	XLOC_010506	TcSYL_0025090	TcX10_chr3:871652-872193	Epis	Mtry	OK	711382	172866	-2040.97	-2032.65	0.0036	0.00968346	yes
XLOC_016989	XLOC_016989	-	TcX10_chr42:172445-173117	Epis	Mtry	OK	299578	211867	-0.499772	-1473.41	0.00355	0.00955972	yes
XLOC_016328	XLOC_016328	TcSYL_0189340	TcX10_chr41:319535-320448	Epis	Mtry	OK	157222	108709	-0.532328	-1504.56	0.00355	0.00955972	yes
XLOC_021192	XLOC_021192	TcSYL_0073380,TcSYL_0073390	TcX10_chr8:325339-332696	Epis	Mtry	OK	765235	520365	-0.55638	-1535.66	0.00355	0.00955972	yes
XLOC_006423	XLOC_006423	TcSYL_0022190	TcX10_chr2:1671552-1672093	Epis	Mtry	OK	550958	187602	-1554.27	-1649.1	0.0035	0.0094421	yes
XLOC_021168	XLOC_021168	TcSYL_0072880	TcX10_chr8:239384-239961	Epis	Mtry	OK	222358	150969	-0.55863	-1443.96	0.0035	0.0094421	yes
XLOC_017005	XLOC_017005	-	TcX10_chr42:240463-241184	Epis	Mtry	OK	857643	509267	-0.751953	-1485.54	0.0035	0.0094421	yes
XLOC_013856	XLOC_013856	TcSYL_0176830	TcX10_chr38:253123-254525	Epis	Mtry	OK	144978	0.467496	-1632.81	-1953.53	0.0035	0.0094421	yes
XLOC_020914	XLOC_020914	TcSYL_0070030	TcX10_chr7:1748160-1749526	Epis	Mtry	OK	843485	524991	-0.684071	-1415.3	0.00345	0.00932194	yes
XLOC_010777	XLOC_010777	-	TcX10_chr3:1089117-1092590	Epis	Mtry	OK	372095	292308	-0.348182	-1467.2	0.00345	0.00932194	yes
XLOC_000879	XLOC_000879	TcSYL_0006270	TcX10_chr1:1514633-1517025	Epis	Mtry	OK	486781	37875	-0.362027	-1459.14	0.00345	0.00932194	yes
XLOC_005215	XLOC_005215	TcSYL_0114740,TcSYL_0114750,TcSYL_0114760	TcX10_chr18:667039-674989	Epis	Mtry	OK	313303	148403	-1078.04	-1330.18	0.0034	0.00920349	yes
XLOC_018602	XLOC_018602	TcSYL_0048170	TcX10_chr5:1088589-1088947	Epis	Mtry	OK	106508	747155	-0.511477	-1475.37	0.0034	0.00920349	yes
XLOC_011315	XLOC_011315	TcSYL_0151080	TcX10_chr30:233218-234011	Epis	Mtry	OK	467391	216617	-1109.48	-1605.77	0.0034	0.00920349	yes
XLOC_021190	XLOC_021190	TcSYL_0073360	TcX10_chr8:321273-321478	Epis	Mtry	OK	642848	199918	-1685.07	-1951.17	0.0034	0.00920349	yes
XLOC_020688	XLOC_020688	TcSYL_0065610	TcX10_chr7:1350008-1350453	Epis	Mtry	OK	79222	155358	-2350.31	-1752.5	0.00335	0.00908254	yes
XLOC_002907	XLOC_002907	TcSYL_0093970	TcX10_chr13:333693-334339	Epis	Mtry	OK	126934	791151	-0.682055	-1485.91	0.00335	0.00908254	yes
XLOC_021304	XLOC_021304	TcSYL_0072660	TcX10_chr8:206431-208520	Epis	Mtry	OK	30696	19001	-0.691972	-1564.82	0.00335	0.00908254	yes
XLOC_006253	XLOC_006253	TcSYL_0018480	TcX10_chr2:564885-565186	Epis	Mtry	OK	229861	275232	-3062.04	-2993.26	0.00335	0.00908254	yes
XLOC_016887	XLOC_016887	TcSYL_0192840	TcX10_chr42:563305-564230	Epis	Mtry	OK	340627	0.4565	-2899.51	-2453	0.0033	0.00896325	yes
XLOC_013252	XLOC_013252	TcSYL_0171120	TcX10_chr36:477155-482835	Epis	Mtry	OK	747661	568592	-0.394991	-1526.9	0.0033	0.00896325	yes
XLOC_012499	XLOC_012499	TcSYL_0164000	TcX10_chr34:308867-310924	Epis	Mtry	OK	224034	170086	-0.397453	-1441.67	0.0033	0.00896325	yes
XLOC_022039	XLOC_022039	-	TcX10_chr9:90669-91052	Epis	Mtry	OK	175589	129018	-0.444622	-1482.54	0.0033	0.00896325	yes
XLOC_008115	XLOC_008115	TcSYL_0131500	TcX10_chr23:544906-545546	Epis	Mtry	OK	417779	300087	-0.477362	-1502.23	0.0033	0.00896325	yes
XLOC_009977	XLOC_009977	TcSYL_0147700	TcX10_chr29:337322-337950	Epis	Mtry	OK	133633	806196	-0.729071	-1515.5	0.00325	0.00884554	yes
XLOC_008930	XLOC_008930	-	TcX10_chr25:179994-185769	Epis	Mtry	OK	649771	526807	-0.302658	-1436.76	0.00325	0.00884554	yes
XLOC_013120	XLOC_013120	TcSYL_0169160	TcX10_chr36:146107-146903	Epis	Mtry	OK	474316	354169	-0.421413	-1463.82	0.00325	0.00884554	yes
XLOC_021395	XLOC_021395	-	TcX10_chr8:51795-52002	Epis	Mtry	OK	827164	417576	-0.986135	-1574.38	0.00325	0.00884554	yes
XLOC_011779	XLOC_011779	-	TcX10_chr31:505053-505442	Epis	Mtry	OK	203818	103275	-0.980789	-1590.37	0.00325	0.00884554	yes
XLOC_008870	XLOC_008870	TcSYL_0138490	TcX10_chr25:121702-122543	Epis	Mtry	OK	259813	0.42891	-2598.73	-2808.52	0.00325	0.00884554	yes
XLOC_006946	XLOC_006946	-	TcX10_chr20:12376-13895	Epis	Mtry	OK	115968	915434	-0.341193	-1478.44	0.00315	0.00860079	yes
XLOC_010011	XLOC_010011	-	TcX10_chr29:153740-154186	Epis	Mtry	OK	280676	172105	-0.705616	-1567.43	0.00315	0.00860079	yes
XLOC_003618	XLOC_003618	-	TcX10_chr13:911808-912326	Epis	Mtry	OK	855368	631823	-0.437025	-1477.01	0.0031	0.00847783	yes
XLOC_005905	XLOC_005905	TcSYL_0018490	TcX10_chr2:565268-565845	Epis	Mtry	OK	619193	280568	-1142.04	-1753.24	0.0031	0.00847783	yes
XLOC_017632	XLOC_017632	TcSYL_0201590	TcX10_chr44:377297-378396	Epis	Mtry	OK	236773	0.870707	-1443.25	-1788.84	0.0031	0.00847783	yes
XLOC_016910	XLOC_016910	TcSYL_0193340	TcX10_chr42:603879-604639	Epis	Mtry	OK	368016	0.875852	-2071.01	-1981.87	0.0031	0.00847783	yes
XLOC_017796	XLOC_017796	TcSYL_0201880	TcX10_chr45:29873-31284	Epis	Mtry	OK	149006	0.21407	-2799.22	-2174.98	0.0031	0.00847783	yes
XLOC_000867	XLOC_000867	TcSYL_0005960	TcX10_chr1:1405452-1410466	Epis	Mtry	OK	617013	371829	-0.730663	-1184.45	0.00305	0.00837366	yes
XLOC_014264	XLOC_014264	TcSYL_0179190	TcX10_chr39:74368-75269	Epis	Mtry	OK	110015	852822	-0.367384	-1482.23	0.00305	0.00837366	yes
XLOC_014263	XLOC_014263	TcSYL_0179180	TcX10_chr39:73874-74160	Epis	Mtry	OK	202439	135244	-0.581921	-1518.81	0.00305	0.00837366	yes
XLOC_008953	XLOC_008953	TcSYL_0139280,TcSYL_0139290	TcX10_chr26:80269-85686	Epis	Mtry	OK	980916	667953	-0.554384	-1544.1	0.003	0.00824965	yes
XLOC_013637	XLOC_013637	TcSYL_0173530,TcSYL_0173540	TcX10_chr37:248412-253469	Epis	Mtry	OK	102807	779638	-0.399064	-1097.46	0.003	0.00824965	yes
XLOC_010404	XLOC_010404	TcSYL_0022780	TcX10_chr3:178201-180353	Epis	Mtry	OK	354956	246755	-0.524559	-1469.01	0.003	0.00824965	yes
XLOC_018637	XLOC_018637	TcSYL_0048650	TcX10_chr5:1142744-1144302	Epis	Mtry	OK	141551	108611	-0.38215	-1499.71	0.003	0.00824965	yes
XLOC_018546	XLOC_018546	TcSYL_0047500	TcX10_chr5:886075-887198	Epis	Mtry	OK	244168	179493	-0.443947	-1485.46	0.00295	0.00813087	yes
XLOC_021819	XLOC_021819	TcSYL_0075150	TcX10_chr9:280767-303283	Epis	Mtry	OK	233263	97268	-1261.92	-1495.93	0.00295	0.00813087	yes
XLOC_013179	XLOC_013179	TcSYL_0170110	TcX10_chr36:258651-258940	Epis	Mtry	OK	605999	309049	-0.971479	-1620.75	0.00295	0.00813087	yes
XLOC_009273	XLOC_009273	TcSYL_0142450	TcX10_chr27:172151-180827	Epis	Mtry	OK	481041	123159	-1965.64	-1862.92	0.00295	0.00813087	yes
XLOC_001450	XLOC_001450	-	TcX10_chr1:1780043-1781997	Epis	Mtry	OK	579387	455181	-0.348086	-1436.65	0.0029	0.00800413	yes
XLOC_007100	XLOC_007100	TcSYL_0121850,TcSYL_0121860	TcX10_chr21:238209-242127	Epis	Mtry	OK	123455	934144	-0.402269	-1456.45	0.0029	0.00800413	yes
XLOC_007178	XLOC_007178	-	TcX10_chr21:70366-70843	Epis	Mtry	OK	199965	11581	-0.787993	-1602.19	0.0029	0.00800413	yes
XLOC_008630	XLOC_008630	TcSYL_0135770,TcSYL_0135780	TcX10_chr24:242980-243983	Epis	Mtry	OK	572646	0.722779	-2986.02	-1603.83	0.0029	0.00800413	yes
XLOC_003921	XLOC_003921	TcSYL_0102350	TcX10_chr14:807924-808252	Epis	Mtry	OK	129523	909911	-0.50941	-1506.6	0.00285	0.00788069	yes
XLOC_005525	XLOC_005525	TcSYL_0115840	TcX10_chr19:492766-493376	Epis	Mtry	OK	978007	726393	-0.429093	-1509.1	0.00285	0.00788069	yes
XLOC_000245	XLOC_000245	TcSYL_0005330	TcX10_chr1:1364517-1365649	Epis	Mtry	OK	103134	799967	-0.366512	-1502.13	0.00285	0.00788069	yes
XLOC_019956	XLOC_019956	TcSYL_0062180	TcX10_chr7:195208-196463	Epis	Mtry	OK	289889	215777	-0.425959	-1510.65	0.00285	0.00788069	yes
XLOC_015064	XLOC_015064	TcSYL_0040730	TcX10_chr4:1020755-1020993	Epis	Mtry	OK	2197.66	1629.76	-0.431303	-1514.73	0.00285	0.00788069	yes
XLOC_009296	XLOC_009296	-	TcX10_chr27:459491-466805	Epis	Mtry	OK	166976	896957	-0.896532	-1555.68	0.00285	0.00788069	yes
XLOC_004720	XLOC_004720	TcSYL_0111620	TcX10_chr16:1108658-1109196	Epis	Mtry	OK	783861	391953	-0.99992	-1576.86	0.00285	0.00788069	yes
XLOC_010160	XLOC_010160	TcSYL_0024870	TcX10_chr3:838938-840460	Epis	Mtry	OK	490626	321799	-0.608463	-1512.33	0.0028	0.00776219	yes
XLOC_021481	XLOC_021481	-	TcX10_chr8:1002422-1002984	Epis	Mtry	OK	866728	433726	-0.998797	-1613.39	0.0028	0.00776219	yes
XLOC_014630	XLOC_014630	TcSYL_0032770	TcX10_chr4:222207-222877	Epis	Mtry	OK	197802	0.31066	-2670.65	-1621.01	0.0028	0.00776219	yes
XLOC_001978	XLOC_001978	-	TcX10_chr10:1043499-1046424	Epis	Mtry	OK	439694	344545	-0.351805	-1484.12	0.00275	0.0076413	yes
XLOC_013873	XLOC_013873	TcSYL_0177310	TcX10_chr38:341729-342663	Epis	Mtry	OK	197064	14028	-0.49035	-1508.21	0.00275	0.0076413	yes
XLOC_009192	XLOC_009192	-	TcX10_chr26:530374-530980	Epis	Mtry	OK	581579	420891	-0.466531	-1532.76	0.00275	0.0076413	yes
XLOC_005442	XLOC_005442	TcSYL_0115460	TcX10_chr19:363421-363785	Epis	Mtry	OK	845249	566349	-0.577685	-1549.51	0.00275	0.0076413	yes
XLOC_009758	XLOC_009758	TcSYL_0146020	TcX10_chr28:363194-376616	Epis	Mtry	OK	348848	243948	-0.516023	-1555.12	0.00275	0.0076413	yes
XLOC_008616	XLOC_008616	TcSYL_0135470	TcX10_chr24:197958-198286	Epis	Mtry	OK	462501	265172	-0.80253	-1595.25	0.0027	0.0075181	yes
XLOC_015137	XLOC_015137	TcSYL_0043150	TcX10_chr4:1294447-1300424	Epis	Mtry	OK	616352	39.23	-0.651798	-1654.28	0.0027	0.0075181	yes
XLOC_014640	XLOC_014640	TcSYL_0032950	TcX10_chr4:233286-234007	Epis	Mtry	OK	412847	0.490617	-3072.94	-2768.16	0.0027	0.0075181	yes
XLOC_018330	XLOC_018330	TcSYL_0046680,TcSYL_0046690	TcX10_chr5:585025-591435	Epis	Mtry	OK	164114	115.34	-0.508799	-1492.3	0.00265	0.00739266	yes
XLOC_005695	XLOC_005695	-	TcX10_chr19:509925-510413	Epis	Mtry	OK	172346	952182	-0.855995	-1657.07	0.00265	0.00739266	yes
XLOC_002468	XLOC_002468	TcSYL_0089060	TcX10_chr12:44556-53123	Epis	Mtry	OK	19643	951017	-1046.47	-1835.14	0.00265	0.00739266	yes
XLOC_010419	XLOC_010419	TcSYL_0022960	TcX10_chr3:236848-239087	Epis	Mtry	OK	182658	669339	-1448.34	-2242.68	0.00265	0.00739266	yes
XLOC_011424	XLOC_011424	TcSYL_0153490	TcX10_chr30:387142-387473	Epis	Mtry	OK	205686	944624	-1122.63	-1664.18	0.00255	0.00713701	yes
XLOC_014813	XLOC_014813	TcSYL_0036010	TcX10_chr4:433654-434036	Epis	Mtry	OK	660613	0.977784	-2756.22	-2294.56	0.00255	0.00713701	yes
XLOC_007120	XLOC_007120	TcSYL_0122350	TcX10_chr21:349634-354057	Epis	Mtry	OK	220512	124532	-0.824348	-1518.53	0.00245	0.00687646	yes
XLOC_009076	XLOC_009076	TcSYL_0139630	TcX10_chr26:253027-253967	Epis	Mtry	OK	977377	746955	-0.387895	-1530.66	0.00245	0.00687646	yes
XLOC_018341	XLOC_018341	TcSYL_0046800	TcX10_chr5:618273-618544	Epis	Mtry	OK	709749	28.98	-1292.25	-1701.92	0.00245	0.00687646	yes
XLOC_011572	XLOC_011572	-	TcX10_chr30:208525-209308	Epis	Mtry	OK	500298	238498	-1068.81	-1671.91	0.0024	0.00674563	yes
XLOC_014613	XLOC_014613	TcSYL_0032570	TcX10_chr4:197960-198285	Epis	Mtry	OK	466269	249627	-0.90139	-1584	0.00235	0.0066191	yes
XLOC_012408	XLOC_012408	TcSYL_0163570	TcX10_chr33:381348-382045	Epis	Mtry	OK	648373	48173	-0.428601	-1482.62	0.00235	0.0066191	yes
XLOC_019955	XLOC_019955	TcSYL_0062170	TcX10_chr7:192883-193895	Epis	Mtry	OK	414725	311751	-0.411764	-1504.02	0.00235	0.0066191	yes
XLOC_001151	XLOC_001151	TcSYL_0011080	TcX10_chr1:2175567-2178195	Epis	Mtry	OK	372573	28837	-0.369601	-1505.73	0.00235	0.0066191	yes
XLOC_002115	XLOC_002115	TcSYL_0086920,TcSYL_0086930	TcX10_chr11:745966-749510	Epis	Mtry	OK	197722	142428	-0.473239	-1620.25	0.00235	0.0066191	yes
XLOC_001806	XLOC_001806	TcSYL_0081860	TcX10_chr10:467457-467707	Epis	Mtry	OK	151151	718623	-1072.68	-1663.17	0.00235	0.0066191	yes
XLOC_002403	XLOC_002403	-	TcX10_chr11:152841-153248	Epis	Mtry	OK	171594	775746	-1145.34	-1712.31	0.0023	0.00649357	yes
XLOC_020179	XLOC_020179	TcSYL_0066600	TcX10_chr7:1424687-1425249	Epis	Mtry	OK	796573	349304	-1189.32	-1944.29	0.0023	0.00649357	yes
XLOC_005407	XLOC_005407	-	TcX10_chr18:661619-663591	Epis	Mtry	OK	421277	323506	-0.380977	-1507.4	0.00225	0.00637198	yes
XLOC_009154	XLOC_009154	-	TcX10_chr26:91441-93096	Epis	Mtry	OK	642652	498387	-0.366772	-1493.07	0.00225	0.00637198	yes
XLOC_018357	XLOC_018357	TcSYL_0046980	TcX10_chr5:671529-672232	Epis	Mtry	OK	640995	470741	-0.44538	-1536.89	0.00225	0.00637198	yes
XLOC_016802	XLOC_016802	TcSYL_0191010	TcX10_chr42:262522-263240	Epis	Mtry	OK	44989	180713	-1315.88	-1924.02	0.00225	0.00637198	yes
XLOC_013257	XLOC_013257	TcSYL_0171190	TcX10_chr36:495649-502556	Epis	Mtry	OK	269144	140.96	-0.933097	-2058.65	0.00225	0.00637198	yes
XLOC_010582	XLOC_010582	TcSYL_0027850	TcX10_chr3:1455574-1456422	Epis	Mtry	OK	220387	153351	-0.523199	-1484.01	0.0022	0.00624963	yes
XLOC_022084	XLOC_022084	-	TcX10_chr9:835950-841314	Epis	Mtry	OK	493979	391055	-0.33708	-1536.06	0.0022	0.00624963	yes
XLOC_010702	XLOC_010702	-	TcX10_chr3:221511-224544	Epis	Mtry	OK	401891	311284	-0.368574	-1537.07	0.0022	0.00624963	yes
XLOC_020980	XLOC_020980	TcSYL_0071670	TcX10_chr7:2110787-2111100	Epis	Mtry	OK	238751	407316	-2551.29	-1921.86	0.0022	0.00624963	yes
XLOC_012940	XLOC_012940	-	TcX10_chr35:8002-17026	Epis	Mtry	OK	697869	213828	-1706.5	-2666.64	0.0022	0.00624963	yes
XLOC_014978	XLOC_014978	TcSYL_0038670	TcX10_chr4:743067-747970	Epis	Mtry	OK	151292	0.984123	-0.620427	-1541.21	0.00215	0.00612361	yes
XLOC_008105	XLOC_008105	TcSYL_0131400	TcX10_chr23:535833-537019	Epis	Mtry	OK	792627	599791	-0.402182	-1617.94	0.00215	0.00612361	yes
XLOC_013400	XLOC_013400	TcSYL_0171730	TcX10_chr37:103955-104283	Epis	Mtry	OK	233039	958339	-1281.96	-1693	0.0021	0.00599692	yes
XLOC_001591	XLOC_001591	-	TcX10_chr10:282366-289825	Epis	Mtry	OK	764959	616742	-0.310715	-1504.43	0.0021	0.00599692	yes
XLOC_005112	XLOC_005112	TcSYL_0112670	TcX10_chr18:32470-32882	Epis	Mtry	OK	296792	222962	-0.412657	-1582.85	0.0021	0.00599692	yes
XLOC_004037	XLOC_004037	-	TcX10_chr14:421435-421725	Epis	Mtry	OK	606494	287806	-1075.4	-1689.54	0.0021	0.00599692	yes
XLOC_022030	XLOC_022030	-	TcX10_chr9:39982-40161	Epis	Mtry	OK	5302.19	2797.48	-0.922461	-1763.93	0.0021	0.00599692	yes
XLOC_005681	XLOC_005681	-	TcX10_chr19:228733-229402	Epis	Mtry	OK	111298	631417	-0.817756	-1685.8	0.00205	0.00587238	yes
XLOC_004745	XLOC_004745	TcSYL_0112000	TcX10_chr16:1262526-1266122	Epis	Mtry	OK	40167	315349	-0.349064	-1508.21	0.00205	0.00587238	yes
XLOC_007111	XLOC_007111	TcSYL_0122260	TcX10_chr21:314881-318407	Epis	Mtry	OK	77987	548815	-0.506914	-1556.81	0.00205	0.00587238	yes
XLOC_005346	XLOC_005346	-	TcX10_chr18:154535-154799	Epis	Mtry	OK	112026	537264	-1060.13	-1616.24	0.00205	0.00587238	yes
XLOC_013807	XLOC_013807	TcSYL_0176090	TcX10_chr38:204592-205658	Epis	Mtry	OK	204894	0.744727	-1460.09	-1768.94	0.00205	0.00587238	yes
XLOC_004339	XLOC_004339	TcSYL_0106380	TcX10_chr15:334442-335529	Epis	Mtry	OK	137736	533489	-1368.38	-2190.27	0.00205	0.00587238	yes
XLOC_009077	XLOC_009077	TcSYL_0139640	TcX10_chr26:254951-255498	Epis	Mtry	OK	93708	682742	-0.45683	-1561.9	0.002	0.00574705	yes
XLOC_007047	XLOC_007047	TcSYL_0123500	TcX10_chr21:577272-584900	Epis	Mtry	OK	982298	798902	-0.298143	-1499.38	0.002	0.00574705	yes
XLOC_005141	XLOC_005141	TcSYL_0113470	TcX10_chr18:408710-409161	Epis	Mtry	OK	1304.95	1033.86	-0.335957	-1545.96	0.002	0.00574705	yes
XLOC_001316	XLOC_001316	-	TcX10_chr1:121480-122065	Epis	Mtry	OK	259931	171737	-0.597928	-1574.58	0.002	0.00574705	yes
XLOC_009310	XLOC_009310	TcSYL_0142170	TcX10_chr27:155648-156033	Epis	Mtry	OK	134839	503598	-1420.9	-1832.27	0.002	0.00574705	yes
XLOC_010141	XLOC_010141	TcSYL_0024560	TcX10_chr3:784046-789378	Epis	Mtry	OK	174222	115031	-0.598905	-1615.3	0.00195	0.0056223	yes
XLOC_010140	XLOC_010140	TcSYL_0024540	TcX10_chr3:783088-783455	Epis	Mtry	OK	730921	486262	-0.587982	-1576.95	0.00195	0.0056223	yes
XLOC_017639	XLOC_017639	TcSYL_0200110	TcX10_chr44:20444-35515	Epis	Mtry	OK	295175	123591	-1256	-1618.18	0.00195	0.0056223	yes
XLOC_011633	XLOC_011633	TcSYL_0156640	TcX10_chr31:388338-388567	Epis	Mtry	OK	415826	228968	-0.860832	-1673.15	0.00195	0.0056223	yes
XLOC_015579	XLOC_015579	TcSYL_0039240	TcX10_chr4:798757-801160	Epis	Mtry	OK	447028	173024	-1369.39	-1830.23	0.00195	0.0056223	yes
XLOC_008483	XLOC_008483	TcSYL_0138040	TcX10_chr24:676848-678304	Epis	Mtry	OK	134154	950091	-0.497754	-1585.88	0.0019	0.00549671	yes
XLOC_007078	XLOC_007078	TcSYL_0121560	TcX10_chr21:50377-50894	Epis	Mtry	OK	214635	126911	-0.758063	-1631.43	0.0019	0.00549671	yes
XLOC_017715	XLOC_017715	-	TcX10_chr44:90505-90687	Epis	Mtry	OK	19099.1	13383.5	-0.513049	-1634.09	0.0019	0.00549671	yes
XLOC_001336	XLOC_001336	-	TcX10_chr1:293005-294161	Epis	Mtry	OK	770014	588748	-0.387234	-1524.5	0.00185	0.00536114	yes
XLOC_001773	XLOC_001773	TcSYL_0080380	TcX10_chr10:142536-143620	Epis	Mtry	OK	491163	367245	-0.41946	-1532.35	0.00185	0.00536114	yes
XLOC_016806	XLOC_016806	TcSYL_0191190	TcX10_chr42:275416-276089	Epis	Mtry	OK	582953	427411	-0.447758	-1549.71	0.00185	0.00536114	yes
XLOC_002010	XLOC_002010	TcSYL_0084860	TcX10_chr11:348725-349146	Epis	Mtry	OK	116666	83895	-0.475732	-1579.11	0.00185	0.00536114	yes
XLOC_000463	XLOC_000463	TcSYL_0010520	TcX10_chr1:2012916-2013358	Epis	Mtry	OK	661371	461471	-0.51922	-1591.31	0.00185	0.00536114	yes
XLOC_015382	XLOC_015382	TcSYL_0034510	TcX10_chr4:329654-330084	Epis	Mtry	OK	771063	165292	-2221.83	-2126.33	0.00185	0.00536114	yes
XLOC_014624	XLOC_014624	TcSYL_0032690	TcX10_chr4:216576-217273	Epis	Mtry	OK	568736	0.626782	-3181.72	-2853.32	0.00185	0.00536114	yes
XLOC_018753	XLOC_018753	-	TcX10_chr5:521545-521760	Epis	Mtry	OK	577801	280.68	-1041.65	-1758.2	0.0018	0.00523274	yes
XLOC_000656	XLOC_000656	TcSYL_0014590	TcX10_chr1:3079838-3080472	Epis	Mtry	OK	100001	744455	-0.425753	-1531.01	0.0018	0.00523274	yes
XLOC_002116	XLOC_002116	TcSYL_0086940	TcX10_chr11:755517-755830	Epis	Mtry	OK	772122	463325	-0.736804	-1636.71	0.0018	0.00523274	yes
XLOC_004382	XLOC_004382	TcSYL_0107000	TcX10_chr15:510337-510809	Epis	Mtry	OK	809332	579419	-0.482124	-1588.12	0.00175	0.00510477	yes
XLOC_002113	XLOC_002113	TcSYL_0086870,TcSYL_0086880,TcSYL_0086890,TcSYL_0086900	TcX10_chr11:731580-737656	Epis	Mtry	OK	283818	840672	-1755.35	-1634.65	0.00175	0.00510477	yes
XLOC_010849	XLOC_010849	TcSYL_0148720	TcX10_chr30:34459-34799	Epis	Mtry	OK	385717	186628	-1047.38	-1785.31	0.00175	0.00510477	yes
XLOC_000052	XLOC_000052	TcSYL_0001220	TcX10_chr1:472796-473598	Epis	Mtry	OK	417317	304241	-0.455928	-1564.01	0.0017	0.00496741	yes
XLOC_009600	XLOC_009600	TcSYL_0146390	TcX10_chr28:567384-567703	Epis	Mtry	OK	284641	203392	-0.484882	-1580.79	0.0017	0.00496741	yes
XLOC_021712	XLOC_021712	TcSYL_0079340	TcX10_chr9:1019044-1019450	Epis	Mtry	OK	813626	559809	-0.539432	-1618.85	0.0017	0.00496741	yes
XLOC_003387	XLOC_003387	TcSYL_0097420	TcX10_chr13:742494-742828	Epis	Mtry	OK	60236	358838	-0.747294	-1666.31	0.0017	0.00496741	yes
XLOC_014066	XLOC_014066	-	TcX10_chr38:432897-433428	Epis	Mtry	OK	149896	828284	-0.855765	-1667.13	0.0017	0.00496741	yes
XLOC_008526	XLOC_008526	TcSYL_0133850	TcX10_chr24:91881-92419	Epis	Mtry	OK	569373	141528	-2008.29	-2125.32	0.0017	0.00496741	yes
XLOC_007688	XLOC_007688	-	TcX10_chr22:403577-403942	Epis	Mtry	OK	435275	258712	-0.750583	-1595.07	0.00165	0.00483313	yes
XLOC_015620	XLOC_015620	TcSYL_0040020	TcX10_chr4:944105-945111	Epis	Mtry	OK	155258	106091	-0.549373	-1617.05	0.00165	0.00483313	yes
XLOC_011647	XLOC_011647	TcSYL_0156930	TcX10_chr31:442147-442394	Epis	Mtry	OK	248.59	142711	-0.800672	-1707.73	0.00165	0.00483313	yes
XLOC_017637	XLOC_017637	TcSYL_0200090	TcX10_chr44:7710-8152	Epis	Mtry	OK	103871	393575	-1400.09	-1782.33	0.00165	0.00483313	yes
XLOC_008867	XLOC_008867	TcSYL_0138470	TcX10_chr25:103396-111605	Epis	Mtry	OK	762765	57363	-0.411119	-1575.87	0.00165	0.00483312	yes
XLOC_015043	XLOC_015043	TcSYL_0040240	TcX10_chr4:991313-991737	Epis	Mtry	OK	132365	275508	-2264.35	-2164.1	0.0016	0.00469818	yes
XLOC_011664	XLOC_011664	TcSYL_0157120	TcX10_chr31:534256-534584	Epis	Mtry	OK	208241	708514	-1555.38	-2541.2	0.0016	0.00469818	yes
XLOC_017047	XLOC_017047	-	TcX10_chr42:500315-500854	Epis	Mtry	OK	555156	431.05	-0.36504	-1587.86	0.0016	0.00469818	yes
XLOC_019520	XLOC_019520	TcSYL_0055540	TcX10_chr6:776793-777208	Epis	Mtry	OK	331551	204301	-0.698536	-1618.86	0.0016	0.00469818	yes
XLOC_010238	XLOC_010238	TcSYL_0027290	TcX10_chr3:1191288-1191586	Epis	Mtry	OK	214976	140812	-0.610413	-1650.99	0.0016	0.00469818	yes
XLOC_012750	XLOC_012750	-	TcX10_chr34:320-721	Epis	Mtry	OK	240281	126729	-0.922978	-1670.28	0.0016	0.00469818	yes
XLOC_015084	XLOC_015084	TcSYL_0041300	TcX10_chr4:1094179-1094621	Epis	Mtry	OK	130504	604203	-1110.99	-1704.84	0.0016	0.00469818	yes
XLOC_018948	XLOC_018948	TcSYL_0053800	TcX10_chr6:676414-676841	Epis	Mtry	OK	20662	103481	-0.997605	-1707.62	0.0016	0.00469818	yes
XLOC_021084	XLOC_021084	-	TcX10_chr7:1275010-1275429	Epis	Mtry	OK	175501	814877	-1106.83	-1761.09	0.0016	0.00469818	yes
XLOC_018358	XLOC_018358	TcSYL_0046990	TcX10_chr5:672419-673065	Epis	Mtry	OK	846445	62653	-0.434033	-1552.74	0.00155	0.00457271	yes
XLOC_010402	XLOC_010402	TcSYL_0022760	TcX10_chr3:176370-176785	Epis	Mtry	OK	143933	104729	-0.458742	-1564.65	0.00155	0.00457271	yes
XLOC_014552	XLOC_014552	TcSYL_0031600	TcX10_chr4:140799-141634	Epis	Mtry	OK	639003	473011	-0.433948	-1569.89	0.00155	0.00457271	yes
XLOC_009951	XLOC_009951	TcSYL_0147250	TcX10_chr29:205068-205342	Epis	Mtry	OK	705802	507252	-0.476559	-1587.18	0.00155	0.00457271	yes
XLOC_009945	XLOC_009945	TcSYL_0147160	TcX10_chr29:112411-112658	Epis	Mtry	OK	514141	322889	-0.671127	-1677.31	0.00155	0.00457271	yes
XLOC_017108	XLOC_017108	TcSYL_0195600	TcX10_chr43:72836-73062	Epis	Mtry	OK	261707	910164	-1523.75	-1954.89	0.00155	0.00457271	yes
XLOC_001603	XLOC_001603	TcSYL_0080780	TcX10_chr10:344135-344373	Epis	Mtry	OK	199129	292005	-2769.64	-2161.34	0.00155	0.00457271	yes
XLOC_007076	XLOC_007076	TcSYL_0121540	TcX10_chr21:43789-47023	Epis	Mtry	OK	778082	613341	-0.343233	-1543.69	0.0015	0.00443835	yes
XLOC_003357	XLOC_003357	TcSYL_0096890	TcX10_chr13:697255-698159	Epis	Mtry	OK	389429	280146	-0.475182	-1597.06	0.0015	0.00443835	yes
XLOC_015075	XLOC_015075	TcSYL_0041010	TcX10_chr4:1040560-1040840	Epis	Mtry	OK	633452	453.99	-0.480575	-1603.65	0.0015	0.00443835	yes
XLOC_010424	XLOC_010424	TcSYL_0023030	TcX10_chr3:254684-255102	Epis	Mtry	OK	922695	650127	-0.505131	-1617.51	0.0015	0.00443835	yes
XLOC_018274	XLOC_018274	TcSYL_0045860	TcX10_chr5:346982-348279	Epis	Mtry	OK	638178	476904	-0.420261	-1655.37	0.0015	0.00443835	yes
XLOC_018162	XLOC_018162	TcSYL_0204950	TcX10_chr47:86485-86834	Epis	Mtry	OK	191435	380755	-2329.92	-2294.84	0.0015	0.00443835	yes
XLOC_008476	XLOC_008476	TcSYL_0137970	TcX10_chr24:666660-667705	Epis	Mtry	OK	392241	201132	-0.963597	-1664.68	0.00145	0.00430212	yes
XLOC_004705	XLOC_004705	TcSYL_0111370	TcX10_chr16:1088294-1090064	Epis	Mtry	OK	169066	0.726618	-1218.32	-1667.14	0.00145	0.00430212	yes
XLOC_017978	XLOC_017978	TcSYL_0204670	TcX10_chr46:390315-390979	Epis	Mtry	OK	468784	185774	-1335.37	-1966.5	0.0014	0.00416619	yes
XLOC_012858	XLOC_012858	TcSYL_0166680	TcX10_chr35:213271-215205	Epis	Mtry	OK	123172	840507	-0.551336	-1568.77	0.0014	0.00416619	yes
XLOC_002497	XLOC_002497	TcSYL_0089390	TcX10_chr12:239092-239909	Epis	Mtry	OK	799629	595322	-0.425659	-1626.16	0.0014	0.00416619	yes
XLOC_016545	XLOC_016545	-	TcX10_chr41:427431-427943	Epis	Mtry	OK	166299	877329	-0.922589	-1805.79	0.0014	0.00416619	yes
XLOC_019665	XLOC_019665	TcSYL_0057930	TcX10_chr6:1094022-1095229	Epis	Mtry	OK	204127	0.561168	-1862.97	-2164.66	0.0014	0.00416619	yes
XLOC_002945	XLOC_002945	TcSYL_0094750	TcX10_chr13:451867-453092	Epis	Mtry	OK	360992	267653	-0.431603	-1581.22	0.00135	0.00402943	yes
XLOC_002759	XLOC_002759	TcSYL_0091990	TcX10_chr12:897738-898177	Epis	Mtry	OK	401378	25645	-0.646281	-1627.87	0.00135	0.00402943	yes
XLOC_002084	XLOC_002084	TcSYL_0086390,TcSYL_0086400	TcX10_chr11:538236-541638	Epis	Mtry	OK	509821	24829	-1037.96	-1994.42	0.00135	0.00402943	yes
XLOC_008882	XLOC_008882	TcSYL_0138660	TcX10_chr25:189067-189710	Epis	Mtry	OK	106.81	789278	-0.436438	-1604.47	0.0013	0.00388699	yes
XLOC_006578	XLOC_006578	TcSYL_0117740	TcX10_chr20:84217-85184	Epis	Mtry	OK	625463	462926	-0.434143	-1625.16	0.0013	0.00388699	yes
XLOC_002624	XLOC_002624	TcSYL_0091710	TcX10_chr12:555025-556280	Epis	Mtry	OK	608662	453885	-0.423315	-1628.07	0.0013	0.00388699	yes
XLOC_021736	XLOC_021736	TcSYL_0079660	TcX10_chr9:1063201-1063634	Epis	Mtry	OK	26.66	157795	-0.756628	-1681.33	0.0013	0.00388699	yes
XLOC_011063	XLOC_011063	TcSYL_0152920	TcX10_chr30:351827-352536	Epis	Mtry	OK	660516	0.78132	-3079.61	-3624.96	0.0013	0.00388699	yes
XLOC_005728	XLOC_005728	TcSYL_0014940	TcX10_chr2:158022-158878	Epis	Mtry	OK	846996	634061	-0.417732	-1573.72	0.00125	0.00374969	yes
XLOC_001425	XLOC_001425	-	TcX10_chr1:1451212-1454291	Epis	Mtry	OK	373877	286746	-0.38279	-1592.76	0.00125	0.00374969	yes
XLOC_018287	XLOC_018287	TcSYL_0046000	TcX10_chr5:400132-400826	Epis	Mtry	OK	242073	163863	-0.562955	-1619.22	0.00125	0.00374969	yes
XLOC_010078	XLOC_010078	TcSYL_0023410	TcX10_chr3:559097-561264	Epis	Mtry	OK	323525	238163	-0.441928	-1635.15	0.00125	0.00374969	yes
XLOC_006572	XLOC_006572	TcSYL_0117650	TcX10_chr20:29853-30970	Epis	Mtry	OK	870974	652342	-0.417001	-1644.99	0.00125	0.00374969	yes
XLOC_021511	XLOC_021511	TcSYL_0075100	TcX10_chr9:280767-303283	Epis	Mtry	OK	703532	460543	-0.611279	-1726.18	0.00125	0.00374969	yes
XLOC_021678	XLOC_021678	TcSYL_0078790,TcSYL_0078800,TcSYL_0078810	TcX10_chr9:819895-831282	Epis	Mtry	OK	963333	52817	-0.867032	-1840.36	0.00125	0.00374969	yes
XLOC_010480	XLOC_010480	TcSYL_0024420	TcX10_chr3:748327-748868	Epis	Mtry	OK	611646	150252	-2025.32	-1908.99	0.00125	0.00374969	yes
XLOC_006230	XLOC_006230	TcSYL_0017990	TcX10_chr2:518802-521725	Epis	Mtry	OK	100342	525449	-0.933304	-1585.05	0.0012	0.00361512	yes
XLOC_010710	XLOC_010710	-	TcX10_chr3:284456-288749	Epis	Mtry	OK	44039	343481	-0.358551	-1585.38	0.0012	0.00361512	yes
XLOC_018503	XLOC_018503	TcSYL_0045350	TcX10_chr5:232314-232645	Epis	Mtry	OK	1388.2	1063.53	-0.384345	-1605.25	0.0012	0.00361512	yes
XLOC_015610	XLOC_015610	TcSYL_0039920	TcX10_chr4:926989-927512	Epis	Mtry	OK	289975	184204	-0.654625	-1660.77	0.0012	0.00361512	yes
XLOC_004786	XLOC_004786	TcSYL_0112460	TcX10_chr16:1421532-1422043	Epis	Mtry	OK	307669	200022	-0.621219	-1677.08	0.0012	0.00361512	yes
XLOC_015558	XLOC_015558	TcSYL_0038780,TcSYL_0038790	TcX10_chr4:759605-761304	Epis	Mtry	OK	379569	187317	-1018.88	-1490.42	0.00115	0.00347764	yes
XLOC_000099	XLOC_000099	TcSYL_0001990	TcX10_chr1:792314-793191	Epis	Mtry	OK	711885	527354	-0.432874	-1590.38	0.00115	0.00347764	yes
XLOC_004077	XLOC_004077	-	TcX10_chr14:769921-770620	Epis	Mtry	OK	253137	170804	-0.567577	-1619.57	0.00115	0.00347764	yes
XLOC_005543	XLOC_005543	TcSYL_0116120	TcX10_chr19:583176-583738	Epis	Mtry	OK	426053	292871	-0.540766	-1634.82	0.00115	0.00347764	yes
XLOC_019584	XLOC_019584	TcSYL_0056720	TcX10_chr6:842085-852646	Epis	Mtry	OK	658791	131321	-2326.73	-1736.65	0.00115	0.00347764	yes
XLOC_008662	XLOC_008662	TcSYL_0136420	TcX10_chr24:287176-288026	Epis	Mtry	OK	36631	146156	-1325.56	-1894.64	0.00115	0.00347764	yes
XLOC_018661	XLOC_018661	TcSYL_0049220	TcX10_chr5:1251947-1252488	Epis	Mtry	OK	455514	0.5281	-3108.61	-2228.21	0.00115	0.00347764	yes
XLOC_007243	XLOC_007243	TcSYL_0123790	TcX10_chr22:8825-9348	Epis	Mtry	OK	708304	196976	-1846.35	-2455.45	0.00115	0.00347764	yes
XLOC_013726	XLOC_013726	TcSYL_0174940	TcX10_chr38:90362-90843	Epis	Mtry	OK	106427	761994	-0.482011	-1625.43	0.0011	0.00333827	yes
XLOC_017415	XLOC_017415	TcSYL_0197020	TcX10_chr43:177384-178843	Epis	Mtry	OK	533037	397575	-0.423008	-1649.66	0.0011	0.00333827	yes
XLOC_019291	XLOC_019291	TcSYL_0051840	TcX10_chr6:469337-469761	Epis	Mtry	OK	272086	157272	-0.790805	-1676.12	0.0011	0.00333827	yes
XLOC_014549	XLOC_014549	TcSYL_0031570	TcX10_chr4:138155-138690	Epis	Mtry	OK	406265	271395	-0.582024	-1694.75	0.0011	0.00333827	yes
XLOC_020079	XLOC_020079	TcSYL_0064360	TcX10_chr7:1028741-1034559	Epis	Mtry	OK	442601	316059	-0.485814	-1829.89	0.0011	0.00333827	yes
XLOC_000275	XLOC_000275	TcSYL_0005890	TcX10_chr1:1400001-1400377	Epis	Mtry	OK	585491	370581	-0.65986	-1710.9	0.00105	0.00319871	yes
XLOC_009069	XLOC_009069	TcSYL_0139540	TcX10_chr26:201157-201953	Epis	Mtry	OK	407013	283737	-0.520523	-1639.71	0.00105	0.00319871	yes
XLOC_018846	XLOC_018846	TcSYL_0050770,TcSYL_0050780	TcX10_chr6:212933-219698	Epis	Mtry	OK	220969	138849	-0.67033	-1659.34	0.00105	0.00319871	yes
XLOC_021237	XLOC_021237	TcSYL_0073990	TcX10_chr8:901309-901952	Epis	Mtry	OK	187125	115208	-0.69976	-1744.13	0.00105	0.00319871	yes
XLOC_018685	XLOC_018685	TcSYL_0049750	TcX10_chr5:1300886-1301373	Epis	Mtry	OK	797469	204475	-1963.51	-2046.95	0.00105	0.00319871	yes
XLOC_018489	XLOC_018489	TcSYL_0045180	TcX10_chr5:164072-165668	Epis	Mtry	OK	138271	107096	-0.368589	-1594.56	0.001	0.003062	yes
XLOC_014393	XLOC_014393	TcSYL_0182550,TcSYL_0182560	TcX10_chr39:373515-391240	Epis	Mtry	OK	334579	222.06	-0.591396	-1632.48	0.001	0.003062	yes
XLOC_016819	XLOC_016819	TcSYL_0191510	TcX10_chr42:340664-341547	Epis	Mtry	OK	323609	231166	-0.485319	-1633.25	0.001	0.003062	yes
XLOC_021832	XLOC_021832	TcSYL_0075250	TcX10_chr9:345583-349409	Epis	Mtry	OK	386224	267325	-0.530845	-1640.05	0.001	0.003062	yes
XLOC_017491	XLOC_017491	TcSYL_0198410	TcX10_chr43:313540-314000	Epis	Mtry	OK	22495	129253	-0.799408	-1664.87	0.001	0.003062	yes
XLOC_011002	XLOC_011002	TcSYL_0151780	TcX10_chr30:279917-280347	Epis	Mtry	OK	312284	19117	-0.708	-1678.47	0.001	0.003062	yes
XLOC_004726	XLOC_004726	TcSYL_0111720	TcX10_chr16:1173168-1173889	Epis	Mtry	OK	431869	305752	-0.49823	-1687.54	0.001	0.003062	yes
XLOC_003143	XLOC_003143	TcSYL_0092810	TcX10_chr13:135976-136835	Epis	Mtry	OK	389076	277453	-0.48781	-1690.18	0.001	0.003062	yes
XLOC_002658	XLOC_002658	TcSYL_0092470	TcX10_chr12:1038989-1040934	Epis	Mtry	OK	511671	328852	-0.637775	-1693.87	0.001	0.003062	yes
XLOC_009202	XLOC_009202	-	TcX10_chr26:553050-553384	Epis	Mtry	OK	47566	241526	-0.977756	-1823.54	0.001	0.003062	yes
XLOC_001605	XLOC_001605	TcSYL_0080800,TcSYL_0080810,TcSYL_0080820,TcSYL_0080830,TcSYL_0080840,TcSYL_0080850,TcSYL_0080860	TcX10_chr10:353827-369310	Epis	Mtry	OK	822403	283647	-1535.75	-2334.61	0.001	0.003062	yes
XLOC_019796	XLOC_019796	-	TcX10_chr6:208799-211621	Epis	Mtry	OK	180.6	143027	-0.33651	-1632.94	0.00095	0.00292766	yes
XLOC_015765	XLOC_015765	TcSYL_0042310	TcX10_chr4:1213311-1213861	Epis	Mtry	OK	453226	310189	-0.547082	-1643.13	0.00095	0.00292766	yes
XLOC_004392	XLOC_004392	TcSYL_0107150	TcX10_chr15:577776-578467	Epis	Mtry	OK	924586	665279	-0.474848	-1701.17	0.00095	0.00292766	yes
XLOC_002496	XLOC_002496	TcSYL_0089380	TcX10_chr12:238017-238774	Epis	Mtry	OK	584892	420152	-0.47726	-1701.71	0.00095	0.00292766	yes
XLOC_010768	XLOC_010768	-	TcX10_chr3:587912-590151	Epis	Mtry	OK	733095	556807	-0.396823	-1713.69	0.00095	0.00292766	yes
XLOC_002323	XLOC_002323	TcSYL_0086750	TcX10_chr11:655009-655727	Epis	Mtry	OK	269154	0.583688	-2205.16	-1729.28	0.00095	0.00292766	yes
XLOC_001268	XLOC_001268	TcSYL_0013710	TcX10_chr1:2771047-2771984	Epis	Mtry	OK	485658	341152	-0.509525	-1740.25	0.00095	0.00292766	yes
XLOC_005360	XLOC_005360	-	TcX10_chr18:210997-211885	Epis	Mtry	OK	15093	959166	-0.654027	-1754.01	0.00095	0.00292766	yes
XLOC_017032	XLOC_017032	-	TcX10_chr42:387148-388116	Epis	Mtry	OK	612717	325132	-0.914194	-1782.15	0.00095	0.00292766	yes
XLOC_003508	XLOC_003508	TcSYL_0099320	TcX10_chr13:863265-863512	Epis	Mtry	OK	210895	101784	-1051.02	-1828.68	0.00095	0.00292766	yes
XLOC_019620	XLOC_019620	TcSYL_0057170,TcSYL_0057180	TcX10_chr6:963981-969588	Epis	Mtry	OK	90971	492992	-0.883842	-1907.97	0.00095	0.00292766	yes
XLOC_011447	XLOC_011447	TcSYL_0153870	TcX10_chr30:417563-417915	Epis	Mtry	OK	143508	267551	-2423.24	-2611.85	0.00095	0.00292766	yes
XLOC_000062	XLOC_000062	TcSYL_0001320	TcX10_chr1:514462-515048	Epis	Mtry	OK	735764	531335	-0.469621	-1624.35	0.0009	0.00278867	yes
XLOC_011586	XLOC_011586	TcSYL_0155970	TcX10_chr31:49759-50648	Epis	Mtry	OK	98055	735995	-0.413895	-1625.95	0.0009	0.00278867	yes
XLOC_009960	XLOC_009960	TcSYL_0147360,TcSYL_0147370	TcX10_chr29:262220-265218	Epis	Mtry	OK	373888	261.96	-0.51326	-1637.87	0.0009	0.00278867	yes
XLOC_007720	XLOC_007720	-	TcX10_chr22:701788-703904	Epis	Mtry	OK	121173	856553	-0.500457	-1668.83	0.0009	0.00278867	yes
XLOC_005458	XLOC_005458	TcSYL_0115730	TcX10_chr19:455785-456656	Epis	Mtry	OK	975959	719325	-0.440177	-1684.59	0.0009	0.00278867	yes
XLOC_011773	XLOC_011773	-	TcX10_chr31:474730-476274	Epis	Mtry	OK	297475	213555	-0.478155	-1705.96	0.0009	0.00278867	yes
XLOC_012073	XLOC_012073	-	TcX10_chr32:859261-859707	Epis	Mtry	OK	66126	437529	-0.59584	-1725.75	0.0009	0.00278867	yes
XLOC_007676	XLOC_007676	-	TcX10_chr22:338283-338550	Epis	Mtry	OK	123453	590956	-1062.84	-1860.48	0.0009	0.00278867	yes
XLOC_006529	XLOC_006529	-	TcX10_chr2:904797-905148	Epis	Mtry	OK	235783	882672	-1417.51	-1947.27	0.0009	0.00278867	yes
XLOC_011782	XLOC_011782	-	TcX10_chr31:518128-518532	Epis	Mtry	OK	207325	865214	-1260.77	-2043.06	0.0009	0.00278867	yes
XLOC_020100	XLOC_020100	TcSYL_0064930	TcX10_chr7:1136852-1137858	Epis	Mtry	OK	485985	350048	-0.473357	-1696.8	0.00085	0.00265023	yes
XLOC_019625	XLOC_019625	TcSYL_0057230	TcX10_chr6:979853-981213	Epis	Mtry	OK	686882	517352	-0.408914	-1652.83	0.00085	0.00265023	yes
XLOC_017755	XLOC_017755	TcSYL_0202140,TcSYL_0202150	TcX10_chr45:137648-141132	Epis	Mtry	OK	685838	445743	-0.621657	-1671.65	0.00085	0.00265023	yes
XLOC_008177	XLOC_008177	-	TcX10_chr23:1243-1618	Epis	Mtry	OK	61.51	384489	-0.67788	-1678.86	0.00085	0.00265023	yes
XLOC_005344	XLOC_005344	-	TcX10_chr18:148345-149628	Epis	Mtry	OK	82345	523927	-0.652317	-1703.38	0.00085	0.00265023	yes
XLOC_004287	XLOC_004287	TcSYL_0105210,TcSYL_0105220,TcSYL_0105230	TcX10_chr15:224038-231989	Epis	Mtry	OK	558868	223073	-1324.99	-1716.38	0.00085	0.00265023	yes
XLOC_002415	XLOC_002415	-	TcX10_chr11:268449-270002	Epis	Mtry	OK	665375	419303	-0.666175	-1730.67	0.00085	0.00265023	yes
XLOC_017983	XLOC_017983	TcSYL_0204750	TcX10_chr46:394831-395222	Epis	Mtry	OK	275241	152711	-0.849891	-1760.41	0.00085	0.00265023	yes
XLOC_008200	XLOC_008200	-	TcX10_chr23:340878-341158	Epis	Mtry	OK	123382	650428	-0.923671	-1842.45	0.00085	0.00265023	yes
XLOC_004321	XLOC_004321	TcSYL_0106150	TcX10_chr15:315145-315839	Epis	Mtry	OK	924277	484715	-0.931189	-1883.38	0.00085	0.00265023	yes
XLOC_007420	XLOC_007420	TcSYL_0123860	TcX10_chr22:44714-45426	Epis	Mtry	OK	401534	148904	-1431.14	-1933.36	0.00085	0.00265023	yes
XLOC_017792	XLOC_017792	TcSYL_0201840	TcX10_chr45:21584-22314	Epis	Mtry	OK	448509	127453	-1815.17	-2230.35	0.00085	0.00265023	yes
XLOC_006096	XLOC_006096	TcSYL_0022180	TcX10_chr2:1670288-1670739	Epis	Mtry	OK	556148	371294	-0.582904	-1673.17	0.0008	0.00251137	yes
XLOC_013072	XLOC_013072	-	TcX10_chr35:60014-60699	Epis	Mtry	OK	333428	227232	-0.55321	-1676.71	0.0008	0.00251137	yes
XLOC_016831	XLOC_016831	TcSYL_0191620	TcX10_chr42:410666-412779	Epis	Mtry	OK	153914	120333	-0.35509	-1678.57	0.0008	0.00251137	yes
XLOC_018609	XLOC_018609	TcSYL_0048240	TcX10_chr5:1094723-1096668	Epis	Mtry	OK	844142	645423	-0.387241	-1698.17	0.0008	0.00251137	yes
XLOC_000649	XLOC_000649	TcSYL_0014510	TcX10_chr1:3065754-3066298	Epis	Mtry	OK	462813	310903	-0.573966	-1790.23	0.0008	0.00251137	yes
XLOC_012407	XLOC_012407	TcSYL_0163560	TcX10_chr33:375081-375322	Epis	Mtry	OK	331007	168489	-0.974211	-1804.51	0.0008	0.00251137	yes
XLOC_011966	XLOC_011966	TcSYL_0158750	TcX10_chr32:524298-524524	Epis	Mtry	OK	389552	162506	-1261.33	-1987.01	0.0008	0.00251137	yes
XLOC_012727	XLOC_012727	TcSYL_0166040	TcX10_chr34:478308-483862	Epis	Mtry	OK	763126	195719	-1963.14	-2042.64	0.0008	0.00251137	yes
XLOC_017986	XLOC_017986	TcSYL_0204790	TcX10_chr46:398094-398536	Epis	Mtry	OK	14335	0.707111	-4341.46	-2927.84	0.0008	0.00251137	yes
XLOC_020593	XLOC_020593	TcSYL_0063420	TcX10_chr7:565805-576197	Epis	Mtry	OK	162036	753421	-1104.78	-1812.9	0.00075	0.00236685	yes
XLOC_016162	XLOC_016162	TcSYL_0185600	TcX10_chr40:337474-343679	Epis	Mtry	OK	24796	170431	-0.540921	-1676.56	0.00075	0.00236685	yes
XLOC_010400	XLOC_010400	TcSYL_0022740	TcX10_chr3:170304-171055	Epis	Mtry	OK	39666	279346	-0.50585	-1682.05	0.00075	0.00236685	yes
XLOC_008999	XLOC_008999	TcSYL_0140770	TcX10_chr26:511946-512559	Epis	Mtry	OK	284.69	212993	-0.418586	-1733.89	0.00075	0.00236685	yes
XLOC_001941	XLOC_001941	-	TcX10_chr10:384371-384708	Epis	Mtry	OK	476703	236936	-1008.6	-1907.39	0.00075	0.00236685	yes
XLOC_006564	XLOC_006564	-	TcX10_chr2:1730816-1731090	Epis	Mtry	OK	217374	125582	-0.79155	-1876.1	0.0007	0.00222729	yes
XLOC_016254	XLOC_016254	TcSYL_0187630	TcX10_chr41:83897-88930	Epis	Mtry	OK	18118	538181	-1751.26	-1516.57	0.0007	0.00222729	yes
XLOC_003567	XLOC_003567	-	TcX10_chr13:204607-204900	Epis	Mtry	OK	431298	304282	-0.503277	-1645.34	0.0007	0.00222729	yes
XLOC_000174	XLOC_000174	TcSYL_0004310	TcX10_chr1:1156214-1156818	Epis	Mtry	OK	376453	252302	-0.577321	-1683.14	0.0007	0.00222729	yes
XLOC_013217	XLOC_013217	TcSYL_0170580	TcX10_chr36:404922-406132	Epis	Mtry	OK	474749	346756	-0.453244	-1687.44	0.0007	0.00222729	yes
XLOC_000179	XLOC_000179	TcSYL_0004360	TcX10_chr1:1162309-1163693	Epis	Mtry	OK	733487	549526	-0.416584	-1688.46	0.0007	0.00222729	yes
XLOC_018456	XLOC_018456	TcSYL_0049890	TcX10_chr5:1322827-1327751	Epis	Mtry	OK	28162	190813	-0.561589	-1689.51	0.0007	0.00222729	yes
XLOC_000383	XLOC_000383	TcSYL_0009360	TcX10_chr1:1930252-1930898	Epis	Mtry	OK	965328	689358	-0.485765	-1735.87	0.0007	0.00222729	yes
XLOC_020036	XLOC_020036	TcSYL_0063200	TcX10_chr7:315524-316074	Epis	Mtry	OK	196242	143294	-0.45366	-1739.51	0.0007	0.00222729	yes
XLOC_003809	XLOC_003809	TcSYL_0100470	TcX10_chr14:525495-526252	Epis	Mtry	OK	690687	31583	-1128.88	-1904.59	0.0007	0.00222729	yes
XLOC_016944	XLOC_016944	TcSYL_0194040	TcX10_chr42:663798-664429	Epis	Mtry	OK	458936	106076	-2113.2	-2000.16	0.0007	0.00222729	yes
XLOC_006251	XLOC_006251	TcSYL_0018420	TcX10_chr2:560094-560995	Epis	Mtry	OK	330252	0.648062	-2349.36	-2345.45	0.0007	0.00222729	yes
XLOC_000644	XLOC_000644	TcSYL_0014320,TcSYL_0014330,TcSYL_0014340,TcSYL_0014350,TcSYL_0014360	TcX10_chr1:3029316-3037181	Epis	Mtry	OK	402156	179653	-1162.54	-1568.47	0.00065	0.00208597	yes
XLOC_003021	XLOC_003021	TcSYL_0096330,TcSYL_0096360,TcSYL_0096380,TcSYL_0096410,TcSYL_0096440	TcX10_chr13:663251-677972	Epis	Mtry	OK	774776	29413	-1397.33	-1645.51	0.00065	0.00208597	yes
XLOC_004968	XLOC_004968	-	TcX10_chr16:420729-422259	Epis	Mtry	OK	108051	700872	-0.62449	-1829.32	0.00065	0.00208597	yes
XLOC_018420	XLOC_018420	TcSYL_0049180	TcX10_chr5:1241239-1241699	Epis	Mtry	OK	140374	630457	-1154.8	-1881.18	0.00065	0.00208597	yes
XLOC_019072	XLOC_019072	TcSYL_0057100	TcX10_chr6:939242-939738	Epis	Mtry	OK	702901	213063	-1722.04	-2266.62	0.00065	0.00208597	yes
XLOC_011337	XLOC_011337	TcSYL_0151710	TcX10_chr30:273776-276107	Epis	Mtry	OK	185582	562439	-1722.29	-2325.86	0.00065	0.00208597	yes
XLOC_012710	XLOC_012710	TcSYL_0165290	TcX10_chr34:433880-434298	Epis	Mtry	OK	166865	290387	-2522.63	-3247.01	0.00065	0.00208597	yes
XLOC_004785	XLOC_004785	TcSYL_0112450	TcX10_chr16:1419706-1420496	Epis	Mtry	OK	548782	39451	-0.476172	-1698.55	0.0006	0.00193957	yes
XLOC_018328	XLOC_018328	TcSYL_0046660	TcX10_chr5:576981-577411	Epis	Mtry	OK	167336	119507	-0.485653	-1699.15	0.0006	0.00193957	yes
XLOC_008880	XLOC_008880	TcSYL_0138640	TcX10_chr25:187048-187424	Epis	Mtry	OK	913137	619978	-0.558616	-1702.08	0.0006	0.00193957	yes
XLOC_001519	XLOC_001519	-	TcX10_chr1:2753583-2758712	Epis	Mtry	OK	51291	39335	-0.382891	-1730.09	0.0006	0.00193957	yes
XLOC_018738	XLOC_018738	-	TcX10_chr5:364569-366708	Epis	Mtry	OK	819742	620693	-0.401291	-1744.14	0.0006	0.00193957	yes
XLOC_000726	XLOC_000726	TcSYL_0001460	TcX10_chr1:575646-577162	Epis	Mtry	OK	708393	526319	-0.428612	-1745.22	0.0006	0.00193957	yes
XLOC_010280	XLOC_010280	TcSYL_0027820	TcX10_chr3:1452444-1453385	Epis	Mtry	OK	318338	172.13	-0.887066	-1948.49	0.0006	0.00193957	yes
XLOC_011406	XLOC_011406	TcSYL_0153100	TcX10_chr30:364485-364765	Epis	Mtry	OK	667765	244216	-1451.18	-2004.06	0.0006	0.00193957	yes
XLOC_015946	XLOC_015946	TcSYL_0184820	TcX10_chr40:178972-179432	Epis	Mtry	OK	917793	236992	-1953.33	-2531.99	0.0006	0.00193957	yes
XLOC_002366	XLOC_002366	TcSYL_0088070	TcX10_chr11:866984-867414	Epis	Mtry	OK	171005	122537	-0.480823	-1691.26	0.00055	0.00179395	yes
XLOC_012575	XLOC_012575	TcSYL_0165320	TcX10_chr34:435933-437815	Epis	Mtry	OK	117155	80249	-0.545858	-1721.68	0.00055	0.00179395	yes
XLOC_001827	XLOC_001827	TcSYL_0082500	TcX10_chr10:735582-737296	Epis	Mtry	OK	609663	449887	-0.43845	-1754.24	0.00055	0.00179395	yes
XLOC_016970	XLOC_016970	-	TcX10_chr42:72229-72670	Epis	Mtry	OK	877654	587029	-0.58022	-1798.93	0.00055	0.00179395	yes
XLOC_002477	XLOC_002477	TcSYL_0089160	TcX10_chr12:119203-120620	Epis	Mtry	OK	70003	508929	-0.459953	-1806.16	0.00055	0.00179395	yes
XLOC_013539	XLOC_013539	TcSYL_0174630	TcX10_chr37:420644-421089	Epis	Mtry	OK	181973	127106	-0.517696	-1820.99	0.00055	0.00179395	yes
XLOC_011450	XLOC_011450	TcSYL_0153910	TcX10_chr30:419749-420425	Epis	Mtry	OK	810442	394051	-1040.33	-1837.29	0.00055	0.00179395	yes
XLOC_009150	XLOC_009150	TcSYL_0141580	TcX10_chr26:658115-659814	Epis	Mtry	OK	277736	136536	-1024.44	-1847.83	0.00055	0.00179395	yes
XLOC_000785	XLOC_000785	TcSYL_0002770	TcX10_chr1:858624-859135	Epis	Mtry	OK	103818	434789	-1255.67	-1900.75	0.00055	0.00179395	yes
XLOC_012806	XLOC_012806	-	TcX10_chr34:170775-171496	Epis	Mtry	OK	117974	638235	-0.886313	-1912.49	0.00055	0.00179395	yes
XLOC_020066	XLOC_020066	TcSYL_0064210,TcSYL_0064220	TcX10_chr7:972917-974809	Epis	Mtry	OK	272.17	169675	-0.681733	-1936.85	0.00055	0.00179395	yes
XLOC_021118	XLOC_021118	-	TcX10_chr7:1905802-1906966	Epis	Mtry	OK	434383	204924	-1083.88	-1995.19	0.00055	0.00179395	yes
XLOC_014755	XLOC_014755	TcSYL_0035080	TcX10_chr4:366658-367346	Epis	Mtry	OK	949114	0.645097	-3878.99	-3288.65	0.00055	0.00179395	yes
XLOC_010390	XLOC_010390	TcSYL_0022640	TcX10_chr3:141564-143773	Epis	Mtry	OK	322952	189567	-0.768614	-1554.58	0.0005	0.0016475	yes
XLOC_013483	XLOC_013483	TcSYL_0173230	TcX10_chr37:224224-224627	Epis	Mtry	OK	198891	141209	-0.494141	-1712.27	0.0005	0.0016475	yes
XLOC_011643	XLOC_011643	TcSYL_0156750	TcX10_chr31:419271-421904	Epis	Mtry	OK	140492	106283	-0.402575	-1727.77	0.0005	0.0016475	yes
XLOC_021838	XLOC_021838	TcSYL_0075310	TcX10_chr9:389665-392134	Epis	Mtry	OK	435599	320625	-0.442113	-1735.42	0.0005	0.0016475	yes
XLOC_006287	XLOC_006287	TcSYL_0019260	TcX10_chr2:760300-762038	Epis	Mtry	OK	455586	334588	-0.44534	-1737.94	0.0005	0.0016475	yes
XLOC_016912	XLOC_016912	TcSYL_0193400	TcX10_chr42:608346-609316	Epis	Mtry	OK	207884	0.5383	-1949.3	-1827.55	0.0005	0.0016475	yes
XLOC_020486	XLOC_020486	TcSYL_0060450	TcX10_chr7:50395-51410	Epis	Mtry	OK	43714	206463	-1082.21	-1841.49	0.0005	0.0016475	yes
XLOC_012667	XLOC_012667	TcSYL_0163890	TcX10_chr34:181949-182580	Epis	Mtry	OK	98269	447958	-1133.37	-2074.65	0.0005	0.0016475	yes
XLOC_016808	XLOC_016808	TcSYL_0191240	TcX10_chr42:277931-278238	Epis	Mtry	OK	201422	399014	-2335.71	-2799.14	0.0005	0.0016475	yes
XLOC_011111	XLOC_011111	TcSYL_0154040	TcX10_chr30:427402-427757	Epis	Mtry	OK	213969	620275	-1786.42	-3068.62	0.0005	0.0016475	yes
XLOC_006850	XLOC_006850	TcSYL_0119160	TcX10_chr20:421545-423028	Epis	Mtry	OK	598336	176399	-1762.11	-1887.1	0.00045	0.00149512	yes
XLOC_016881	XLOC_016881	TcSYL_0192750	TcX10_chr42:556669-557270	Epis	Mtry	OK	569734	0.429603	-3729.21	-2634.1	0.00045	0.00149512	yes
XLOC_016805	XLOC_016805	TcSYL_0191110,TcSYL_0191120,TcSYL_0191160,TcSYL_0191170	TcX10_chr42:267980-275335	Epis	Mtry	OK	446014	165208	-1432.8	-1664.49	0.00045	0.00149512	yes
XLOC_010703	XLOC_010703	-	TcX10_chr3:224848-227340	Epis	Mtry	OK	783992	595813	-0.39598	-1746.01	0.00045	0.00149512	yes
XLOC_021510	XLOC_021510	-	TcX10_chr9:256891-259579	Epis	Mtry	OK	4456.87	3591.14	-0.31159	-1770.67	0.00045	0.00149512	yes
XLOC_004373	XLOC_004373	TcSYL_0106890	TcX10_chr15:473117-473820	Epis	Mtry	OK	264646	172776	-0.615166	-1793.31	0.00045	0.00149512	yes
XLOC_005403	XLOC_005403	-	TcX10_chr18:580997-581775	Epis	Mtry	OK	991348	542189	-0.870595	-1847.97	0.00045	0.00149512	yes
XLOC_008479	XLOC_008479	TcSYL_0138000	TcX10_chr24:670526-670881	Epis	Mtry	OK	344076	164891	-1061.21	-2065.33	0.00045	0.00149512	yes
XLOC_008535	XLOC_008535	TcSYL_0133960	TcX10_chr24:100071-100792	Epis	Mtry	OK	955174	375445	-1347.16	-2198.56	0.00045	0.00149512	yes
XLOC_005078	XLOC_005078	-	TcX10_chr16:1132370-1132899	Epis	Mtry	OK	103709	402174	-1366.65	-2323.73	0.00045	0.00149512	yes
XLOC_019927	XLOC_019927	TcSYL_0061560	TcX10_chr7:124346-124644	Epis	Mtry	OK	553434	104022	-2411.52	-2482.25	0.00045	0.00149512	yes
XLOC_014824	XLOC_014824	TcSYL_0036140	TcX10_chr4:443788-444470	Epis	Mtry	OK	108502	0.646206	-4069.58	-3393.35	0.00045	0.00149512	yes
XLOC_005702	XLOC_005702	-	TcX10_chr19:575713-578025	Epis	Mtry	OK	415861	31014	-0.42318	-1709.8	0.0004	0.00134206	yes
XLOC_006789	XLOC_006789	TcSYL_0121290	TcX10_chr20:579685-589466	Epis	Mtry	OK	519819	386425	-0.427819	-1550.32	0.0004	0.00134206	yes
XLOC_002637	XLOC_002637	TcSYL_0091840	TcX10_chr12:615578-619669	Epis	Mtry	OK	57938	437795	-0.404255	-1674.34	0.0004	0.00134206	yes
XLOC_013376	XLOC_013376	-	TcX10_chr36:473307-474789	Epis	Mtry	OK	338268	241137	-0.488311	-1754.84	0.0004	0.00134206	yes
XLOC_000208	XLOC_000208	TcSYL_0004840	TcX10_chr1:1268787-1269811	Epis	Mtry	OK	627977	453196	-0.470575	-1763.97	0.0004	0.00134206	yes
XLOC_004366	XLOC_004366	TcSYL_0106820	TcX10_chr15:392913-396414	Epis	Mtry	OK	631566	469536	-0.4277	-1785.81	0.0004	0.00134206	yes
XLOC_010067	XLOC_010067	TcSYL_0023310	TcX10_chr3:416428-417053	Epis	Mtry	OK	203536	149438	-0.445734	-1791.15	0.0004	0.00134206	yes
XLOC_011597	XLOC_011597	TcSYL_0156100	TcX10_chr31:137347-138407	Epis	Mtry	OK	101692	745539	-0.447855	-1799.81	0.0004	0.00134206	yes
XLOC_012632	XLOC_012632	TcSYL_0166110	TcX10_chr34:488333-488772	Epis	Mtry	OK	24355	130532	-0.899811	-1854.07	0.0004	0.00134206	yes
XLOC_002315	XLOC_002315	TcSYL_0085880	TcX10_chr11:431321-431835	Epis	Mtry	OK	329009	198655	-0.727865	-1854.77	0.0004	0.00134206	yes
XLOC_021989	XLOC_021989	-	TcX10_chr9:901110-902410	Epis	Mtry	OK	156338	110239	-0.504032	-1938.79	0.0004	0.00134206	yes
XLOC_009169	XLOC_009169	-	TcX10_chr26:189596-195896	Epis	Mtry	OK	808392	406333	-0.992393	-1966.76	0.0004	0.00134206	yes
XLOC_017110	XLOC_017110	TcSYL_0195670	TcX10_chr43:77405-77700	Epis	Mtry	OK	518225	214681	-1271.38	-1999.79	0.0004	0.00134206	yes
XLOC_015735	XLOC_015735	TcSYL_0041850	TcX10_chr4:1179297-1179697	Epis	Mtry	OK	156182	518375	-1591.16	-2116.55	0.0004	0.00134206	yes
XLOC_016658	XLOC_016658	TcSYL_0192720	TcX10_chr42:552685-553661	Epis	Mtry	OK	32743	0.944687	-1793.28	-2140.42	0.0004	0.00134206	yes
XLOC_016863	XLOC_016863	TcSYL_0192470	TcX10_chr42:531790-532421	Epis	Mtry	OK	642842	188638	-1768.84	-2288.01	0.0004	0.00134206	yes
XLOC_000660	XLOC_000660	TcSYL_0014630	TcX10_chr1:3101840-3102660	Epis	Mtry	OK	39959	0.682823	-2548.94	-2419.61	0.0004	0.00134206	yes
XLOC_013702	XLOC_013702	-	TcX10_chr37:41454-41963	Epis	Mtry	OK	113641	42314	-1425.28	-2492.58	0.0004	0.00134206	yes
XLOC_015313	XLOC_015313	TcSYL_0032870	TcX10_chr4:228267-228712	Epis	Mtry	OK	898704	1.4	-2682.42	-2524.82	0.0004	0.00134206	yes
XLOC_014818	XLOC_014818	TcSYL_0036060	TcX10_chr4:437729-438429	Epis	Mtry	OK	976767	0.714501	-3773.01	-4441.12	0.0004	0.00134206	yes
XLOC_002456	XLOC_002456	-	TcX10_chr11:979957-982548	Epis	Mtry	OK	107173	823687	-0.379772	-1741.4	0.00035	0.00119203	yes
XLOC_001281	XLOC_001281	TcSYL_0013840	TcX10_chr1:2821838-2836600	Epis	Mtry	OK	304362	182237	-0.739972	-1609.15	0.00035	0.00119203	yes
XLOC_020099	XLOC_020099	TcSYL_0064920	TcX10_chr7:1135717-1136456	Epis	Mtry	OK	96.28	706421	-0.446708	-1694.35	0.00035	0.00119203	yes
XLOC_005735	XLOC_005735	TcSYL_0015010	TcX10_chr2:194484-197428	Epis	Mtry	OK	160447	123175	-0.381383	-1711.39	0.00035	0.00119203	yes
XLOC_005174	XLOC_005174	TcSYL_0114030,TcSYL_0114040	TcX10_chr18:506128-510266	Epis	Mtry	OK	568123	429621	-0.403139	-1725.61	0.00035	0.00119203	yes
XLOC_019629	XLOC_019629	TcSYL_0057270	TcX10_chr6:988339-990735	Epis	Mtry	OK	176388	117544	-0.585552	-1746.85	0.00035	0.00119203	yes
XLOC_004775	XLOC_004775	TcSYL_0112310,TcSYL_0112320	TcX10_chr16:1356469-1360451	Epis	Mtry	OK	1089.18	757351	-0.524212	-1772.57	0.00035	0.00119203	yes
XLOC_003127	XLOC_003127	TcSYL_0092560	TcX10_chr13:37501-38531	Epis	Mtry	OK	804388	490575	-0.713419	-1777.24	0.00035	0.00119203	yes
XLOC_005022	XLOC_005022	-	TcX10_chr16:770764-774236	Epis	Mtry	OK	543047	410112	-0.405059	-1778.05	0.00035	0.00119203	yes
XLOC_014974	XLOC_014974	TcSYL_0038560	TcX10_chr4:730798-735734	Epis	Mtry	OK	270961	178552	-0.601745	-1778.79	0.00035	0.00119203	yes
XLOC_010474	XLOC_010474	TcSYL_0024280	TcX10_chr3:695244-696106	Epis	Mtry	OK	584107	406886	-0.521608	-1779.92	0.00035	0.00119203	yes
XLOC_016045	XLOC_016045	TcSYL_0186640	TcX10_chr40:420271-420638	Epis	Mtry	OK	79403	507038	-0.647101	-1799.81	0.00035	0.00119203	yes
XLOC_005193	XLOC_005193	TcSYL_0114320	TcX10_chr18:565935-566830	Epis	Mtry	OK	100754	724877	-0.475028	-1810.42	0.00035	0.00119203	yes
XLOC_002085	XLOC_002085	TcSYL_0086410	TcX10_chr11:547455-547900	Epis	Mtry	OK	509943	326604	-0.642792	-1835.44	0.00035	0.00119203	yes
XLOC_015205	XLOC_015205	TcSYL_0044800	TcX10_chr4:1524678-1525774	Epis	Mtry	OK	442117	313134	-0.497645	-1838.41	0.00035	0.00119203	yes
XLOC_010698	XLOC_010698	-	TcX10_chr3:204148-205101	Epis	Mtry	OK	219239	163092	-0.426818	-1841.41	0.00035	0.00119203	yes
XLOC_017590	XLOC_017590	-	TcX10_chr43:203773-206757	Epis	Mtry	OK	427769	315463	-0.439362	-1841.85	0.00035	0.00119203	yes
XLOC_018538	XLOC_018538	TcSYL_0047410	TcX10_chr5:856934-859580	Epis	Mtry	OK	372552	243662	-0.612561	-1883.24	0.00035	0.00119203	yes
XLOC_012405	XLOC_012405	TcSYL_0163520,TcSYL_0163540	TcX10_chr33:339764-343044	Epis	Mtry	OK	874214	541964	-0.68979	-1907.81	0.00035	0.00119203	yes
XLOC_003144	XLOC_003144	TcSYL_0092820	TcX10_chr13:137069-137850	Epis	Mtry	OK	66823	300432	-1153.31	-1955.82	0.00035	0.00119203	yes
XLOC_020750	XLOC_020750	TcSYL_0066630	TcX10_chr7:1426358-1427355	Epis	Mtry	OK	490801	227484	-1109.37	-1958.93	0.00035	0.00119203	yes
XLOC_012489	XLOC_012489	-	TcX10_chr33:510937-511611	Epis	Mtry	OK	761805	330745	-1203.7	-1993.31	0.00035	0.00119203	yes
XLOC_016943	XLOC_016943	TcSYL_0194030	TcX10_chr42:663121-663749	Epis	Mtry	OK	630578	213645	-1561.46	-2177.06	0.00035	0.00119203	yes
XLOC_015248	XLOC_015248	TcSYL_0030740	TcX10_chr4:83965-84317	Epis	Mtry	OK	353167	124052	-1509.4	-2221.36	0.00035	0.00119203	yes
XLOC_012572	XLOC_012572	TcSYL_0165280	TcX10_chr34:433267-433760	Epis	Mtry	OK	218551	112749	-0.954852	-2285.27	0.00035	0.00119203	yes
XLOC_001927	XLOC_001927	-	TcX10_chr10:274120-275070	Epis	Mtry	OK	898467	652587	-0.461294	-1779.4	0.0003	0.00103621	yes
XLOC_011848	XLOC_011848	TcSYL_0159660	TcX10_chr32:779282-779958	Epis	Mtry	OK	174002	125865	-0.467226	-1839.2	0.0003	0.00103621	yes
XLOC_002499	XLOC_002499	TcSYL_0089410	TcX10_chr12:261518-273138	Epis	Mtry	OK	107022	559684	-0.935217	-1755.64	0.0003	0.00103621	yes
XLOC_014174	XLOC_014174	TcSYL_0181360	TcX10_chr39:277272-278185	Epis	Mtry	OK	319602	219475	-0.54222	-1800.51	0.0003	0.00103621	yes
XLOC_010422	XLOC_010422	TcSYL_0023010	TcX10_chr3:240061-241118	Epis	Mtry	OK	903482	651549	-0.471622	-1847.24	0.0003	0.00103621	yes
XLOC_013116	XLOC_013116	TcSYL_0169120	TcX10_chr36:137629-138158	Epis	Mtry	OK	734315	497307	-0.562264	-1856.51	0.0003	0.00103621	yes
XLOC_021669	XLOC_021669	TcSYL_0078680	TcX10_chr9:795445-796472	Epis	Mtry	OK	31206	212292	-0.555775	-1873.92	0.0003	0.00103621	yes
XLOC_010172	XLOC_010172	TcSYL_0025070	TcX10_chr3:869511-870838	Epis	Mtry	OK	157596	105465	-0.579464	-1879.99	0.0003	0.00103621	yes
XLOC_014000	XLOC_014000	TcSYL_0176880	TcX10_chr38:258058-269574	Epis	Mtry	OK	137.29	974347	-0.494725	-1886.04	0.0003	0.00103621	yes
XLOC_000198	XLOC_000198	TcSYL_0004630	TcX10_chr1:1221004-1221278	Epis	Mtry	OK	130349	674148	-0.95124	-1944.19	0.0003	0.00103621	yes
XLOC_010268	XLOC_010268	TcSYL_0027660,TcSYL_0027670	TcX10_chr3:1382365-1388705	Epis	Mtry	OK	150228	858506	-0.80725	-1983.73	0.0003	0.00103621	yes
XLOC_002709	XLOC_002709	TcSYL_0090620	TcX10_chr12:359218-359477	Epis	Mtry	OK	124105	600056	-1048.39	-2012.07	0.0003	0.00103621	yes
XLOC_016665	XLOC_016665	TcSYL_0192900	TcX10_chr42:568667-569319	Epis	Mtry	OK	577898	201381	-1520.89	-2047.93	0.0003	0.00103621	yes
XLOC_009348	XLOC_009348	TcSYL_0142740	TcX10_chr27:334462-339872	Epis	Mtry	OK	114636	550857	-1057.31	-2053.84	0.0003	0.00103621	yes
XLOC_010171	XLOC_010171	TcSYL_0025050	TcX10_chr3:867498-868840	Epis	Mtry	OK	429277	21859	-0.973679	-2061.49	0.0003	0.00103621	yes
XLOC_011886	XLOC_011886	TcSYL_0160090	TcX10_chr32:959120-959463	Epis	Mtry	OK	375337	169531	-1146.64	-2062.64	0.0003	0.00103621	yes
XLOC_016654	XLOC_016654	TcSYL_0192600	TcX10_chr42:543889-544544	Epis	Mtry	OK	509359	133068	-1936.52	-2123.96	0.0003	0.00103621	yes
XLOC_019941	XLOC_019941	TcSYL_0061880	TcX10_chr7:142125-145738	Epis	Mtry	OK	418019	183994	-1183.91	-2125.97	0.0003	0.00103621	yes
XLOC_016942	XLOC_016942	TcSYL_0193980	TcX10_chr42:659192-660465	Epis	Mtry	OK	250884	0.926445	-1437.25	-2153.66	0.0003	0.00103621	yes
XLOC_001966	XLOC_001966	-	TcX10_chr10:909439-909696	Epis	Mtry	OK	199566	891716	-1162.21	-2160.79	0.0003	0.00103621	yes
XLOC_012665	XLOC_012665	TcSYL_0163870	TcX10_chr34:178575-178966	Epis	Mtry	OK	224071	810048	-1467.87	-2197.54	0.0003	0.00103621	yes
XLOC_018457	XLOC_018457	TcSYL_0049920	TcX10_chr5:1329155-1330614	Epis	Mtry	OK	320973	140922	-1187.56	-2217.95	0.0003	0.00103621	yes
XLOC_002261	XLOC_002261	TcSYL_0084020	TcX10_chr11:140472-141061	Epis	Mtry	OK	526417	113285	-2216.25	-2283.18	0.0003	0.00103621	yes
XLOC_011896	XLOC_011896	TcSYL_0157250	TcX10_chr32:390822-391636	Epis	Mtry	OK	347478	0.983188	-1821.38	-2393.42	0.0003	0.00103621	yes
XLOC_004169	XLOC_004169	TcSYL_0106730	TcX10_chr15:360145-360404	Epis	Mtry	OK	136353	378734	-1848.09	-2697.73	0.0003	0.00103621	yes
XLOC_007189	XLOC_007189	-	TcX10_chr21:144196-145134	Epis	Mtry	OK	937306	511422	-0.874007	-2007.6	0.00025	0.000877975	yes
XLOC_011649	XLOC_011649	TcSYL_0156950	TcX10_chr31:448205-449001	Epis	Mtry	OK	95939	703048	-0.448494	-1731.36	0.00025	0.000877975	yes
XLOC_001501	XLOC_001501	-	TcX10_chr1:2530557-2530817	Epis	Mtry	OK	1684.09	1194.14	-0.496	-1789.84	0.00025	0.000877975	yes
XLOC_000836	XLOC_000836	TcSYL_0003410	TcX10_chr1:962322-963082	Epis	Mtry	OK	192697	143.33	-0.42699	-1810.09	0.00025	0.000877975	yes
XLOC_001499	XLOC_001499	-	TcX10_chr1:2507174-2508933	Epis	Mtry	OK	77196	571885	-0.4328	-1818.77	0.00025	0.000877975	yes
XLOC_001339	XLOC_001339	-	TcX10_chr1:307127-307501	Epis	Mtry	OK	397412	278083	-0.515123	-1881.99	0.00025	0.000877975	yes
XLOC_006809	XLOC_006809	TcSYL_0118350,TcSYL_0118360	TcX10_chr20:305362-310591	Epis	Mtry	OK	122329	544983	-1166.49	-1882.12	0.00025	0.000877975	yes
XLOC_002015	XLOC_002015	TcSYL_0084910	TcX10_chr11:358177-359669	Epis	Mtry	OK	913005	677282	-0.430866	-1890.08	0.00025	0.000877975	yes
XLOC_018703	XLOC_018703	-	TcX10_chr5:39990-41976	Epis	Mtry	OK	593773	430489	-0.463934	-1914.68	0.00025	0.000877975	yes
XLOC_016423	XLOC_016423	TcSYL_0187710	TcX10_chr41:123256-124190	Epis	Mtry	OK	548617	257286	-1092.43	-1936.09	0.00025	0.000877975	yes
XLOC_015852	XLOC_015852	-	TcX10_chr4:616108-616594	Epis	Mtry	OK	288249	160892	-0.841226	-1940.31	0.00025	0.000877975	yes
XLOC_005760	XLOC_005760	TcSYL_0015340	TcX10_chr2:338738-340041	Epis	Mtry	OK	550055	299105	-0.878921	-1993.96	0.00025	0.000877975	yes
XLOC_020104	XLOC_020104	TcSYL_0064970	TcX10_chr7:1145131-1145462	Epis	Mtry	OK	451272	212046	-1089.62	-1997.22	0.00025	0.000877975	yes
XLOC_002430	XLOC_002430	-	TcX10_chr11:682952-683808	Epis	Mtry	OK	108095	588395	-0.877447	-2020.58	0.00025	0.000877975	yes
XLOC_017924	XLOC_017924	TcSYL_0203580	TcX10_chr46:323356-323810	Epis	Mtry	OK	14404	586637	-1295.93	-2082.35	0.00025	0.000877975	yes
XLOC_002522	XLOC_002522	TcSYL_0090000,TcSYL_0090010,TcSYL_0090020,TcSYL_0090030,TcSYL_0090040,TcSYL_0090050,TcSYL_0090060,TcSYL_0090070	TcX10_chr12:314346-323226	Epis	Mtry	OK	178.24	678654	-1393.07	-2109.42	0.00025	0.000877975	yes
XLOC_003376	XLOC_003376	TcSYL_0097300	TcX10_chr13:733601-737091	Epis	Mtry	OK	283502	123237	-1201.93	-2142.69	0.00025	0.000877975	yes
XLOC_000632	XLOC_000632	TcSYL_0014200	TcX10_chr1:2992231-2992655	Epis	Mtry	OK	144449	415205	-1798.66	-2374.34	0.00025	0.000877975	yes
XLOC_010447	XLOC_010447	TcSYL_0023730	TcX10_chr3:647925-648589	Epis	Mtry	OK	668324	225946	-1564.57	-2402.86	0.00025	0.000877975	yes
XLOC_016656	XLOC_016656	TcSYL_0192660	TcX10_chr42:548783-549411	Epis	Mtry	OK	687964	195281	-1816.78	-2442.67	0.00025	0.000877975	yes
XLOC_014646	XLOC_014646	TcSYL_0033060	TcX10_chr4:239017-239396	Epis	Mtry	OK	200236	464627	-2107.55	-2667.81	0.00025	0.000877975	yes
XLOC_002501	XLOC_002501	TcSYL_0089470,TcSYL_0089480	TcX10_chr12:274932-279791	Epis	Mtry	OK	357993	171049	-1065.52	-1693.33	0.0002	0.000717562	yes
XLOC_008799	XLOC_008799	-	TcX10_chr24:465216-465474	Epis	Mtry	OK	484015	310965	-0.638299	-1773.22	0.0002	0.000717562	yes
XLOC_004394	XLOC_004394	TcSYL_0107170	TcX10_chr15:585599-588696	Epis	Mtry	OK	531326	40047	-0.407901	-1779.22	0.0002	0.000717562	yes
XLOC_009340	XLOC_009340	TcSYL_0142640	TcX10_chr27:291967-292430	Epis	Mtry	OK	193.48	137433	-0.493454	-1788.56	0.0002	0.000717562	yes
XLOC_008994	XLOC_008994	TcSYL_0140720	TcX10_chr26:504111-504544	Epis	Mtry	OK	1414.54	1078.9	-0.390775	-1791.24	0.0002	0.000717562	yes
XLOC_005330	XLOC_005330	-	TcX10_chr18:127314-129252	Epis	Mtry	OK	423692	305594	-0.471399	-1851.85	0.0002	0.000717562	yes
XLOC_010431	XLOC_010431	TcSYL_0023100	TcX10_chr3:297020-297681	Epis	Mtry	OK	147795	105141	-0.49128	-1852.54	0.0002	0.000717562	yes
XLOC_020101	XLOC_020101	TcSYL_0064940	TcX10_chr7:1137918-1138882	Epis	Mtry	OK	578033	406221	-0.508886	-1870.18	0.0002	0.000717562	yes
XLOC_017711	XLOC_017711	TcSYL_0201810	TcX10_chr44:422348-423156	Epis	Mtry	OK	113139	81348	-0.475911	-1871.14	0.0002	0.000717562	yes
XLOC_018589	XLOC_018589	TcSYL_0048040	TcX10_chr5:1044694-1045091	Epis	Mtry	OK	112849	73224	-0.624011	-1898.85	0.0002	0.000717562	yes
XLOC_013166	XLOC_013166	TcSYL_0169950	TcX10_chr36:217197-217738	Epis	Mtry	OK	598252	390653	-0.614866	-1900.71	0.0002	0.000717562	yes
XLOC_021791	XLOC_021791	TcSYL_0074800	TcX10_chr9:164786-165591	Epis	Mtry	OK	305443	225513	-0.43769	-1919.83	0.0002	0.000717562	yes
XLOC_017587	XLOC_017587	-	TcX10_chr43:194284-198910	Epis	Mtry	OK	532898	396974	-0.424815	-1926.55	0.0002	0.000717562	yes
XLOC_021300	XLOC_021300	TcSYL_0072590	TcX10_chr8:199796-200442	Epis	Mtry	OK	446877	28.61	-0.643359	-2000.91	0.0002	0.000717562	yes
XLOC_004547	XLOC_004547	-	TcX10_chr15:89780-90013	Epis	Mtry	OK	320237	111064	-1527.74	-2347.49	0.0002	0.000717562	yes
XLOC_021436	XLOC_021436	-	TcX10_chr8:369719-369917	Epis	Mtry	OK	1457.54	530676	-1457.63	-2372.12	0.0002	0.000717562	yes
XLOC_016657	XLOC_016657	TcSYL_0192700	TcX10_chr42:551712-552334	Epis	Mtry	OK	738648	213889	-1788.02	-2474.27	0.0002	0.000717562	yes
XLOC_014772	XLOC_014772	TcSYL_0035290	TcX10_chr4:390069-390670	Epis	Mtry	OK	958777	110227	-3120.71	-3379.04	0.0002	0.000717562	yes
XLOC_014629	XLOC_014629	TcSYL_0032760	TcX10_chr4:221693-222072	Epis	Mtry	OK	221858	402432	-2462.82	-3745.07	0.0002	0.000717562	yes
XLOC_015613	XLOC_015613	TcSYL_0039950	TcX10_chr4:932532-932908	Epis	Mtry	OK	333932	381906	-3128.26	-3786.69	0.0002	0.000717562	yes
XLOC_007937	XLOC_007937	TcSYL_0132550	TcX10_chr23:614257-615572	Epis	Mtry	OK	225.59	122	-0.886815	-2244	0.00015	0.000550061	yes
XLOC_011692	XLOC_011692	-	TcX10_chr31:20196-21494	Epis	Mtry	OK	353854	271729	-0.380986	-1808.4	0.00015	0.000550061	yes
XLOC_002383	XLOC_002383	-	TcX10_chr11:18344-18686	Epis	Mtry	OK	158753	101854	-0.640285	-1917.9	0.00015	0.000550061	yes
XLOC_018426	XLOC_018426	TcSYL_0049270	TcX10_chr5:1254885-1255318	Epis	Mtry	OK	578745	357919	-0.693295	-1930.5	0.00015	0.000550061	yes
XLOC_017908	XLOC_017908	TcSYL_0203370	TcX10_chr46:277037-286999	Epis	Mtry	OK	109149	717366	-0.605515	-1933.6	0.00015	0.000550061	yes
XLOC_017659	XLOC_017659	TcSYL_0200690	TcX10_chr44:93995-94521	Epis	Mtry	OK	337134	198332	-0.765404	-2014.9	0.00015	0.000550061	yes
XLOC_011106	XLOC_011106	TcSYL_0153950	TcX10_chr30:421765-422267	Epis	Mtry	OK	236275	120916	-0.96646	-2136.5	0.00015	0.000550061	yes
XLOC_008209	XLOC_008209	-	TcX10_chr23:390593-391143	Epis	Mtry	OK	138761	554307	-1323.84	-2341.5	0.00015	0.000550061	yes
XLOC_016814	XLOC_016814	TcSYL_0191430,TcSYL_0191440,TcSYL_0191460,TcSYL_0191470	TcX10_chr42:286253-293811	Epis	Mtry	OK	23924	965156	-1309.62	-1727.16	0.00015	0.000550061	yes
XLOC_010036	XLOC_010036	-	TcX10_chr29:402758-405109	Epis	Mtry	OK	252991	18.21	-0.474356	-1784.78	0.00015	0.000550061	yes
XLOC_015156	XLOC_015156	TcSYL_0044200	TcX10_chr4:1428435-1428964	Epis	Mtry	OK	197662	140682	-0.490597	-1824.81	0.00015	0.000550061	yes
XLOC_021179	XLOC_021179	TcSYL_0073240	TcX10_chr8:283454-283848	Epis	Mtry	OK	235243	163395	-0.525791	-1833.16	0.00015	0.000550061	yes
XLOC_012464	XLOC_012464	-	TcX10_chr33:383005-384912	Epis	Mtry	OK	898648	669292	-0.42512	-1840.11	0.00015	0.000550061	yes
XLOC_008839	XLOC_008839	-	TcX10_chr24:688207-689429	Epis	Mtry	OK	106732	666012	-0.680377	-1848.98	0.00015	0.000550061	yes
XLOC_017428	XLOC_017428	TcSYL_0197190	TcX10_chr43:233544-234202	Epis	Mtry	OK	25408	161174	-0.656657	-1892.15	0.00015	0.000550061	yes
XLOC_005479	XLOC_005479	TcSYL_0116850,TcSYL_0116860	TcX10_chr19:714972-717875	Epis	Mtry	OK	174385	112318	-0.634682	-1892.31	0.00015	0.000550061	yes
XLOC_010410	XLOC_010410	TcSYL_0022860	TcX10_chr3:207460-207902	Epis	Mtry	OK	795965	516927	-0.622745	-1892.54	0.00015	0.000550061	yes
XLOC_021180	XLOC_021180	TcSYL_0073250	TcX10_chr8:284609-285489	Epis	Mtry	OK	109396	784642	-0.479458	-1898.86	0.00015	0.000550061	yes
XLOC_018432	XLOC_018432	TcSYL_0049410	TcX10_chr5:1268982-1270309	Epis	Mtry	OK	159566	106571	-0.582339	-1898.93	0.00015	0.000550061	yes
XLOC_005950	XLOC_005950	TcSYL_0019810	TcX10_chr2:943606-944822	Epis	Mtry	OK	100693	73214	-0.459779	-1903.35	0.00015	0.000550061	yes
XLOC_004372	XLOC_004372	TcSYL_0106880	TcX10_chr15:471144-472801	Epis	Mtry	OK	395408	276701	-0.515011	-1930.79	0.00015	0.000550061	yes
XLOC_014180	XLOC_014180	TcSYL_0181420	TcX10_chr39:288082-288557	Epis	Mtry	OK	232408	162338	-0.517659	-1938.45	0.00015	0.000550061	yes
XLOC_001271	XLOC_001271	TcSYL_0013740	TcX10_chr1:2777870-2778375	Epis	Mtry	OK	107.78	724647	-0.572734	-1945.78	0.00015	0.000550061	yes
XLOC_018294	XLOC_018294	TcSYL_0046170	TcX10_chr5:442072-443066	Epis	Mtry	OK	130954	937255	-0.482544	-1951.42	0.00015	0.000550061	yes
XLOC_006306	XLOC_006306	TcSYL_0019480	TcX10_chr2:835515-836626	Epis	Mtry	OK	571662	396514	-0.527791	-1962.99	0.00015	0.000550061	yes
XLOC_005489	XLOC_005489	TcSYL_0117610	TcX10_chr19:778234-778691	Epis	Mtry	OK	327733	171588	-0.933576	-1967.39	0.00015	0.000550061	yes
XLOC_014959	XLOC_014959	TcSYL_0038380	TcX10_chr4:624188-626210	Epis	Mtry	OK	751475	469519	-0.678541	-1981.99	0.00015	0.000550061	yes
XLOC_001430	XLOC_001430	-	TcX10_chr1:1465891-1466997	Epis	Mtry	OK	336344	222454	-0.59643	-1988.37	0.00015	0.000550061	yes
XLOC_006324	XLOC_006324	TcSYL_0019670	TcX10_chr2:895647-896371	Epis	Mtry	OK	103179	716024	-0.527077	-1988.68	0.00015	0.000550061	yes
XLOC_004213	XLOC_004213	TcSYL_0103850	TcX10_chr15:52576-53090	Epis	Mtry	OK	315857	185573	-0.767281	-2002.72	0.00015	0.000550061	yes
XLOC_018458	XLOC_018458	TcSYL_0049940	TcX10_chr5:1331495-1337412	Epis	Mtry	OK	245375	154429	-0.668049	-2024.52	0.00015	0.000550061	yes
XLOC_002926	XLOC_002926	TcSYL_0094470	TcX10_chr13:365051-365595	Epis	Mtry	OK	198289	996926	-0.992046	-2049.65	0.00015	0.000550061	yes
XLOC_015634	XLOC_015634	TcSYL_0040160	TcX10_chr4:975971-976467	Epis	Mtry	OK	144823	967259	-0.58232	-2061.82	0.00015	0.000550061	yes
XLOC_001277	XLOC_001277	TcSYL_0013800	TcX10_chr1:2807374-2808839	Epis	Mtry	OK	30104	20208	-0.575032	-2066.89	0.00015	0.000550061	yes
XLOC_009849	XLOC_009849	TcSYL_0147680	TcX10_chr29:335993-336759	Epis	Mtry	OK	142192	794054	-0.840527	-2104.77	0.00015	0.000550061	yes
XLOC_010298	XLOC_010298	TcSYL_0028160	TcX10_chr3:1478397-1478995	Epis	Mtry	OK	139002	669539	-1053.87	-2129.46	0.00015	0.000550061	yes
XLOC_001984	XLOC_001984	TcSYL_0083490	TcX10_chr11:28351-28682	Epis	Mtry	OK	559863	224349	-1319.33	-2160.24	0.00015	0.000550061	yes
XLOC_012395	XLOC_012395	TcSYL_0163210	TcX10_chr33:324505-325976	Epis	Mtry	OK	167415	679288	-1301.33	-2195.04	0.00015	0.000550061	yes
XLOC_002925	XLOC_002925	TcSYL_0094460	TcX10_chr13:363787-364898	Epis	Mtry	OK	532355	244205	-1124.29	-2242.24	0.00015	0.000550061	yes
XLOC_008698	XLOC_008698	TcSYL_0137080	TcX10_chr24:332786-333105	Epis	Mtry	OK	741219	361963	-1034.06	-2119	0.0001	0.000377838	yes
XLOC_008920	XLOC_008920	TcSYL_0138980	TcX10_chr25:687774-690057	Epis	Mtry	OK	430483	311958	-0.464605	-1872.6	0.0001	0.000377838	yes
XLOC_000167	XLOC_000167	TcSYL_0004230	TcX10_chr1:1133322-1135742	Epis	Mtry	OK	136439	939736	-0.537932	-1922.8	0.0001	0.000377838	yes
XLOC_001486	XLOC_001486	-	TcX10_chr1:2178271-2180354	Epis	Mtry	OK	236732	163001	-0.538374	-1925.9	0.0001	0.000377838	yes
XLOC_008879	XLOC_008879	TcSYL_0138630	TcX10_chr25:186070-186884	Epis	Mtry	OK	677474	449423	-0.592091	-2063.9	0.0001	0.000377838	yes
XLOC_010183	XLOC_010183	TcSYL_0025260	TcX10_chr3:912139-913211	Epis	Mtry	OK	469449	214786	-1128.07	-2148.1	0.0001	0.000377838	yes
XLOC_003975	XLOC_003975	TcSYL_0103590	TcX10_chr14:906677-912001	Epis	Mtry	OK	117.51	52623	-1159.01	-2441.6	0.0001	0.000377838	yes
XLOC_016937	XLOC_016937	TcSYL_0193910	TcX10_chr42:650095-651440	Epis	Mtry	OK	31639	104691	-1595.57	-2622.6	0.0001	0.000377838	yes
XLOC_001124	XLOC_001124	TcSYL_0010530	TcX10_chr1:2013418-2013716	Epis	Mtry	OK	414657	853747	-2280.04	-3998.9	0.0001	0.000377838	yes
XLOC_005505	XLOC_005505	TcSYL_0115180	TcX10_chr19:264846-265408	Epis	Mtry	OK	1209.11	931853	-0.375766	-1802.33	0.0001	0.000377838	yes
XLOC_021666	XLOC_021666	TcSYL_0078600	TcX10_chr9:767137-769031	Epis	Mtry	OK	107103	720628	-0.571672	-1867.52	0.0001	0.000377838	yes
XLOC_015208	XLOC_015208	TcSYL_0044860	TcX10_chr4:1534885-1535600	Epis	Mtry	OK	144002	102401	-0.491864	-1870.07	0.0001	0.000377838	yes
XLOC_006621	XLOC_006621	TcSYL_0118210	TcX10_chr20:186869-187764	Epis	Mtry	OK	555863	385624	-0.527534	-1870.96	0.0001	0.000377838	yes
XLOC_004682	XLOC_004682	TcSYL_0111080	TcX10_chr16:1005336-1006042	Epis	Mtry	OK	304878	19487	-0.645716	-1874.86	0.0001	0.000377838	yes
XLOC_005149	XLOC_005149	TcSYL_0113560	TcX10_chr18:451396-452270	Epis	Mtry	OK	105374	75796	-0.475319	-1879.87	0.0001	0.000377838	yes
XLOC_021717	XLOC_021717	TcSYL_0079390	TcX10_chr9:1034170-1034909	Epis	Mtry	OK	172738	124693	-0.470206	-1890.49	0.0001	0.000377838	yes
XLOC_011710	XLOC_011710	-	TcX10_chr31:115981-117032	Epis	Mtry	OK	790457	560148	-0.496879	-1914.33	0.0001	0.000377838	yes
XLOC_005323	XLOC_005323	-	TcX10_chr18:92005-95113	Epis	Mtry	OK	541132	395546	-0.452134	-1939.09	0.0001	0.000377838	yes
XLOC_020096	XLOC_020096	TcSYL_0064890	TcX10_chr7:1129140-1129771	Epis	Mtry	OK	939774	643732	-0.545854	-1939.63	0.0001	0.000377838	yes
XLOC_006568	XLOC_006568	-	TcX10_chr2:1741201-1741483	Epis	Mtry	OK	430487	278028	-0.630741	-1945.98	0.0001	0.000377838	yes
XLOC_002091	XLOC_002091	TcSYL_0086500	TcX10_chr11:577708-578273	Epis	Mtry	OK	895041	597729	-0.582461	-1992.62	0.0001	0.000377838	yes
XLOC_018585	XLOC_018585	TcSYL_0048000	TcX10_chr5:1015722-1017691	Epis	Mtry	OK	879859	639682	-0.459918	-2008.61	0.0001	0.000377838	yes
XLOC_000680	XLOC_000680	TcSYL_0000190	TcX10_chr1:60234-60640	Epis	Mtry	OK	945504	587098	-0.687481	-2008.76	0.0001	0.000377838	yes
XLOC_015557	XLOC_015557	TcSYL_0038750	TcX10_chr4:753053-757950	Epis	Mtry	OK	16871	119149	-0.501777	-2021.26	0.0001	0.000377838	yes
XLOC_010167	XLOC_010167	TcSYL_0024990	TcX10_chr3:852916-859139	Epis	Mtry	OK	338321	221657	-0.610061	-2028.43	0.0001	0.000377838	yes
XLOC_013401	XLOC_013401	TcSYL_0171740	TcX10_chr37:104312-104889	Epis	Mtry	OK	109215	741065	-0.559504	-2030.29	0.0001	0.000377838	yes
XLOC_005124	XLOC_005124	TcSYL_0112790	TcX10_chr18:80129-81348	Epis	Mtry	OK	93.54	663268	-0.495992	-2030.58	0.0001	0.000377838	yes
XLOC_021409	XLOC_021409	-	TcX10_chr8:72307-72824	Epis	Mtry	OK	424101	255806	-0.729358	-2031.27	0.0001	0.000377838	yes
XLOC_010302	XLOC_010302	TcSYL_0028270	TcX10_chr3:1486893-1488065	Epis	Mtry	OK	826631	434337	-0.928429	-2035.29	0.0001	0.000377838	yes
XLOC_012961	XLOC_012961	TcSYL_0166980	TcX10_chr35:261707-267985	Epis	Mtry	OK	579352	369918	-0.647234	-2051.59	0.0001	0.000377838	yes
XLOC_016584	XLOC_016584	TcSYL_0191210	TcX10_chr42:276569-276948	Epis	Mtry	OK	811794	463793	-0.807633	-2054.05	0.0001	0.000377838	yes
XLOC_002843	XLOC_002843	-	TcX10_chr12:948275-949705	Epis	Mtry	OK	959152	57601	-0.735664	-2055.85	0.0001	0.000377838	yes
XLOC_000278	XLOC_000278	TcSYL_0005920	TcX10_chr1:1402083-1402984	Epis	Mtry	OK	296007	186803	-0.664115	-2066.89	0.0001	0.000377838	yes
XLOC_018091	XLOC_018091	-	TcX10_chr46:185264-185519	Epis	Mtry	OK	344029	187531	-0.8754	-2070.64	0.0001	0.000377838	yes
XLOC_005742	XLOC_005742	TcSYL_0015080	TcX10_chr2:231794-234418	Epis	Mtry	OK	229782	104194	-1141	-2077.81	0.0001	0.000377838	yes
XLOC_021779	XLOC_021779	TcSYL_0074670	TcX10_chr9:128678-129105	Epis	Mtry	OK	363296	192822	-0.913875	-2087.56	0.0001	0.000377838	yes
XLOC_012578	XLOC_012578	TcSYL_0165350	TcX10_chr34:438945-439327	Epis	Mtry	OK	537807	284897	-0.91665	-2093.84	0.0001	0.000377838	yes
XLOC_001278	XLOC_001278	TcSYL_0013810	TcX10_chr1:2810702-2811510	Epis	Mtry	OK	741968	349924	-1084.32	-2169.61	0.0001	0.000377838	yes
XLOC_021682	XLOC_021682	TcSYL_0078850	TcX10_chr9:860132-860400	Epis	Mtry	OK	189.96	989274	-0.941252	-2172.03	0.0001	0.000377838	yes
XLOC_011743	XLOC_011743	-	TcX10_chr31:280291-280576	Epis	Mtry	OK	387327	235082	-0.720386	-2179.58	0.0001	0.000377838	yes
XLOC_003039	XLOC_003039	TcSYL_0097300	TcX10_chr13:733601-737091	Epis	Mtry	OK	200491	119841	-0.742419	-2185.73	0.0001	0.000377838	yes
XLOC_017515	XLOC_017515	TcSYL_0198850	TcX10_chr43:344280-344971	Epis	Mtry	OK	109189	533378	-1033.59	-2193.22	0.0001	0.000377838	yes
XLOC_021943	XLOC_021943	TcSYL_0077220	TcX10_chr9:663770-664068	Epis	Mtry	OK	674061	255953	-1397	-2205.47	0.0001	0.000377838	yes
XLOC_004198	XLOC_004198	TcSYL_0108500	TcX10_chr15:837461-838059	Epis	Mtry	OK	207782	110976	-0.904822	-2218.11	0.0001	0.000377838	yes
XLOC_004890	XLOC_004890	TcSYL_0110730	TcX10_chr16:751538-760003	Epis	Mtry	OK	328433	213443	-0.621744	-2323.76	0.0001	0.000377838	yes
XLOC_008866	XLOC_008866	TcSYL_0138460	TcX10_chr25:99975-100633	Epis	Mtry	OK	379154	220688	-0.780778	-2383.61	0.0001	0.000377838	yes
XLOC_000185	XLOC_000185	TcSYL_0004430	TcX10_chr1:1179499-1179869	Epis	Mtry	OK	90516	481833	-0.909639	-2433.73	0.0001	0.000377838	yes
XLOC_010939	XLOC_010939	TcSYL_0150700	TcX10_chr30:159007-159728	Epis	Mtry	OK	912814	296294	-1623.29	-2587.11	0.0001	0.000377838	yes
XLOC_014653	XLOC_014653	TcSYL_0033160	TcX10_chr4:246189-246796	Epis	Mtry	OK	583829	0.699162	-3061.85	-2656.26	0.0001	0.000377838	yes
XLOC_015268	XLOC_015268	TcSYL_0031350	TcX10_chr4:119617-124093	Epis	Mtry	OK	442336	521857	-3083.42	-2694.14	0.0001	0.000377838	yes
XLOC_005239	XLOC_005239	TcSYL_0112970	TcX10_chr18:304680-305278	Epis	Mtry	OK	734891	0.87342	-3072.78	-3169.14	0.0001	0.000377838	yes
XLOC_011375	XLOC_011375	TcSYL_0152530	TcX10_chr30:330715-331082	Epis	Mtry	OK	270289	779856	-1793.22	-3357.91	0.0001	0.000377838	yes
XLOC_014823	XLOC_014823	TcSYL_0036110	TcX10_chr4:441811-442466	Epis	Mtry	OK	996338	100309	-3312.18	-3427.77	0.0001	0.000377838	yes
XLOC_007176	XLOC_007176	-	TcX10_chr21:65869-66619	Epis	Mtry	OK	127278	689462	-0.884443	-2021.74	0.0001	0.000377837	yes
XLOC_016840	XLOC_016840	TcSYL_0191730	TcX10_chr42:452219-452721	Epis	Mtry	OK	191783	762388	-1330.88	-2378	5e-05	0.000197081	yes
XLOC_013084	XLOC_013084	-	TcX10_chr35:179866-180216	Epis	Mtry	OK	701512	340863	-1041.28	-2381	5e-05	0.000197081	yes
XLOC_001331	XLOC_001331	-	TcX10_chr1:260774-263515	Epis	Mtry	OK	373222	212004	-0.815941	-3258	5e-05	0.000197081	yes
XLOC_013550	XLOC_013550	TcSYL_0174750	TcX10_chr37:454080-455167	Epis	Mtry	OK	91502	502231	-0.865453	-3348	5e-05	0.000197081	yes
XLOC_008966	XLOC_008966	TcSYL_0139430	TcX10_chr26:136604-137103	Epis	Mtry	OK	714898	316653	-1174.84	-3533	5e-05	0.000197081	yes
XLOC_019229	XLOC_019229	TcSYL_0050010	TcX10_chr6:27174-27703	Epis	Mtry	OK	243613	996883	-1289.09	-4794	5e-05	0.000197081	yes
XLOC_009771	XLOC_009771	TcSYL_0146260	TcX10_chr28:524496-525595	Epis	Mtry	OK	748357	264555	-1500.16	-5363	5e-05	0.000197081	yes
XLOC_015608	XLOC_015608	TcSYL_0039890	TcX10_chr4:914069-914793	Epis	Mtry	OK	165938	575151	-1528.63	-5774	5e-05	0.000197081	yes
XLOC_005461	XLOC_005461	TcSYL_0115760	TcX10_chr19:463837-464123	Epis	Mtry	OK	1446.02	385554	-1907.09	-6713	5e-05	0.000197081	yes
XLOC_008883	XLOC_008883	TcSYL_0138670	TcX10_chr25:190352-191265	Epis	Mtry	OK	181512	527481	-1782.88	-7195	5e-05	0.000197081	yes
XLOC_011653	XLOC_011653	TcSYL_0157000,TcSYL_0157010	TcX10_chr31:476400-479012	Epis	Mtry	OK	926212	254353	-1864.51	-1552.6	5e-05	0.000197081	yes
XLOC_002176	XLOC_002176	TcSYL_0088060	TcX10_chr11:857676-861396	Epis	Mtry	OK	917433	56059	-0.710655	-1971.9	5e-05	0.000197081	yes
XLOC_009903	XLOC_009903	TcSYL_0146610,TcSYL_0146620	TcX10_chr29:68617-71443	Epis	Mtry	OK	149344	929216	-0.684554	-2047.2	5e-05	0.000197081	yes
XLOC_016438	XLOC_016438	TcSYL_0187870	TcX10_chr41:160361-161178	Epis	Mtry	OK	101687	701103	-0.53644	-2066.2	5e-05	0.000197081	yes
XLOC_006566	XLOC_006566	-	TcX10_chr2:1732751-1734919	Epis	Mtry	OK	528202	370359	-0.512165	-2086.7	5e-05	0.000197081	yes
XLOC_009097	XLOC_009097	TcSYL_0140030	TcX10_chr26:348609-349141	Epis	Mtry	OK	800867	520803	-0.620825	-2091.3	5e-05	0.000197081	yes
XLOC_021800	XLOC_021800	TcSYL_0074930	TcX10_chr9:201549-204964	Epis	Mtry	OK	916261	52698	-0.79801	-2191.8	5e-05	0.000197081	yes
XLOC_004739	XLOC_004739	TcSYL_0111900	TcX10_chr16:1229503-1230299	Epis	Mtry	OK	677017	438621	-0.626215	-2204.4	5e-05	0.000197081	yes
XLOC_006428	XLOC_006428	-	TcX10_chr2:12248-13233	Epis	Mtry	OK	129223	719858	-0.844073	-2204.5	5e-05	0.000197081	yes
XLOC_007118	XLOC_007118	TcSYL_0122330	TcX10_chr21:341235-341797	Epis	Mtry	OK	893608	569597	-0.6497	-2207.4	5e-05	0.000197081	yes
XLOC_015788	XLOC_015788	TcSYL_0043020,TcSYL_0043030,TcSYL_0043040,TcSYL_0043050,TcSYL_0043060	TcX10_chr4:1278525-1286994	Epis	Mtry	OK	4077.04	2495.06	-0.708446	-2213.2	5e-05	0.000197081	yes
XLOC_001720	XLOC_001720	TcSYL_0082330	TcX10_chr10:554174-555066	Epis	Mtry	OK	121049	823187	-0.556294	-2219.5	5e-05	0.000197081	yes
XLOC_009390	XLOC_009390	-	TcX10_chr27:48810-49565	Epis	Mtry	OK	184212	125195	-0.557193	-2243.6	5e-05	0.000197081	yes
XLOC_006514	XLOC_006514	-	TcX10_chr2:799129-801438	Epis	Mtry	OK	333626	243917	-0.451841	-2255.6	5e-05	0.000197081	yes
XLOC_009341	XLOC_009341	TcSYL_0142650	TcX10_chr27:293089-293771	Epis	Mtry	OK	914794	589291	-0.634467	-2257.9	5e-05	0.000197081	yes
XLOC_002489	XLOC_002489	TcSYL_0089300,TcSYL_0089310	TcX10_chr12:161009-174926	Epis	Mtry	OK	467622	338098	-0.467901	-2276.5	5e-05	0.000197081	yes
XLOC_009068	XLOC_009068	TcSYL_0139530	TcX10_chr26:200336-201099	Epis	Mtry	OK	391817	237084	-0.724782	-2278.6	5e-05	0.000197081	yes
XLOC_012629	XLOC_012629	TcSYL_0166070	TcX10_chr34:484018-486773	Epis	Mtry	OK	457562	261138	-0.809152	-2280.2	5e-05	0.000197081	yes
XLOC_019751	XLOC_019751	TcSYL_0059720	TcX10_chr6:1205963-1206405	Epis	Mtry	OK	113668	68.89	-0.722456	-2288.5	5e-05	0.000197081	yes
XLOC_009354	XLOC_009354	TcSYL_0142790	TcX10_chr27:372123-372949	Epis	Mtry	OK	507842	318942	-0.671087	-2302.3	5e-05	0.000197081	yes
XLOC_019958	XLOC_019958	TcSYL_0062200	TcX10_chr7:197938-198275	Epis	Mtry	OK	318.52	198839	-0.679785	-2304.4	5e-05	0.000197081	yes
XLOC_015725	XLOC_015725	TcSYL_0041680	TcX10_chr4:1165267-1165667	Epis	Mtry	OK	185497	625539	-1568.23	-2316.7	5e-05	0.000197081	yes
XLOC_003932	XLOC_003932	TcSYL_0102570	TcX10_chr14:821657-822423	Epis	Mtry	OK	808509	507484	-0.671902	-2423.5	5e-05	0.000197081	yes
XLOC_019599	XLOC_019599	TcSYL_0056840	TcX10_chr6:859924-870072	Epis	Mtry	OK	164423	415698	-1983.81	-2445.2	5e-05	0.000197081	yes
XLOC_012423	XLOC_012423	TcSYL_0163710	TcX10_chr33:433402-435137	Epis	Mtry	OK	210567	0.668135	-1656.07	-2484.2	5e-05	0.000197081	yes
XLOC_001309	XLOC_001309	-	TcX10_chr1:101988-102362	Epis	Mtry	OK	325825	11751	-1471.31	-2515.8	5e-05	0.000197081	yes
XLOC_002236	XLOC_002236	TcSYL_0083650	TcX10_chr11:36018-36694	Epis	Mtry	OK	724549	235646	-1620.46	-2551.7	5e-05	0.000197081	yes
XLOC_011859	XLOC_011859	TcSYL_0159810	TcX10_chr32:877744-882385	Epis	Mtry	OK	527445	353865	-0.57582	-2573.6	5e-05	0.000197081	yes
XLOC_015791	XLOC_015791	TcSYL_0043090	TcX10_chr4:1290771-1291618	Epis	Mtry	OK	133609	849224	-0.653798	-2580.1	5e-05	0.000197081	yes
XLOC_006951	XLOC_006951	-	TcX10_chr20:51346-52160	Epis	Mtry	OK	126758	799058	-0.665708	-2587.8	5e-05	0.000197081	yes
XLOC_006649	XLOC_006649	TcSYL_0118790	TcX10_chr20:390788-391068	Epis	Mtry	OK	278846	131217	-1087.51	-2635.1	5e-05	0.000197081	yes
XLOC_006618	XLOC_006618	TcSYL_0118180	TcX10_chr20:179999-182356	Epis	Mtry	OK	143427	959208	-0.580402	-2661.8	5e-05	0.000197081	yes
XLOC_008116	XLOC_008116	TcSYL_0131510	TcX10_chr23:545660-546102	Epis	Mtry	OK	458613	214846	-1093.97	-2683.2	5e-05	0.000197081	yes
XLOC_004959	XLOC_004959	-	TcX10_chr16:218791-225472	Epis	Mtry	OK	177971	123978	-0.521561	-2687.6	5e-05	0.000197081	yes
XLOC_000603	XLOC_000603	TcSYL_0013470	TcX10_chr1:2516214-2516773	Epis	Mtry	OK	500488	324729	-0.624099	-2690.8	5e-05	0.000197081	yes
XLOC_007116	XLOC_007116	TcSYL_0122310	TcX10_chr21:331949-335469	Epis	Mtry	OK	547725	351347	-0.640556	-2741.2	5e-05	0.000197081	yes
XLOC_005934	XLOC_005934	TcSYL_0019030	TcX10_chr2:598926-599359	Epis	Mtry	OK	47508	220303	-1108.68	-2758.2	5e-05	0.000197081	yes
XLOC_021025	XLOC_021025	-	TcX10_chr7:608081-608416	Epis	Mtry	OK	1064.06	658948	-0.691346	-2767.6	5e-05	0.000197081	yes
XLOC_000877	XLOC_000877	TcSYL_0006250	TcX10_chr1:1509100-1510238	Epis	Mtry	OK	440432	294025	-0.582981	-2778.8	5e-05	0.000197081	yes
XLOC_013701	XLOC_013701	-	TcX10_chr37:40271-41102	Epis	Mtry	OK	744832	242046	-1621.63	-2782.8	5e-05	0.000197081	yes
XLOC_005463	XLOC_005463	TcSYL_0115780	TcX10_chr19:468854-473664	Epis	Mtry	OK	584496	382725	-0.610883	-2786.3	5e-05	0.000197081	yes
XLOC_002458	XLOC_002458	-	TcX10_chr11:1053142-1054168	Epis	Mtry	OK	248948	131552	-0.920217	-2849.9	5e-05	0.000197081	yes
XLOC_009767	XLOC_009767	TcSYL_0146220	TcX10_chr28:519529-520151	Epis	Mtry	OK	146934	86118	-0.770786	-2853.7	5e-05	0.000197081	yes
XLOC_005764	XLOC_005764	TcSYL_0015380	TcX10_chr2:344102-344535	Epis	Mtry	OK	327805	12804	-1356.24	-2882.7	5e-05	0.000197081	yes
XLOC_018545	XLOC_018545	TcSYL_0047490	TcX10_chr5:883544-884460	Epis	Mtry	OK	196779	122481	-0.684012	-2904.3	5e-05	0.000197081	yes
XLOC_001162	XLOC_001162	TcSYL_0011200	TcX10_chr1:2214505-2216051	Epis	Mtry	OK	403031	229512	-0.812325	-2941.1	5e-05	0.000197081	yes
XLOC_001718	XLOC_001718	TcSYL_0082300,TcSYL_0082310	TcX10_chr10:533499-542625	Epis	Mtry	OK	352066	224043	-0.65207	-2954.7	5e-05	0.000197081	yes
XLOC_014045	XLOC_014045	-	TcX10_chr38:35450-36285	Epis	Mtry	OK	506044	273959	-0.885302	-2992.2	5e-05	0.000197081	yes
XLOC_008872	XLOC_008872	TcSYL_0138510	TcX10_chr25:133022-133887	Epis	Mtry	OK	235235	144266	-0.705378	-3001.3	5e-05	0.000197081	yes
XLOC_019957	XLOC_019957	TcSYL_0062190	TcX10_chr7:197022-197389	Epis	Mtry	OK	583988	339181	-0.783882	-3051.7	5e-05	0.000197081	yes
XLOC_001333	XLOC_001333	-	TcX10_chr1:264700-269888	Epis	Mtry	OK	557985	349022	-0.676907	-3064.8	5e-05	0.000197081	yes
XLOC_021564	XLOC_021564	TcSYL_0076960	TcX10_chr9:638149-640994	Epis	Mtry	OK	158166	917745	-0.785274	-3092.7	5e-05	0.000197081	yes
XLOC_006297	XLOC_006297	TcSYL_0019360	TcX10_chr2:779242-779696	Epis	Mtry	OK	152636	802318	-0.927852	-3096.5	5e-05	0.000197081	yes
XLOC_018865	XLOC_018865	TcSYL_0051170	TcX10_chr6:252754-253262	Epis	Mtry	OK	539397	321125	-0.748216	-3121.1	5e-05	0.000197081	yes
XLOC_010411	XLOC_010411	TcSYL_0022870	TcX10_chr3:209583-210037	Epis	Mtry	OK	719272	334219	-1105.74	-3138.6	5e-05	0.000197081	yes
XLOC_018858	XLOC_018858	TcSYL_0051080	TcX10_chr6:244962-248660	Epis	Mtry	OK	283457	672397	-2075.75	-3146.7	5e-05	0.000197081	yes
XLOC_004523	XLOC_004523	TcSYL_0108890,TcSYL_0108900	TcX10_chr15:923582-927193	Epis	Mtry	OK	178.22	106165	-0.747348	-3154.5	5e-05	0.000197081	yes
XLOC_014938	XLOC_014938	TcSYL_0038020	TcX10_chr4:577460-581791	Epis	Mtry	OK	375.19	188967	-0.989488	-3169.8	5e-05	0.000197081	yes
XLOC_020098	XLOC_020098	TcSYL_0064910	TcX10_chr7:1134803-1135680	Epis	Mtry	OK	867899	486503	-0.835079	-3172.3	5e-05	0.000197081	yes
XLOC_013484	XLOC_013484	TcSYL_0173240	TcX10_chr37:224703-225277	Epis	Mtry	OK	299319	170307	-0.813548	-3196.6	5e-05	0.000197081	yes
XLOC_006319	XLOC_006319	TcSYL_0019620	TcX10_chr2:874230-876088	Epis	Mtry	OK	637559	366109	-0.800285	-3198.7	5e-05	0.000197081	yes
XLOC_007059	XLOC_007059	TcSYL_0123640	TcX10_chr21:605877-606598	Epis	Mtry	OK	901402	480728	-0.906948	-3229.5	5e-05	0.000197081	yes
XLOC_015488	XLOC_015488	TcSYL_0037070	TcX10_chr4:505094-509409	Epis	Mtry	OK	863933	37384	-1208.5	-3245.3	5e-05	0.000197081	yes
XLOC_005748	XLOC_005748	TcSYL_0015170	TcX10_chr2:249909-253758	Epis	Mtry	OK	124586	639866	-0.961304	-3310.5	5e-05	0.000197081	yes
XLOC_001338	XLOC_001338	-	TcX10_chr1:300159-302361	Epis	Mtry	OK	950359	556651	-0.771699	-3347.9	5e-05	0.000197081	yes
XLOC_000200	XLOC_000200	TcSYL_0004650	TcX10_chr1:1225534-1226231	Epis	Mtry	OK	83191	431372	-0.947496	-3349.5	5e-05	0.000197081	yes
XLOC_005732	XLOC_005732	TcSYL_0014980	TcX10_chr2:168449-168819	Epis	Mtry	OK	117285	511437	-1197.39	-3438.7	5e-05	0.000197081	yes
XLOC_017328	XLOC_017328	TcSYL_0195170	TcX10_chr43:46571-47190	Epis	Mtry	OK	165133	452734	-1866.9	-3487.2	5e-05	0.000197081	yes
XLOC_010258	XLOC_010258	TcSYL_0027520	TcX10_chr3:1335489-1335991	Epis	Mtry	OK	212677	110224	-0.948219	-3493.9	5e-05	0.000197081	yes
XLOC_017827	XLOC_017827	TcSYL_0202450	TcX10_chr45:225257-225804	Epis	Mtry	OK	170589	888126	-0.941684	-3525.1	5e-05	0.000197081	yes
XLOC_017727	XLOC_017727	-	TcX10_chr44:154429-154710	Epis	Mtry	OK	493376	218293	-1176.42	-3542.4	5e-05	0.000197081	yes
XLOC_014595	XLOC_014595	TcSYL_0032190	TcX10_chr4:172779-173656	Epis	Mtry	OK	25336	110215	-1200.87	-3543.7	5e-05	0.000197081	yes
XLOC_008890	XLOC_008890	TcSYL_0138760	TcX10_chr25:213109-214481	Epis	Mtry	OK	424838	211234	-1008.07	-3559.1	5e-05	0.000197081	yes
XLOC_001775	XLOC_001775	TcSYL_0080400	TcX10_chr10:157948-159606	Epis	Mtry	OK	212553	114064	-0.897987	-3564.5	5e-05	0.000197081	yes
XLOC_018603	XLOC_018603	TcSYL_0048180	TcX10_chr5:1089280-1089758	Epis	Mtry	OK	704697	300159	-1231.27	-3635.5	5e-05	0.000197081	yes
XLOC_011872	XLOC_011872	TcSYL_0159940	TcX10_chr32:918137-918849	Epis	Mtry	OK	52214	239903	-1121.98	-3646.4	5e-05	0.000197081	yes
XLOC_016787	XLOC_016787	TcSYL_0190840,TcSYL_0190850	TcX10_chr42:113587-116722	Epis	Mtry	OK	885963	281348	-1654.89	-3651.9	5e-05	0.000197081	yes
XLOC_020038	XLOC_020038	TcSYL_0063220	TcX10_chr7:319659-320833	Epis	Mtry	OK	913505	484373	-0.915295	-3660.3	5e-05	0.000197081	yes
XLOC_014515	XLOC_014515	TcSYL_0030720	TcX10_chr4:81295-83060	Epis	Mtry	OK	957419	52379	-0.870163	-3679.8	5e-05	0.000197081	yes
XLOC_004378	XLOC_004378	TcSYL_0106940	TcX10_chr15:481832-482436	Epis	Mtry	OK	740081	336515	-1137.01	-3687.9	5e-05	0.000197081	yes
XLOC_014790	XLOC_014790	TcSYL_0035640	TcX10_chr4:410301-412069	Epis	Mtry	OK	287495	0.474941	-2597.72	-3714.5	5e-05	0.000197081	yes
XLOC_014622	XLOC_014622	TcSYL_0032670	TcX10_chr4:214533-215149	Epis	Mtry	OK	127602	131858	-3274.59	-3717.7	5e-05	0.000197081	yes
XLOC_012269	XLOC_012269	TcSYL_0163780	TcX10_chr33:456567-457396	Epis	Mtry	OK	156609	51158	-1614.14	-3771.3	5e-05	0.000197081	yes
XLOC_004210	XLOC_004210	TcSYL_0103810,TcSYL_0103820	TcX10_chr15:44910-48207	Epis	Mtry	OK	491098	210817	-1220.02	-3771.7	5e-05	0.000197081	yes
XLOC_020180	XLOC_020180	TcSYL_0066650	TcX10_chr7:1429016-1429719	Epis	Mtry	OK	139698	328136	-2089.95	-3805.6	5e-05	0.000197081	yes
XLOC_013549	XLOC_013549	TcSYL_0174740	TcX10_chr37:452902-453989	Epis	Mtry	OK	756262	358711	-1076.06	-3815.7	5e-05	0.000197081	yes
XLOC_018736	XLOC_018736	-	TcX10_chr5:363665-364126	Epis	Mtry	OK	115.47	499688	-1208.42	-3837.4	5e-05	0.000197081	yes
XLOC_005133	XLOC_005133	TcSYL_0113040	TcX10_chr18:316586-317022	Epis	Mtry	OK	218.46	100.69	-1117.44	-3868.2	5e-05	0.000197081	yes
XLOC_016634	XLOC_016634	TcSYL_0192230	TcX10_chr42:505746-507284	Epis	Mtry	OK	113071	596922	-0.921611	-3876.6	5e-05	0.000197081	yes
XLOC_004262	XLOC_004262	TcSYL_0104660	TcX10_chr15:183351-183868	Epis	Mtry	OK	483035	252096	-0.938157	-3892.1	5e-05	0.000197081	yes
XLOC_013938	XLOC_013938	TcSYL_0178340,TcSYL_0178350,TcSYL_0178360,TcSYL_0178370	TcX10_chr38:476773-486050	Epis	Mtry	OK	223922	63371	-1821.1	-3906.4	5e-05	0.000197081	yes
XLOC_018363	XLOC_018363	TcSYL_0047040	TcX10_chr5:697572-698089	Epis	Mtry	OK	333247	930663	-1840.26	-3937.7	5e-05	0.000197081	yes
XLOC_006320	XLOC_006320	TcSYL_0019630	TcX10_chr2:877184-878022	Epis	Mtry	OK	335758	175545	-0.935579	-4116.5	5e-05	0.000197081	yes
XLOC_004322	XLOC_004322	TcSYL_0106160	TcX10_chr15:315952-317048	Epis	Mtry	OK	117961	368174	-1679.85	-4137.4	5e-05	0.000197081	yes
XLOC_019074	XLOC_019074	TcSYL_0057120	TcX10_chr6:942545-944205	Epis	Mtry	OK	140397	557625	-1332.14	-4141.4	5e-05	0.000197081	yes
XLOC_008827	XLOC_008827	-	TcX10_chr24:601611-601995	Epis	Mtry	OK	968429	312388	-1632.31	-4143.5	5e-05	0.000197081	yes
XLOC_016424	XLOC_016424	TcSYL_0187720	TcX10_chr41:125195-126781	Epis	Mtry	OK	769205	158658	-2277.44	-4150.1	5e-05	0.000197081	yes
XLOC_013546	XLOC_013546	TcSYL_0174710	TcX10_chr37:448674-449290	Epis	Mtry	OK	612313	24.23	-1337.47	-4292.5	5e-05	0.000197081	yes
XLOC_016574	XLOC_016574	TcSYL_0190990	TcX10_chr42:251925-260048	Epis	Mtry	OK	208302	693228	-1587.27	-4300.5	5e-05	0.000197081	yes
XLOC_021226	XLOC_021226	TcSYL_0073830	TcX10_chr8:865685-865959	Epis	Mtry	OK	375827	116886	-1684.96	-4362.4	5e-05	0.000197081	yes
XLOC_011594	XLOC_011594	TcSYL_0156070	TcX10_chr31:117862-118736	Epis	Mtry	OK	366411	182.31	-1007.07	-4370.1	5e-05	0.000197081	yes
XLOC_003005	XLOC_003005	TcSYL_0095800	TcX10_chr13:544528-546242	Epis	Mtry	OK	31054	131238	-1242.59	-4540.5	5e-05	0.000197081	yes
XLOC_017707	XLOC_017707	TcSYL_0201760,TcSYL_0201770	TcX10_chr44:409974-414515	Epis	Mtry	OK	189715	926845	-1033.43	-4578.8	5e-05	0.000197081	yes
XLOC_021475	XLOC_021475	-	TcX10_chr8:988175-988965	Epis	Mtry	OK	329454	10488	-1651.34	-4589.8	5e-05	0.000197081	yes
XLOC_014965	XLOC_014965	TcSYL_0038440	TcX10_chr4:670709-671208	Epis	Mtry	OK	565984	156281	-1856.62	-4672.8	5e-05	0.000197081	yes
XLOC_016827	XLOC_016827	TcSYL_0191580	TcX10_chr42:396067-398531	Epis	Mtry	OK	851753	406089	-1068.64	-4685.3	5e-05	0.000197081	yes
XLOC_008884	XLOC_008884	TcSYL_0138680	TcX10_chr25:191499-191770	Epis	Mtry	OK	988149	357873	-1465.28	-4689.3	5e-05	0.000197081	yes
XLOC_013638	XLOC_013638	TcSYL_0173560	TcX10_chr37:253625-256629	Epis	Mtry	OK	861173	360249	-1257.31	-4742.4	5e-05	0.000197081	yes
XLOC_020746	XLOC_020746	TcSYL_0066560	TcX10_chr7:1419743-1421061	Epis	Mtry	OK	697519	10781	-2693.74	-4771.9	5e-05	0.000197081	yes
XLOC_009775	XLOC_009775	TcSYL_0146300	TcX10_chr28:530331-531478	Epis	Mtry	OK	490842	169591	-1533.19	-5077.6	5e-05	0.000197081	yes
XLOC_015178	XLOC_015178	TcSYL_0044450	TcX10_chr4:1463139-1463410	Epis	Mtry	OK	419729	116899	-1844.2	-5149.7	5e-05	0.000197081	yes
XLOC_014618	XLOC_014618	TcSYL_0032620	TcX10_chr4:210452-211152	Epis	Mtry	OK	205968	29639	-2796.85	-5355.4	5e-05	0.000197081	yes
XLOC_014520	XLOC_014520	TcSYL_0030790	TcX10_chr4:86457-87304	Epis	Mtry	OK	266525	109271	-1286.36	-5405.8	5e-05	0.000197081	yes
XLOC_009773	XLOC_009773	TcSYL_0146280	TcX10_chr28:526665-528361	Epis	Mtry	OK	58865	187922	-1647.28	-5846.6	5e-05	0.000197081	yes
XLOC_021787	XLOC_021787	TcSYL_0074760	TcX10_chr9:150515-151098	Epis	Mtry	OK	129.25	403906	-1678.07	-5869.3	5e-05	0.000197081	yes
XLOC_018342	XLOC_018342	TcSYL_0046810	TcX10_chr5:618936-620203	Epis	Mtry	OK	685182	196936	-1798.76	-6162.9	5e-05	0.000197081	yes
XLOC_014656	XLOC_014656	TcSYL_0033220	TcX10_chr4:249092-249996	Epis	Mtry	OK	19017	264786	-2844.39	-6207.3	5e-05	0.000197081	yes
XLOC_018227	XLOC_018227	TcSYL_0206120	TcX10_chr47:316195-316925	Epis	Mtry	OK	266537	239901	-3473.83	-6374.7	5e-05	0.000197081	yes
XLOC_018335	XLOC_018335	TcSYL_0046740	TcX10_chr5:612263-614220	Epis	Mtry	OK	399465	930678	-2101.71	-7052.2	5e-05	0.000197081	yes
XLOC_014288	XLOC_014288	TcSYL_0179520	TcX10_chr39:111629-112518	Epis	Mtry	OK	224358	680796	-1720.51	-7054.8	5e-05	0.000197081	yes
XLOC_005623	XLOC_005623	TcSYL_0117560	TcX10_chr19:767433-768397	Epis	Mtry	OK	277555	794565	-1804.54	-7564.3	5e-05	0.000197081	yes
XLOC_017706	XLOC_017706	TcSYL_0201750	TcX10_chr44:403082-405672	Epis	Mtry	OK	986753	24394	-2016.16	-8658.7	5e-05	0.000197081	yes
XLOC_000027	XLOC_000027	TcSYL_0000540	TcX10_chr1:170510-171120	Epis	Mtry	OK	183584	284197	-2691.48	-9065.8	5e-05	0.000197081	yes
XLOC_006311	XLOC_006311	TcSYL_0019530,TcSYL_0019540	TcX10_chr2:849927-852906	Epis	Mtry	OK	637213	910934	-2806.36	-1055.37	5e-05	0.000197081	yes
XLOC_013753	XLOC_013753	TcSYL_0175300	TcX10_chr38:152409-153694	Epis	Mtry	OK	460176	918284	-2325.17	-1067.36	5e-05	0.000197081	yes
XLOC_005726	XLOC_005726	TcSYL_0014910	TcX10_chr2:143868-144928	Epis	Mtry	OK	1990.92	427879	-2218.16	-1122.64	5e-05	0.000197081	yes
XLOC_006307	XLOC_006307	TcSYL_0019490	TcX10_chr2:842822-843936	Epis	Mtry	OK	230402	299348	-2944.26	-1155.28	5e-05	0.000197081	yes
XLOC_013955	XLOC_013955	TcSYL_0175450	TcX10_chr38:165096-165631	Epis	Mtry	OK	2237	318552	-2811.96	-1274.91	5e-05	0.000197081	yes
XLOC_012971	XLOC_012971	TcSYL_0167150,TcSYL_0167160	TcX10_chr35:320524-325054	Epis	Mtry	OK	287394	104207	-1463.58	-1320.92	5e-05	0.000197081	yes
XLOC_019632	XLOC_019632	TcSYL_0057320,TcSYL_0057330,TcSYL_0057340,TcSYL_0057350,TcSYL_0057360,TcSYL_0057370	TcX10_chr6:999277-1006711	Epis	Mtry	OK	117607	552498	-1089.93	-1581.88	5e-05	0.000197081	yes
XLOC_014389	XLOC_014389	TcSYL_0182340,TcSYL_0182360	TcX10_chr39:359109-360889	Epis	Mtry	OK	297251	202902	-0.550897	-1754.61	5e-05	0.000197081	yes
XLOC_021786	XLOC_021786	TcSYL_0074750	TcX10_chr9:146497-150387	Epis	Mtry	OK	769847	555525	-0.470719	-1788.26	5e-05	0.000197081	yes
XLOC_021694	XLOC_021694	TcSYL_0079020	TcX10_chr9:948385-951916	Epis	Mtry	OK	828432	586546	-0.498139	-1857.84	5e-05	0.000197081	yes
XLOC_009067	XLOC_009067	TcSYL_0139520	TcX10_chr26:197275-199439	Epis	Mtry	OK	64811	475224	-0.447633	-1861.83	5e-05	0.000197081	yes
XLOC_015199	XLOC_015199	TcSYL_0044720,TcSYL_0044730	TcX10_chr4:1493982-1500565	Epis	Mtry	OK	900224	565364	-0.671104	-1867.29	5e-05	0.000197081	yes
XLOC_004764	XLOC_004764	TcSYL_0112190	TcX10_chr16:1319237-1319532	Epis	Mtry	OK	384747	255885	-0.588414	-1893.17	5e-05	0.000197081	yes
XLOC_008963	XLOC_008963	TcSYL_0139400	TcX10_chr26:117629-118173	Epis	Mtry	OK	796543	53987	-0.561142	-1896.12	5e-05	0.000197081	yes
XLOC_011468	XLOC_011468	TcSYL_0154250	TcX10_chr30:441456-443496	Epis	Mtry	OK	515197	348529	-0.563845	-1902.08	5e-05	0.000197081	yes
XLOC_016221	XLOC_016221	TcSYL_0186900	TcX10_chr41:34465-35339	Epis	Mtry	OK	197278	123312	-0.677917	-1902.49	5e-05	0.000197081	yes
XLOC_022062	XLOC_022062	-	TcX10_chr9:338952-339484	Epis	Mtry	OK	160883	111941	-0.523275	-1906.77	5e-05	0.000197081	yes
XLOC_018571	XLOC_018571	TcSYL_0047860	TcX10_chr5:975602-976095	Epis	Mtry	OK	536513	340631	-0.655405	-1914.09	5e-05	0.000197081	yes
XLOC_000611	XLOC_000611	TcSYL_0013550	TcX10_chr1:2705935-2707097	Epis	Mtry	OK	122694	892479	-0.459174	-1920.47	5e-05	0.000197081	yes
XLOC_007188	XLOC_007188	-	TcX10_chr21:125098-130962	Epis	Mtry	OK	674477	508827	-0.406594	-1932.65	5e-05	0.000197081	yes
XLOC_000177	XLOC_000177	TcSYL_0004340	TcX10_chr1:1159759-1160387	Epis	Mtry	OK	439619	284389	-0.62839	-1945.81	5e-05	0.000197081	yes
XLOC_006511	XLOC_006511	-	TcX10_chr2:792805-794908	Epis	Mtry	OK	97545	718648	-0.440781	-1945.84	5e-05	0.000197081	yes
XLOC_008392	XLOC_008392	TcSYL_0136190,TcSYL_0136200	TcX10_chr24:270856-272935	Epis	Mtry	OK	252199	145766	-0.790912	-1947.96	5e-05	0.000197081	yes
XLOC_011735	XLOC_011735	-	TcX10_chr31:262113-262637	Epis	Mtry	OK	102.75	689826	-0.574829	-1949.81	5e-05	0.000197081	yes
XLOC_002487	XLOC_002487	TcSYL_0089280	TcX10_chr12:154878-157963	Epis	Mtry	OK	920396	683512	-0.429289	-1951.48	5e-05	0.000197081	yes
XLOC_021239	XLOC_021239	TcSYL_0074010	TcX10_chr8:930833-931626	Epis	Mtry	OK	165073	118766	-0.474975	-1955.24	5e-05	0.000197081	yes
XLOC_001771	XLOC_001771	TcSYL_0080360	TcX10_chr10:136782-138904	Epis	Mtry	OK	646878	468156	-0.466505	-1960.17	5e-05	0.000197081	yes
XLOC_000647	XLOC_000647	TcSYL_0014400,TcSYL_0014410,TcSYL_0014420,TcSYL_0014430,TcSYL_0014440,TcSYL_0014450,TcSYL_0014460	TcX10_chr1:3050791-3064159	Epis	Mtry	OK	637739	290284	-1135.5	-1963.25	5e-05	0.000197081	yes
XLOC_005544	XLOC_005544	TcSYL_0116130,TcSYL_0116140,TcSYL_0116150	TcX10_chr19:586639-593448	Epis	Mtry	OK	672834	447188	-0.589369	-1972.56	5e-05	0.000197081	yes
XLOC_010403	XLOC_010403	TcSYL_0022770	TcX10_chr3:176816-177261	Epis	Mtry	OK	154021	105367	-0.547708	-1976.05	5e-05	0.000197081	yes
XLOC_005762	XLOC_005762	TcSYL_0015360	TcX10_chr2:340845-341530	Epis	Mtry	OK	202789	118547	-0.774526	-1979.58	5e-05	0.000197081	yes
XLOC_001815	XLOC_001815	-	TcX10_chr10:527973-533294	Epis	Mtry	OK	50097	368485	-0.443118	-1989.14	5e-05	0.000197081	yes
XLOC_012974	XLOC_012974	TcSYL_0167190	TcX10_chr35:328240-329285	Epis	Mtry	OK	132628	960279	-0.465865	-1995.03	5e-05	0.000197081	yes
XLOC_021439	XLOC_021439	-	TcX10_chr8:420651-421629	Epis	Mtry	OK	585874	398766	-0.555049	-2009.42	5e-05	0.000197081	yes
XLOC_002757	XLOC_002757	TcSYL_0091970	TcX10_chr12:886454-887076	Epis	Mtry	OK	616258	402281	-0.615331	-2012.97	5e-05	0.000197081	yes
XLOC_013377	XLOC_013377	-	TcX10_chr36:474905-477018	Epis	Mtry	OK	396336	277967	-0.511813	-2017.74	5e-05	0.000197081	yes
XLOC_004964	XLOC_004964	-	TcX10_chr16:295960-296591	Epis	Mtry	OK	792527	529775	-0.581081	-2019.82	5e-05	0.000197081	yes
XLOC_004177	XLOC_004177	TcSYL_0107500,TcSYL_0107540,TcSYL_0107550,TcSYL_0107560	TcX10_chr15:632949-637143	Epis	Mtry	OK	275112	152907	-0.847366	-2020.54	5e-05	0.000197081	yes
XLOC_003933	XLOC_003933	TcSYL_0102580	TcX10_chr14:822447-823054	Epis	Mtry	OK	971389	650725	-0.578001	-2023.59	5e-05	0.000197081	yes
XLOC_015279	XLOC_015279	TcSYL_0031790,TcSYL_0031820,TcSYL_0031850,TcSYL_0031860,TcSYL_0031880,TcSYL_0031930	TcX10_chr4:149934-159197	Epis	Mtry	OK	338041	131879	-1357.98	-2026.74	5e-05	0.000197081	yes
XLOC_012972	XLOC_012972	TcSYL_0167170	TcX10_chr35:325688-326169	Epis	Mtry	OK	537681	330149	-0.703631	-2035.15	5e-05	0.000197081	yes
XLOC_004741	XLOC_004741	TcSYL_0111930	TcX10_chr16:1233283-1233953	Epis	Mtry	OK	500341	323099	-0.630932	-2035.47	5e-05	0.000197081	yes
XLOC_018442	XLOC_018442	TcSYL_0049580	TcX10_chr5:1286243-1286772	Epis	Mtry	OK	432312	266053	-0.700357	-2038.77	5e-05	0.000197081	yes
XLOC_011708	XLOC_011708	-	TcX10_chr31:98609-105532	Epis	Mtry	OK	483942	357434	-0.437156	-2039.16	5e-05	0.000197081	yes
XLOC_000499	XLOC_000499	TcSYL_0011650	TcX10_chr1:2370320-2371155	Epis	Mtry	OK	82764	563911	-0.553536	-2041.52	5e-05	0.000197081	yes
XLOC_017540	XLOC_017540	TcSYL_0199390	TcX10_chr43:376087-376520	Epis	Mtry	OK	119399	781009	-0.612375	-2047.49	5e-05	0.000197081	yes
XLOC_012953	XLOC_012953	TcSYL_0166860	TcX10_chr35:227904-229018	Epis	Mtry	OK	484963	325357	-0.575852	-2050.39	5e-05	0.000197081	yes
XLOC_013867	XLOC_013867	TcSYL_0176970	TcX10_chr38:320847-321577	Epis	Mtry	OK	262269	16532	-0.66579	-2054.13	5e-05	0.000197081	yes
XLOC_004188	XLOC_004188	TcSYL_0108130	TcX10_chr15:790169-790704	Epis	Mtry	OK	968772	635055	-0.609277	-2058.94	5e-05	0.000197081	yes
XLOC_009193	XLOC_009193	-	TcX10_chr26:531123-533006	Epis	Mtry	OK	478759	333421	-0.521953	-2065.89	5e-05	0.000197081	yes
XLOC_011854	XLOC_011854	TcSYL_0159740	TcX10_chr32:831790-832496	Epis	Mtry	OK	537063	351896	-0.60994	-2067.45	5e-05	0.000197081	yes
XLOC_013236	XLOC_013236	TcSYL_0170920	TcX10_chr36:441554-442173	Epis	Mtry	OK	809094	540175	-0.582879	-2068.63	5e-05	0.000197081	yes
XLOC_017687	XLOC_017687	TcSYL_0201490	TcX10_chr44:301009-301442	Epis	Mtry	OK	115691	745388	-0.634217	-2069.25	5e-05	0.000197081	yes
XLOC_004546	XLOC_004546	-	TcX10_chr15:85680-88145	Epis	Mtry	OK	881216	637181	-0.467794	-2069.32	5e-05	0.000197081	yes
XLOC_011700	XLOC_011700	-	TcX10_chr31:59636-62250	Epis	Mtry	OK	755381	544213	-0.473031	-2082.33	5e-05	0.000197081	yes
XLOC_005546	XLOC_005546	TcSYL_0116170	TcX10_chr19:600970-601844	Epis	Mtry	OK	771152	524482	-0.556122	-2085.94	5e-05	0.000197081	yes
XLOC_002762	XLOC_002762	TcSYL_0092020	TcX10_chr12:905057-905751	Epis	Mtry	OK	430537	278168	-0.630183	-2091.42	5e-05	0.000197081	yes
XLOC_008941	XLOC_008941	TcSYL_0139140	TcX10_chr26:30401-31125	Epis	Mtry	OK	349839	220356	-0.666855	-2092.63	5e-05	0.000197081	yes
XLOC_020103	XLOC_020103	TcSYL_0064960	TcX10_chr7:1144548-1144945	Epis	Mtry	OK	429646	230027	-0.901343	-2097.99	5e-05	0.000197081	yes
XLOC_010398	XLOC_010398	TcSYL_0022720	TcX10_chr3:167077-167603	Epis	Mtry	OK	607354	380123	-0.676069	-2103.97	5e-05	0.000197081	yes
XLOC_002756	XLOC_002756	TcSYL_0091960	TcX10_chr12:884426-885072	Epis	Mtry	OK	465407	295181	-0.656893	-2110.12	5e-05	0.000197081	yes
XLOC_013434	XLOC_013434	TcSYL_0172190	TcX10_chr37:144783-145456	Epis	Mtry	OK	111771	754921	-0.566149	-2110.91	5e-05	0.000197081	yes
XLOC_009890	XLOC_009890	TcSYL_0146430	TcX10_chr29:9994-11135	Epis	Mtry	OK	45839	307647	-0.575303	-2115.06	5e-05	0.000197081	yes
XLOC_020040	XLOC_020040	TcSYL_0063240	TcX10_chr7:323406-323986	Epis	Mtry	OK	725519	469295	-0.628516	-2115.24	5e-05	0.000197081	yes
XLOC_009904	XLOC_009904	TcSYL_0146630,TcSYL_0146650	TcX10_chr29:72227-77400	Epis	Mtry	OK	208604	137601	-0.600279	-2116.11	5e-05	0.000197081	yes
XLOC_007119	XLOC_007119	TcSYL_0122340	TcX10_chr21:346537-346985	Epis	Mtry	OK	521257	30572	-0.769785	-2116.99	5e-05	0.000197081	yes
XLOC_009171	XLOC_009171	-	TcX10_chr26:207407-215249	Epis	Mtry	OK	702995	521103	-0.431947	-2119.87	5e-05	0.000197081	yes
XLOC_010181	XLOC_010181	TcSYL_0025230	TcX10_chr3:909933-911260	Epis	Mtry	OK	15989	101797	-0.651387	-2121.04	5e-05	0.000197081	yes
XLOC_001478	XLOC_001478	-	TcX10_chr1:2094551-2096489	Epis	Mtry	OK	153379	110935	-0.46738	-2121.35	5e-05	0.000197081	yes
XLOC_012760	XLOC_012760	-	TcX10_chr34:55261-56003	Epis	Mtry	OK	116919	593572	-0.978018	-2126.56	5e-05	0.000197081	yes
XLOC_001143	XLOC_001143	TcSYL_0010940	TcX10_chr1:2137403-2142039	Epis	Mtry	OK	112.48	82742	-0.442972	-2127.36	5e-05	0.000197081	yes
XLOC_007238	XLOC_007238	-	TcX10_chr21:665476-667031	Epis	Mtry	OK	42098	283942	-0.568153	-2128.76	5e-05	0.000197081	yes
XLOC_010159	XLOC_010159	TcSYL_0024850	TcX10_chr3:837780-838213	Epis	Mtry	OK	554571	322922	-0.780186	-2129.46	5e-05	0.000197081	yes
XLOC_013175	XLOC_013175	TcSYL_0170050	TcX10_chr36:247532-247926	Epis	Mtry	OK	684111	396362	-0.787411	-2129.84	5e-05	0.000197081	yes
XLOC_000095	XLOC_000095	TcSYL_0001930	TcX10_chr1:770986-771662	Epis	Mtry	OK	934301	61864	-0.594788	-2129.85	5e-05	0.000197081	yes
XLOC_006967	XLOC_006967	-	TcX10_chr20:220939-222010	Epis	Mtry	OK	736191	377387	-0.964037	-2131.47	5e-05	0.000197081	yes
XLOC_016747	XLOC_016747	TcSYL_0194380	TcX10_chr42:774615-775804	Epis	Mtry	OK	241002	174463	-0.466125	-2140.99	5e-05	0.000197081	yes
XLOC_001279	XLOC_001279	TcSYL_0013820	TcX10_chr1:2811894-2812396	Epis	Mtry	OK	624589	390183	-0.678754	-2145.28	5e-05	0.000197081	yes
XLOC_004766	XLOC_004766	TcSYL_0112210	TcX10_chr16:1321553-1322181	Epis	Mtry	OK	484564	308357	-0.652089	-2146.79	5e-05	0.000197081	yes
XLOC_017138	XLOC_017138	TcSYL_0196120	TcX10_chr43:104320-104834	Epis	Mtry	OK	249724	128051	-0.963615	-2147.43	5e-05	0.000197081	yes
XLOC_002011	XLOC_002011	TcSYL_0084870	TcX10_chr11:350493-352055	Epis	Mtry	OK	109988	54959	-1000.92	-2150.72	5e-05	0.000197081	yes
XLOC_006810	XLOC_006810	TcSYL_0118370	TcX10_chr20:310936-312596	Epis	Mtry	OK	996152	703728	-0.501348	-2151.69	5e-05	0.000197081	yes
XLOC_018604	XLOC_018604	TcSYL_0048190	TcX10_chr5:1090046-1092496	Epis	Mtry	OK	652493	460719	-0.502076	-2155.01	5e-05	0.000197081	yes
XLOC_010449	XLOC_010449	TcSYL_0023750	TcX10_chr3:652249-653578	Epis	Mtry	OK	208752	131915	-0.662183	-2157.49	5e-05	0.000197081	yes
XLOC_015912	XLOC_015912	TcSYL_0184360	TcX10_chr40:136702-137477	Epis	Mtry	OK	759108	336954	-1171.76	-2164.26	5e-05	0.000197081	yes
XLOC_005056	XLOC_005056	-	TcX10_chr16:893839-897676	Epis	Mtry	OK	356353	249015	-0.517074	-2167.95	5e-05	0.000197081	yes
XLOC_021161	XLOC_021161	TcSYL_0072650	TcX10_chr8:205331-206169	Epis	Mtry	OK	98801	535547	-0.883512	-2169.84	5e-05	0.000197081	yes
XLOC_004990	XLOC_004990	-	TcX10_chr16:660026-661872	Epis	Mtry	OK	865335	517035	-0.742997	-2172.21	5e-05	0.000197081	yes
XLOC_021718	XLOC_021718	TcSYL_0079400	TcX10_chr9:1036386-1037020	Epis	Mtry	OK	892502	582422	-0.61579	-2172.47	5e-05	0.000197081	yes
XLOC_004747	XLOC_004747	TcSYL_0112020	TcX10_chr16:1276312-1276943	Epis	Mtry	OK	627953	400107	-0.650271	-2172.79	5e-05	0.000197081	yes
XLOC_017029	XLOC_017029	-	TcX10_chr42:385059-385483	Epis	Mtry	OK	603547	343685	-0.81238	-2174.02	5e-05	0.000197081	yes
XLOC_001823	XLOC_001823	TcSYL_0082450	TcX10_chr10:713904-714808	Epis	Mtry	OK	547218	355099	-0.623895	-2175.23	5e-05	0.000197081	yes
XLOC_013172	XLOC_013172	TcSYL_0170020	TcX10_chr36:237878-239796	Epis	Mtry	OK	149112	107084	-0.477661	-2177.23	5e-05	0.000197081	yes
XLOC_005321	XLOC_005321	-	TcX10_chr18:69310-71358	Epis	Mtry	OK	90731	641293	-0.500614	-2177.35	5e-05	0.000197081	yes
XLOC_013733	XLOC_013733	TcSYL_0175010	TcX10_chr38:127865-128643	Epis	Mtry	OK	144488	985895	-0.551445	-2178.75	5e-05	0.000197081	yes
XLOC_004922	XLOC_004922	TcSYL_0111070	TcX10_chr16:973434-975277	Epis	Mtry	OK	921077	64619	-0.511363	-2187.88	5e-05	0.000197081	yes
XLOC_000602	XLOC_000602	TcSYL_0013460	TcX10_chr1:2514208-2515442	Epis	Mtry	OK	399852	261326	-0.613616	-2198.05	5e-05	0.000197081	yes
XLOC_008889	XLOC_008889	TcSYL_0138740,TcSYL_0138750	TcX10_chr25:201770-207750	Epis	Mtry	OK	125474	855789	-0.552063	-2198.38	5e-05	0.000197081	yes
XLOC_021702	XLOC_021702	TcSYL_0079220	TcX10_chr9:984901-985274	Epis	Mtry	OK	321786	137211	-1229.7	-2201.77	5e-05	0.000197081	yes
XLOC_022052	XLOC_022052	-	TcX10_chr9:130202-130878	Epis	Mtry	OK	171415	115651	-0.567717	-2210.64	5e-05	0.000197081	yes
XLOC_005130	XLOC_005130	TcSYL_0112850	TcX10_chr18:114622-115130	Epis	Mtry	OK	188129	125101	-0.588628	-2211.62	5e-05	0.000197081	yes
XLOC_018051	XLOC_018051	TcSYL_0204720	TcX10_chr46:392112-394107	Epis	Mtry	OK	951118	368668	-1367.3	-2212.47	5e-05	0.000197081	yes
XLOC_002201	XLOC_002201	TcSYL_0088590	TcX10_chr11:982759-983762	Epis	Mtry	OK	473669	308659	-0.617866	-2213.65	5e-05	0.000197081	yes
XLOC_005401	XLOC_005401	-	TcX10_chr18:571006-575828	Epis	Mtry	OK	406455	286925	-0.502422	-2213.93	5e-05	0.000197081	yes
XLOC_009159	XLOC_009159	-	TcX10_chr26:142298-145794	Epis	Mtry	OK	40609	282633	-0.522873	-2215.52	5e-05	0.000197081	yes
XLOC_018256	XLOC_018256	TcSYL_0045450	TcX10_chr5:301715-303171	Epis	Mtry	OK	199436	128005	-0.639727	-2216.86	5e-05	0.000197081	yes
XLOC_013114	XLOC_013114	TcSYL_0169100	TcX10_chr36:134169-135004	Epis	Mtry	OK	421079	267257	-0.655863	-2217.18	5e-05	0.000197081	yes
XLOC_015702	XLOC_015702	TcSYL_0041330	TcX10_chr4:1098674-1099134	Epis	Mtry	OK	41298	230155	-0.843467	-2224.08	5e-05	0.000197081	yes
XLOC_004962	XLOC_004962	-	TcX10_chr16:239742-240365	Epis	Mtry	OK	117596	766622	-0.617258	-2228.42	5e-05	0.000197081	yes
XLOC_009447	XLOC_009447	-	TcX10_chr27:481579-482813	Epis	Mtry	OK	263609	166505	-0.662834	-2231.38	5e-05	0.000197081	yes
XLOC_021689	XLOC_021689	TcSYL_0078960	TcX10_chr9:924248-924606	Epis	Mtry	OK	488239	321791	-0.601461	-2233.07	5e-05	0.000197081	yes
XLOC_012605	XLOC_012605	TcSYL_0165750	TcX10_chr34:461596-463373	Epis	Mtry	OK	488889	260786	-0.906641	-2239.06	5e-05	0.000197081	yes
XLOC_009246	XLOC_009246	TcSYL_0141930	TcX10_chr27:129200-140641	Epis	Mtry	OK	625541	401622	-0.639269	-2243.03	5e-05	0.000197081	yes
XLOC_019791	XLOC_019791	-	TcX10_chr6:121435-122310	Epis	Mtry	OK	330877	233.28	-0.504237	-2247.46	5e-05	0.000197081	yes
XLOC_020762	XLOC_020762	TcSYL_0066850	TcX10_chr7:1440906-1441765	Epis	Mtry	OK	347358	219267	-0.663733	-2254.45	5e-05	0.000197081	yes
XLOC_004021	XLOC_004021	-	TcX10_chr14:308294-308792	Epis	Mtry	OK	266622	133178	-1001.45	-2256.52	5e-05	0.000197081	yes
XLOC_013589	XLOC_013589	TcSYL_0172490	TcX10_chr37:165277-165530	Epis	Mtry	OK	377343	173995	-1116.83	-2256.96	5e-05	0.000197081	yes
XLOC_000186	XLOC_000186	TcSYL_0004440	TcX10_chr1:1180812-1181782	Epis	Mtry	OK	911673	603634	-0.594844	-2259.66	5e-05	0.000197081	yes
XLOC_005328	XLOC_005328	-	TcX10_chr18:121408-125030	Epis	Mtry	OK	119645	861892	-0.473179	-2259.87	5e-05	0.000197081	yes
XLOC_012409	XLOC_012409	TcSYL_0163580	TcX10_chr33:385064-389058	Epis	Mtry	OK	455727	317775	-0.520163	-2260.35	5e-05	0.000197081	yes
XLOC_002536	XLOC_002536	TcSYL_0090400	TcX10_chr12:339966-343759	Epis	Mtry	OK	185193	0.953391	-0.957891	-2263.72	5e-05	0.000197081	yes
XLOC_006031	XLOC_006031	TcSYL_0021030	TcX10_chr2:1072381-1072796	Epis	Mtry	OK	191498	69433	-1463.64	-2268.96	5e-05	0.000197081	yes
XLOC_012970	XLOC_012970	TcSYL_0167140	TcX10_chr35:318226-320342	Epis	Mtry	OK	694186	412832	-0.749768	-2271.24	5e-05	0.000197081	yes
XLOC_011866	XLOC_011866	TcSYL_0159880	TcX10_chr32:897046-898421	Epis	Mtry	OK	166565	116582	-0.514738	-2271.91	5e-05	0.000197081	yes
XLOC_001597	XLOC_001597	TcSYL_0080710,TcSYL_0080720	TcX10_chr10:311090-316187	Epis	Mtry	OK	139774	533577	-1389.33	-2276.36	5e-05	0.000197081	yes
XLOC_004798	XLOC_004798	TcSYL_0112590	TcX10_chr16:1460131-1462347	Epis	Mtry	OK	116813	528915	-1143.09	-2276.47	5e-05	0.000197081	yes
XLOC_012542	XLOC_012542	TcSYL_0164700	TcX10_chr34:391944-392599	Epis	Mtry	OK	261645	149074	-0.811579	-2277.67	5e-05	0.000197081	yes
XLOC_021782	XLOC_021782	TcSYL_0074710	TcX10_chr9:138276-138724	Epis	Mtry	OK	871884	529718	-0.718911	-2278.76	5e-05	0.000197081	yes
XLOC_017820	XLOC_017820	TcSYL_0202380	TcX10_chr45:205896-208690	Epis	Mtry	OK	140773	100378	-0.487928	-2281.74	5e-05	0.000197081	yes
XLOC_000641	XLOC_000641	TcSYL_0014290	TcX10_chr1:3024958-3025682	Epis	Mtry	OK	517883	322721	-0.682341	-2283.06	5e-05	0.000197081	yes
XLOC_004940	XLOC_004940	TcSYL_0111910	TcX10_chr16:1230763-1231253	Epis	Mtry	OK	75544	444734	-0.764375	-2285.54	5e-05	0.000197081	yes
XLOC_018430	XLOC_018430	TcSYL_0049360	TcX10_chr5:1259894-1261221	Epis	Mtry	OK	165714	101761	-0.703513	-2290.73	5e-05	0.000197081	yes
XLOC_006436	XLOC_006436	-	TcX10_chr2:57433-59902	Epis	Mtry	OK	37384	251124	-0.574023	-2294.82	5e-05	0.000197081	yes
XLOC_006032	XLOC_006032	TcSYL_0021040	TcX10_chr2:1072934-1073529	Epis	Mtry	OK	352388	201033	-0.809735	-2297.94	5e-05	0.000197081	yes
XLOC_004790	XLOC_004790	TcSYL_0112500	TcX10_chr16:1433087-1433562	Epis	Mtry	OK	771047	45904	-0.7482	-2300.17	5e-05	0.000197081	yes
XLOC_000289	XLOC_000289	TcSYL_0006120	TcX10_chr1:1441898-1443180	Epis	Mtry	OK	322249	203444	-0.663543	-2300.74	5e-05	0.000197081	yes
XLOC_010125	XLOC_010125	TcSYL_0024300	TcX10_chr3:728660-729987	Epis	Mtry	OK	15373	935778	-0.716157	-2301.83	5e-05	0.000197081	yes
XLOC_013270	XLOC_013270	TcSYL_0171400	TcX10_chr36:512598-513382	Epis	Mtry	OK	637191	454976	-0.485937	-2302.03	5e-05	0.000197081	yes
XLOC_021203	XLOC_021203	TcSYL_0073530	TcX10_chr8:785247-785995	Epis	Mtry	OK	55175	348175	-0.664202	-2306.12	5e-05	0.000197081	yes
XLOC_008989	XLOC_008989	TcSYL_0140670	TcX10_chr26:492873-493243	Epis	Mtry	OK	128722	757969	-0.764043	-2317.46	5e-05	0.000197081	yes
XLOC_018720	XLOC_018720	-	TcX10_chr5:139706-142347	Epis	Mtry	OK	299594	197703	-0.599676	-2321.53	5e-05	0.000197081	yes
XLOC_017926	XLOC_017926	TcSYL_0203610	TcX10_chr46:324930-325603	Epis	Mtry	OK	135541	644912	-1071.55	-2322.41	5e-05	0.000197081	yes
XLOC_018302	XLOC_018302	TcSYL_0046260	TcX10_chr5:481415-482928	Epis	Mtry	OK	818473	556129	-0.557515	-2322.42	5e-05	0.000197081	yes
XLOC_005322	XLOC_005322	-	TcX10_chr18:90344-91896	Epis	Mtry	OK	769471	519145	-0.56773	-2323.59	5e-05	0.000197081	yes
XLOC_018909	XLOC_018909	TcSYL_0052210	TcX10_chr6:507751-508457	Epis	Mtry	OK	238694	132712	-0.846865	-2323.63	5e-05	0.000197081	yes
XLOC_005490	XLOC_005490	TcSYL_0115000	TcX10_chr19:3460-8861	Epis	Mtry	OK	180793	121666	-0.571414	-2327.84	5e-05	0.000197081	yes
XLOC_013685	XLOC_013685	TcSYL_0174390	TcX10_chr37:328378-332786	Epis	Mtry	OK	450712	245183	-0.878343	-2329.06	5e-05	0.000197081	yes
XLOC_005284	XLOC_005284	-	TcX10_chr18:544297-545791	Epis	Mtry	OK	130971	886272	-0.56343	-2332.62	5e-05	0.000197081	yes
XLOC_018370	XLOC_018370	TcSYL_0047110,TcSYL_0047120,TcSYL_0047130	TcX10_chr5:709386-715240	Epis	Mtry	OK	101735	587202	-0.792885	-2332.86	5e-05	0.000197081	yes
XLOC_012378	XLOC_012378	TcSYL_0162770,TcSYL_0162780,TcSYL_0162800,TcSYL_0162820,TcSYL_0162860,TcSYL_0162870,TcSYL_0162880	TcX10_chr33:299657-308037	Epis	Mtry	OK	162664	55083	-1562.21	-2333.61	5e-05	0.000197081	yes
XLOC_015639	XLOC_015639	TcSYL_0040210	TcX10_chr4:989550-989887	Epis	Mtry	OK	792117	371147	-1093.72	-2333.63	5e-05	0.000197081	yes
XLOC_000170	XLOC_000170	TcSYL_0004270	TcX10_chr1:1147358-1148028	Epis	Mtry	OK	968728	618329	-0.647717	-2333.68	5e-05	0.000197081	yes
XLOC_002650	XLOC_002650	TcSYL_0092370,TcSYL_0092380,TcSYL_0092390	TcX10_chr12:998101-1001976	Epis	Mtry	OK	200542	935789	-1099.65	-2333.99	5e-05	0.000197081	yes
XLOC_006025	XLOC_006025	TcSYL_0020970	TcX10_chr2:1068243-1070200	Epis	Mtry	OK	323465	157974	-1033.92	-2335.91	5e-05	0.000197081	yes
XLOC_004893	XLOC_004893	TcSYL_0110740	TcX10_chr16:798896-801189	Epis	Mtry	OK	118508	810383	-0.54831	-2336.36	5e-05	0.000197081	yes
XLOC_004549	XLOC_004549	-	TcX10_chr15:148010-150025	Epis	Mtry	OK	424512	28114	-0.594517	-2336.48	5e-05	0.000197081	yes
XLOC_004902	XLOC_004902	TcSYL_0110860	TcX10_chr16:877284-878485	Epis	Mtry	OK	534869	345392	-0.630952	-2336.96	5e-05	0.000197081	yes
XLOC_006942	XLOC_006942	-	TcX10_chr20:4097-6060	Epis	Mtry	OK	105124	622869	-0.755091	-2337.15	5e-05	0.000197081	yes
XLOC_013221	XLOC_013221	TcSYL_0170640	TcX10_chr36:415877-416388	Epis	Mtry	OK	84643	511881	-0.725582	-2341.05	5e-05	0.000197081	yes
XLOC_005715	XLOC_005715	-	TcX10_chr19:666401-666899	Epis	Mtry	OK	289373	143053	-1016.38	-2341.63	5e-05	0.000197081	yes
XLOC_015767	XLOC_015767	TcSYL_0042330	TcX10_chr4:1215160-1215932	Epis	Mtry	OK	45934	284782	-0.689703	-2344.27	5e-05	0.000197081	yes
XLOC_021296	XLOC_021296	TcSYL_0072510	TcX10_chr8:181293-185084	Epis	Mtry	OK	316007	140547	-1168.91	-2347.73	5e-05	0.000197081	yes
XLOC_000645	XLOC_000645	TcSYL_0014370,TcSYL_0014380	TcX10_chr1:3037277-3042206	Epis	Mtry	OK	468113	325342	-0.524903	-2350.96	5e-05	0.000197081	yes
XLOC_004988	XLOC_004988	-	TcX10_chr16:656868-657379	Epis	Mtry	OK	541664	310613	-0.802279	-2353.58	5e-05	0.000197081	yes
XLOC_021784	XLOC_021784	TcSYL_0074730	TcX10_chr9:140553-141352	Epis	Mtry	OK	70618	449673	-0.651158	-2354.99	5e-05	0.000197081	yes
XLOC_011580	XLOC_011580	TcSYL_0155910	TcX10_chr31:26480-26907	Epis	Mtry	OK	139579	854498	-0.70793	-2355.04	5e-05	0.000197081	yes
XLOC_000737	XLOC_000737	TcSYL_0001570	TcX10_chr1:596699-597213	Epis	Mtry	OK	64429	388854	-0.728481	-2355.61	5e-05	0.000197081	yes
XLOC_016199	XLOC_016199	TcSYL_0186700	TcX10_chr40:423557-426509	Epis	Mtry	OK	788283	441391	-0.836655	-2355.67	5e-05	0.000197081	yes
XLOC_020747	XLOC_020747	TcSYL_0066580	TcX10_chr7:1423482-1424164	Epis	Mtry	OK	165142	804373	-1037.77	-2355.72	5e-05	0.000197081	yes
XLOC_010236	XLOC_010236	TcSYL_0027050	TcX10_chr3:1079731-1083070	Epis	Mtry	OK	256096	882204	-1537.5	-2359.63	5e-05	0.000197081	yes
XLOC_006994	XLOC_006994	TcSYL_0121410	TcX10_chr21:0-1965	Epis	Mtry	OK	286692	162738	-0.816951	-2364.19	5e-05	0.000197081	yes
XLOC_021695	XLOC_021695	TcSYL_0079030	TcX10_chr9:952425-952741	Epis	Mtry	OK	938734	447457	-1068.97	-2370.23	5e-05	0.000197081	yes
XLOC_000054	XLOC_000054	TcSYL_0001240	TcX10_chr1:476648-486151	Epis	Mtry	OK	369283	244063	-0.597471	-2371.24	5e-05	0.000197081	yes
XLOC_017832	XLOC_017832	TcSYL_0202500	TcX10_chr45:235551-239842	Epis	Mtry	OK	152409	106232	-0.520728	-2372.24	5e-05	0.000197081	yes
XLOC_011589	XLOC_011589	TcSYL_0156020	TcX10_chr31:75533-81859	Epis	Mtry	OK	100356	593858	-0.75693	-2378.47	5e-05	0.000197081	yes
XLOC_007656	XLOC_007656	-	TcX10_chr22:251433-252381	Epis	Mtry	OK	220994	127313	-0.795626	-2378.69	5e-05	0.000197081	yes
XLOC_004374	XLOC_004374	TcSYL_0106900	TcX10_chr15:474644-475257	Epis	Mtry	OK	873802	542788	-0.686917	-2382.26	5e-05	0.000197081	yes
XLOC_017739	XLOC_017739	TcSYL_0201940	TcX10_chr45:76870-84989	Epis	Mtry	OK	1004.38	605405	-0.730332	-2385.08	5e-05	0.000197081	yes
XLOC_012095	XLOC_012095	TcSYL_0160170	TcX10_chr33:49492-56083	Epis	Mtry	OK	133801	581898	-1201.25	-2390.34	5e-05	0.000197081	yes
XLOC_012671	XLOC_012671	TcSYL_0163930	TcX10_chr34:187031-187698	Epis	Mtry	OK	153291	774866	-0.984251	-2394.59	5e-05	0.000197081	yes
XLOC_000154	XLOC_000154	TcSYL_0003730	TcX10_chr1:1060539-1061722	Epis	Mtry	OK	896417	594095	-0.593475	-2395.42	5e-05	0.000197081	yes
XLOC_019961	XLOC_019961	TcSYL_0062230	TcX10_chr7:206069-206700	Epis	Mtry	OK	578497	353267	-0.711552	-2403.47	5e-05	0.000197081	yes
XLOC_004572	XLOC_004572	-	TcX10_chr15:448862-449415	Epis	Mtry	OK	624293	368752	-0.759573	-2403.98	5e-05	0.000197081	yes
XLOC_018374	XLOC_018374	TcSYL_0047240	TcX10_chr5:756150-757027	Epis	Mtry	OK	573988	359111	-0.676593	-2406.08	5e-05	0.000197081	yes
XLOC_015643	XLOC_015643	TcSYL_0040270	TcX10_chr4:991822-994165	Epis	Mtry	OK	122728	376603	-1704.35	-2406.88	5e-05	0.000197081	yes
XLOC_015871	XLOC_015871	-	TcX10_chr4:1459168-1459804	Epis	Mtry	OK	274821	146749	-0.905141	-2407.48	5e-05	0.000197081	yes
XLOC_000815	XLOC_000815	TcSYL_0003180	TcX10_chr1:887075-887376	Epis	Mtry	OK	199213	111418	-0.838335	-2407.66	5e-05	0.000197081	yes
XLOC_017862	XLOC_017862	-	TcX10_chr45:10273-12446	Epis	Mtry	OK	792398	451882	-0.81028	-2408.32	5e-05	0.000197081	yes
XLOC_019527	XLOC_019527	TcSYL_0055680	TcX10_chr6:784798-785381	Epis	Mtry	OK	162788	730629	-1155.78	-2408.77	5e-05	0.000197081	yes
XLOC_005697	XLOC_005697	-	TcX10_chr19:517704-518265	Epis	Mtry	OK	503735	28802	-0.806496	-2410.53	5e-05	0.000197081	yes
XLOC_006229	XLOC_006229	TcSYL_0017980	TcX10_chr2:518802-521725	Epis	Mtry	OK	214433	783437	-1452.64	-2415.68	5e-05	0.000197081	yes
XLOC_000732	XLOC_000732	TcSYL_0001520	TcX10_chr1:585807-587065	Epis	Mtry	OK	631724	408539	-0.62882	-2416.15	5e-05	0.000197081	yes
XLOC_011593	XLOC_011593	TcSYL_0156060	TcX10_chr31:110924-111783	Epis	Mtry	OK	926915	597921	-0.632481	-2416.81	5e-05	0.000197081	yes
XLOC_000034	XLOC_000034	-	TcX10_chr1:204421-205124	Epis	Mtry	OK	419808	230545	-0.864685	-2417.06	5e-05	0.000197081	yes
XLOC_012954	XLOC_012954	TcSYL_0166870	TcX10_chr35:232346-234494	Epis	Mtry	OK	165686	115857	-0.516099	-2419.45	5e-05	0.000197081	yes
XLOC_009100	XLOC_009100	TcSYL_0140060	TcX10_chr26:357486-358825	Epis	Mtry	OK	185448	126997	-0.546222	-2421.66	5e-05	0.000197081	yes
XLOC_001548	XLOC_001548	-	TcX10_chr1:2927500-2929012	Epis	Mtry	OK	360305	227237	-0.665018	-2422.29	5e-05	0.000197081	yes
XLOC_016540	XLOC_016540	-	TcX10_chr41:384957-385331	Epis	Mtry	OK	135676	781263	-0.79629	-2422.58	5e-05	0.000197081	yes
XLOC_008545	XLOC_008545	TcSYL_0134090	TcX10_chr24:110030-110558	Epis	Mtry	OK	530844	239432	-1148.67	-2425.11	5e-05	0.000197081	yes
XLOC_014781	XLOC_014781	TcSYL_0035450	TcX10_chr4:398760-399559	Epis	Mtry	OK	115867	558229	-1053.54	-2428.59	5e-05	0.000197081	yes
XLOC_010413	XLOC_010413	TcSYL_0022890	TcX10_chr3:213705-215053	Epis	Mtry	OK	842089	557889	-0.593995	-2428.82	5e-05	0.000197081	yes
XLOC_002245	XLOC_002245	TcSYL_0083830	TcX10_chr11:54081-54709	Epis	Mtry	OK	129721	581692	-1157.08	-2429.52	5e-05	0.000197081	yes
XLOC_000736	XLOC_000736	TcSYL_0001560	TcX10_chr1:593597-594147	Epis	Mtry	OK	650073	383545	-0.761208	-2430.27	5e-05	0.000197081	yes
XLOC_007631	XLOC_007631	-	TcX10_chr22:11461-12259	Epis	Mtry	OK	104589	469318	-1156.09	-2430.31	5e-05	0.000197081	yes
XLOC_021279	XLOC_021279	TcSYL_0072240	TcX10_chr8:158951-160308	Epis	Mtry	OK	438092	180962	-1275.54	-2439.58	5e-05	0.000197081	yes
XLOC_004504	XLOC_004504	TcSYL_0108690	TcX10_chr15:862826-866159	Epis	Mtry	OK	95295	50199	-0.924742	-2441.23	5e-05	0.000197081	yes
XLOC_013812	XLOC_013812	TcSYL_0176160	TcX10_chr38:209472-209785	Epis	Mtry	OK	193053	106451	-0.858807	-2441.41	5e-05	0.000197081	yes
XLOC_004396	XLOC_004396	TcSYL_0107190,TcSYL_0107200,TcSYL_0107210	TcX10_chr15:595278-601932	Epis	Mtry	OK	861208	57155	-0.591482	-2448.53	5e-05	0.000197081	yes
XLOC_017985	XLOC_017985	TcSYL_0204780	TcX10_chr46:395443-397833	Epis	Mtry	OK	824344	17393	-2244.74	-2449.03	5e-05	0.000197081	yes
XLOC_000029	XLOC_000029	TcSYL_0000560	TcX10_chr1:181919-182439	Epis	Mtry	OK	871923	51996	-0.745801	-2451.12	5e-05	0.000197081	yes
XLOC_014332	XLOC_014332	TcSYL_0180450	TcX10_chr39:200202-201172	Epis	Mtry	OK	206332	137728	-0.583146	-2457.82	5e-05	0.000197081	yes
XLOC_000615	XLOC_000615	TcSYL_0013600	TcX10_chr1:2722126-2722613	Epis	Mtry	OK	104449	624148	-0.742838	-2458.76	5e-05	0.000197081	yes
XLOC_013551	XLOC_013551	TcSYL_0174760	TcX10_chr37:455192-458118	Epis	Mtry	OK	996674	684177	-0.542752	-2459.23	5e-05	0.000197081	yes
XLOC_010782	XLOC_010782	-	TcX10_chr3:1143438-1147614	Epis	Mtry	OK	72887	502188	-0.537434	-2460.41	5e-05	0.000197081	yes
XLOC_003934	XLOC_003934	TcSYL_0102590	TcX10_chr14:823106-823749	Epis	Mtry	OK	778203	471622	-0.722515	-2463.29	5e-05	0.000197081	yes
XLOC_013171	XLOC_013171	TcSYL_0170010	TcX10_chr36:237143-237648	Epis	Mtry	OK	128627	782795	-0.716489	-2464.03	5e-05	0.000197081	yes
XLOC_000422	XLOC_000422	TcSYL_0009890	TcX10_chr1:1963810-1966185	Epis	Mtry	OK	614116	389173	-0.658099	-2464.07	5e-05	0.000197081	yes
XLOC_007006	XLOC_007006	TcSYL_0122370	TcX10_chr21:371973-372316	Epis	Mtry	OK	498357	173027	-1526.18	-2465.49	5e-05	0.000197081	yes
XLOC_005349	XLOC_005349	-	TcX10_chr18:175327-175757	Epis	Mtry	OK	703192	382027	-0.880244	-2466.01	5e-05	0.000197081	yes
XLOC_021189	XLOC_021189	TcSYL_0073340,TcSYL_0073350	TcX10_chr8:306708-318717	Epis	Mtry	OK	557056	318016	-0.80872	-2467.56	5e-05	0.000197081	yes
XLOC_006282	XLOC_006282	TcSYL_0019210	TcX10_chr2:740976-743350	Epis	Mtry	OK	106755	730557	-0.547241	-2471.62	5e-05	0.000197081	yes
XLOC_004757	XLOC_004757	TcSYL_0112120	TcX10_chr16:1309408-1309733	Epis	Mtry	OK	638628	262713	-1281.49	-2472.89	5e-05	0.000197081	yes
XLOC_005902	XLOC_005902	TcSYL_0018440	TcX10_chr2:561818-563502	Epis	Mtry	OK	644792	329732	-0.967542	-2473.38	5e-05	0.000197081	yes
XLOC_012462	XLOC_012462	-	TcX10_chr33:356966-366109	Epis	Mtry	OK	334679	23032	-0.53914	-2473.87	5e-05	0.000197081	yes
XLOC_006961	XLOC_006961	-	TcX10_chr20:77007-79946	Epis	Mtry	OK	76.85	523172	-0.55476	-2475.65	5e-05	0.000197081	yes
XLOC_000829	XLOC_000829	TcSYL_0003330	TcX10_chr1:948602-949008	Epis	Mtry	OK	949259	630191	-0.591012	-2482.93	5e-05	0.000197081	yes
XLOC_011730	XLOC_011730	-	TcX10_chr31:232066-232663	Epis	Mtry	OK	399594	219852	-0.862002	-2484.76	5e-05	0.000197081	yes
XLOC_016737	XLOC_016737	TcSYL_0194260	TcX10_chr42:683286-684805	Epis	Mtry	OK	305708	183904	-0.733203	-2484.78	5e-05	0.000197081	yes
XLOC_000648	XLOC_000648	TcSYL_0014470,TcSYL_0014480,TcSYL_0014490,TcSYL_0014500	TcX10_chr1:3050791-3064159	Epis	Mtry	OK	146497	580854	-1334.62	-2487.15	5e-05	0.000197081	yes
XLOC_012603	XLOC_012603	TcSYL_0165710	TcX10_chr34:458306-460317	Epis	Mtry	OK	340584	154924	-1136.45	-2487.68	5e-05	0.000197081	yes
XLOC_002643	XLOC_002643	TcSYL_0092290	TcX10_chr12:978437-979356	Epis	Mtry	OK	128129	846452	-0.598092	-2489.35	5e-05	0.000197081	yes
XLOC_001969	XLOC_001969	-	TcX10_chr10:960931-961405	Epis	Mtry	OK	112149	664886	-0.754237	-2492.97	5e-05	0.000197081	yes
XLOC_005560	XLOC_005560	TcSYL_0116350	TcX10_chr19:671570-677436	Epis	Mtry	OK	756573	397502	-0.928517	-2497.72	5e-05	0.000197081	yes
XLOC_006817	XLOC_006817	TcSYL_0118440	TcX10_chr20:332222-332676	Epis	Mtry	OK	812442	468655	-0.79374	-2498.12	5e-05	0.000197081	yes
XLOC_014189	XLOC_014189	TcSYL_0181630	TcX10_chr39:318814-319247	Epis	Mtry	OK	113937	660814	-0.785924	-2504.07	5e-05	0.000197081	yes
XLOC_022096	XLOC_022096	-	TcX10_chr9:902655-906489	Epis	Mtry	OK	550789	372417	-0.564582	-2507.61	5e-05	0.000197081	yes
XLOC_010068	XLOC_010068	TcSYL_0023320	TcX10_chr3:417336-418363	Epis	Mtry	OK	317.12	216754	-0.548966	-2509.91	5e-05	0.000197081	yes
XLOC_003770	XLOC_003770	TcSYL_0103740	TcX10_chr14:964146-965299	Epis	Mtry	OK	282079	0.763678	-1885.06	-2511.46	5e-05	0.000197081	yes
XLOC_005763	XLOC_005763	TcSYL_0015370	TcX10_chr2:342346-343679	Epis	Mtry	OK	186518	109037	-0.7745	-2513.27	5e-05	0.000197081	yes
XLOC_009048	XLOC_009048	TcSYL_0141500	TcX10_chr26:652723-653537	Epis	Mtry	OK	971153	449012	-1112.94	-2518.74	5e-05	0.000197081	yes
XLOC_017052	XLOC_017052	-	TcX10_chr42:769319-773196	Epis	Mtry	OK	611832	412771	-0.567794	-2520.29	5e-05	0.000197081	yes
XLOC_002474	XLOC_002474	TcSYL_0089130	TcX10_chr12:114152-115530	Epis	Mtry	OK	160289	107417	-0.577444	-2522.08	5e-05	0.000197081	yes
XLOC_005624	XLOC_005624	TcSYL_0117570,TcSYL_0117580,TcSYL_0117590,TcSYL_0117600	TcX10_chr19:768940-778232	Epis	Mtry	OK	318504	142985	-1155.45	-2532.36	5e-05	0.000197081	yes
XLOC_018286	XLOC_018286	TcSYL_0045990	TcX10_chr5:396347-396942	Epis	Mtry	OK	831349	494852	-0.748456	-2536.35	5e-05	0.000197081	yes
XLOC_019830	XLOC_019830	-	TcX10_chr6:482132-483425	Epis	Mtry	OK	536859	335478	-0.678326	-2537.39	5e-05	0.000197081	yes
XLOC_005172	XLOC_005172	TcSYL_0114010	TcX10_chr18:504701-505203	Epis	Mtry	OK	483057	317282	-0.606426	-2540.73	5e-05	0.000197081	yes
XLOC_022102	XLOC_022102	-	TcX10_chr9:1026874-1028073	Epis	Mtry	OK	918845	591028	-0.636595	-2543.44	5e-05	0.000197081	yes
XLOC_001060	XLOC_001060	TcSYL_0008730	TcX10_chr1:1787007-1787839	Epis	Mtry	OK	856066	531199	-0.688468	-2543.66	5e-05	0.000197081	yes
XLOC_015124	XLOC_015124	TcSYL_0042480	TcX10_chr4:1222664-1227285	Epis	Mtry	OK	106355	652608	-0.704605	-2544.14	5e-05	0.000197081	yes
XLOC_011798	XLOC_011798	TcSYL_0157670	TcX10_chr32:452801-463443	Epis	Mtry	OK	247807	104603	-1244.3	-2544.58	5e-05	0.000197081	yes
XLOC_020059	XLOC_020059	TcSYL_0064140	TcX10_chr7:957419-957828	Epis	Mtry	OK	68.32	363076	-0.912035	-2545.01	5e-05	0.000197081	yes
XLOC_016749	XLOC_016749	TcSYL_0194410	TcX10_chr42:785182-787885	Epis	Mtry	OK	873872	578165	-0.595941	-2545.04	5e-05	0.000197081	yes
XLOC_018444	XLOC_018444	TcSYL_0049610	TcX10_chr5:1287598-1288724	Epis	Mtry	OK	543481	227189	-1258.34	-2546.71	5e-05	0.000197081	yes
XLOC_018198	XLOC_018198	TcSYL_0205830	TcX10_chr47:237151-237545	Epis	Mtry	OK	330781	203321	-0.702117	-2550.47	5e-05	0.000197081	yes
XLOC_009818	XLOC_009818	-	TcX10_chr28:579928-582234	Epis	Mtry	OK	233087	161211	-0.531917	-2555.64	5e-05	0.000197081	yes
XLOC_015323	XLOC_015323	TcSYL_0033080	TcX10_chr4:240116-240426	Epis	Mtry	OK	531999	143065	-1894.76	-2555.99	5e-05	0.000197081	yes
XLOC_009001	XLOC_009001	TcSYL_0140790	TcX10_chr26:514554-515908	Epis	Mtry	OK	253578	172999	-0.551671	-2558.02	5e-05	0.000197081	yes
XLOC_013251	XLOC_013251	TcSYL_0171090,TcSYL_0171100,TcSYL_0171110	TcX10_chr36:466344-471958	Epis	Mtry	OK	105336	621593	-0.760963	-2558.57	5e-05	0.000197081	yes
XLOC_009813	XLOC_009813	-	TcX10_chr28:512904-515268	Epis	Mtry	OK	796396	529747	-0.588184	-2559.79	5e-05	0.000197081	yes
XLOC_006616	XLOC_006616	TcSYL_0118160	TcX10_chr20:172641-176838	Epis	Mtry	OK	122966	845622	-0.540172	-2561.58	5e-05	0.000197081	yes
XLOC_018421	XLOC_018421	TcSYL_0049190	TcX10_chr5:1250608-1251137	Epis	Mtry	OK	495402	271221	-0.869134	-2561.95	5e-05	0.000197081	yes
XLOC_018446	XLOC_018446	TcSYL_0049650	TcX10_chr5:1290415-1290944	Epis	Mtry	OK	44233	236993	-0.900275	-2563.33	5e-05	0.000197081	yes
XLOC_022026	XLOC_022026	-	TcX10_chr9:2804-4850	Epis	Mtry	OK	191397	114466	-0.741647	-2564.55	5e-05	0.000197081	yes
XLOC_004581	XLOC_004581	-	TcX10_chr15:484061-489389	Epis	Mtry	OK	109801	764373	-0.522539	-2565.29	5e-05	0.000197081	yes
XLOC_019718	XLOC_019718	TcSYL_0059150	TcX10_chr6:1169387-1169700	Epis	Mtry	OK	524876	145293	-1853.01	-2566.52	5e-05	0.000197081	yes
XLOC_017859	XLOC_017859	TcSYL_0203080	TcX10_chr45:420239-420564	Epis	Mtry	OK	838178	376348	-1155.19	-2569.48	5e-05	0.000197081	yes
XLOC_009083	XLOC_009083	TcSYL_0139740	TcX10_chr26:293254-294299	Epis	Mtry	OK	149569	980556	-0.609141	-2571.17	5e-05	0.000197081	yes
XLOC_005459	XLOC_005459	TcSYL_0115740	TcX10_chr19:456749-458088	Epis	Mtry	OK	149.39	991688	-0.591123	-2574.37	5e-05	0.000197081	yes
XLOC_006930	XLOC_006930	TcSYL_0120970	TcX10_chr20:530815-531545	Epis	Mtry	OK	275571	146377	-0.912731	-2575.22	5e-05	0.000197081	yes
XLOC_001269	XLOC_001269	TcSYL_0013720	TcX10_chr1:2772395-2774094	Epis	Mtry	OK	521639	32769	-0.670722	-2577.69	5e-05	0.000197081	yes
XLOC_014598	XLOC_014598	TcSYL_0032270	TcX10_chr4:178391-179019	Epis	Mtry	OK	318614	170164	-0.904882	-2587.61	5e-05	0.000197081	yes
XLOC_000046	XLOC_000046	TcSYL_0001160	TcX10_chr1:426954-441787	Epis	Mtry	OK	862024	463302	-0.895773	-2588.38	5e-05	0.000197081	yes
XLOC_008886	XLOC_008886	TcSYL_0138710	TcX10_chr25:198044-199215	Epis	Mtry	OK	872677	552304	-0.659987	-2588.77	5e-05	0.000197081	yes
XLOC_021194	XLOC_021194	TcSYL_0073420	TcX10_chr8:759441-760336	Epis	Mtry	OK	151996	98069	-0.632167	-2589.83	5e-05	0.000197081	yes
XLOC_005515	XLOC_005515	TcSYL_0115310	TcX10_chr19:288451-289274	Epis	Mtry	OK	181607	113531	-0.677736	-2591.32	5e-05	0.000197081	yes
XLOC_021110	XLOC_021110	-	TcX10_chr7:1811911-1812246	Epis	Mtry	OK	652587	267277	-1287.84	-2595.32	5e-05	0.000197081	yes
XLOC_005874	XLOC_005874	TcSYL_0017840	TcX10_chr2:510667-511376	Epis	Mtry	OK	477468	272813	-0.807495	-2596.16	5e-05	0.000197081	yes
XLOC_020430	XLOC_020430	TcSYL_0071120	TcX10_chr7:2053218-2058247	Epis	Mtry	OK	197054	0.987703	-0.996441	-2597.49	5e-05	0.000197081	yes
XLOC_011640	XLOC_011640	TcSYL_0156720	TcX10_chr31:412356-413701	Epis	Mtry	OK	110305	726009	-0.603438	-2601.71	5e-05	0.000197081	yes
XLOC_020080	XLOC_020080	TcSYL_0064370	TcX10_chr7:1036335-1036879	Epis	Mtry	OK	736876	420617	-0.808913	-2602.65	5e-05	0.000197081	yes
XLOC_021464	XLOC_021464	-	TcX10_chr8:916648-916935	Epis	Mtry	OK	283757	146.83	-0.950506	-2603.73	5e-05	0.000197081	yes
XLOC_006571	XLOC_006571	TcSYL_0117640	TcX10_chr20:26582-27930	Epis	Mtry	OK	101773	666622	-0.610416	-2604.05	5e-05	0.000197081	yes
XLOC_011455	XLOC_011455	TcSYL_0154010	TcX10_chr30:425138-425958	Epis	Mtry	OK	573028	187847	-1609.05	-2607.58	5e-05	0.000197081	yes
XLOC_001368	XLOC_001368	-	TcX10_chr1:597764-599931	Epis	Mtry	OK	455901	287846	-0.663422	-2607.89	5e-05	0.000197081	yes
XLOC_000770	XLOC_000770	TcSYL_0002490	TcX10_chr1:840821-842280	Epis	Mtry	OK	938773	467534	-1005.7	-2608.32	5e-05	0.000197081	yes
XLOC_010163	XLOC_010163	TcSYL_0024930	TcX10_chr3:843835-850055	Epis	Mtry	OK	338531	19397	-0.803455	-2608.85	5e-05	0.000197081	yes
XLOC_000276	XLOC_000276	TcSYL_0005900	TcX10_chr1:1400468-1401075	Epis	Mtry	OK	721138	418427	-0.7853	-2611.01	5e-05	0.000197081	yes
XLOC_006495	XLOC_006495	-	TcX10_chr2:689184-691423	Epis	Mtry	OK	582986	299574	-0.960547	-2616.63	5e-05	0.000197081	yes
XLOC_015091	XLOC_015091	TcSYL_0041520	TcX10_chr4:1151712-1153465	Epis	Mtry	OK	433954	17486	-1311.34	-2619.53	5e-05	0.000197081	yes
XLOC_018098	XLOC_018098	-	TcX10_chr46:221517-222676	Epis	Mtry	OK	767627	343536	-1159.94	-2620.41	5e-05	0.000197081	yes
XLOC_007775	XLOC_007775	TcSYL_0128430	TcX10_chr23:162427-162944	Epis	Mtry	OK	201806	864923	-1222.32	-2620.75	5e-05	0.000197081	yes
XLOC_015016	XLOC_015016	TcSYL_0039300	TcX10_chr4:803237-803793	Epis	Mtry	OK	101329	29682	-1771.39	-2621.07	5e-05	0.000197081	yes
XLOC_014283	XLOC_014283	TcSYL_0179440	TcX10_chr39:105087-106048	Epis	Mtry	OK	560214	210126	-1414.72	-2621.77	5e-05	0.000197081	yes
XLOC_014521	XLOC_014521	TcSYL_0030800	TcX10_chr4:87332-87564	Epis	Mtry	OK	575542	280895	-1034.89	-2624.99	5e-05	0.000197081	yes
XLOC_011655	XLOC_011655	TcSYL_0157030	TcX10_chr31:481446-482569	Epis	Mtry	OK	699912	290094	-1270.66	-2625.19	5e-05	0.000197081	yes
XLOC_003356	XLOC_003356	TcSYL_0096880	TcX10_chr13:696458-696996	Epis	Mtry	OK	469467	256782	-0.870478	-2626.29	5e-05	0.000197081	yes
XLOC_009900	XLOC_009900	TcSYL_0146580	TcX10_chr29:44067-50056	Epis	Mtry	OK	112228	645162	-0.7987	-2630.37	5e-05	0.000197081	yes
XLOC_001310	XLOC_001310	-	TcX10_chr1:103214-104029	Epis	Mtry	OK	197272	988314	-0.997149	-2636.43	5e-05	0.000197081	yes
XLOC_004721	XLOC_004721	TcSYL_0111640	TcX10_chr16:1142766-1145278	Epis	Mtry	OK	306763	212752	-0.527953	-2638.52	5e-05	0.000197081	yes
XLOC_009593	XLOC_009593	TcSYL_0146140	TcX10_chr28:413178-414256	Epis	Mtry	OK	28738	164575	-0.80421	-2640.17	5e-05	0.000197081	yes
XLOC_021670	XLOC_021670	TcSYL_0078690	TcX10_chr9:796744-797837	Epis	Mtry	OK	517813	312648	-0.727891	-2642.61	5e-05	0.000197081	yes
XLOC_013187	XLOC_013187	TcSYL_0170200	TcX10_chr36:266690-267465	Epis	Mtry	OK	556323	32517	-0.774725	-2644.11	5e-05	0.000197081	yes
XLOC_006294	XLOC_006294	TcSYL_0019330	TcX10_chr2:773152-774593	Epis	Mtry	OK	417738	256542	-0.703406	-2648.93	5e-05	0.000197081	yes
XLOC_003973	XLOC_003973	TcSYL_0103580	TcX10_chr14:904555-906517	Epis	Mtry	OK	312992	189878	-0.721049	-2650.11	5e-05	0.000197081	yes
XLOC_002332	XLOC_002332	TcSYL_0086880	TcX10_chr11:731580-737656	Epis	Mtry	OK	148778	410278	-1858.49	-2651.66	5e-05	0.000197081	yes
XLOC_016801	XLOC_016801	TcSYL_0191000	TcX10_chr42:261365-261900	Epis	Mtry	OK	117688	361317	-1703.63	-2654.07	5e-05	0.000197081	yes
XLOC_012359	XLOC_012359	TcSYL_0162290	TcX10_chr33:271971-272479	Epis	Mtry	OK	100625	578592	-0.798371	-2655.54	5e-05	0.000197081	yes
XLOC_004531	XLOC_004531	-	TcX10_chr15:18954-19473	Epis	Mtry	OK	182.09	110008	-0.727044	-2659.13	5e-05	0.000197081	yes
XLOC_021504	XLOC_021504	TcSYL_0074590	TcX10_chr9:36091-36854	Epis	Mtry	OK	608778	157248	-1952.88	-2661.06	5e-05	0.000197081	yes
XLOC_017902	XLOC_017902	TcSYL_0203290	TcX10_chr46:259989-260473	Epis	Mtry	OK	131.4	762147	-0.785822	-2666.98	5e-05	0.000197081	yes
XLOC_006750	XLOC_006750	TcSYL_0120530	TcX10_chr20:500626-501029	Epis	Mtry	OK	466247	201388	-1211.11	-2667.63	5e-05	0.000197081	yes
XLOC_017054	XLOC_017054	-	TcX10_chr42:782344-783276	Epis	Mtry	OK	746947	451349	-0.726762	-2669.06	5e-05	0.000197081	yes
XLOC_011760	XLOC_011760	-	TcX10_chr31:409079-410347	Epis	Mtry	OK	593752	363876	-0.706415	-2669.46	5e-05	0.000197081	yes
XLOC_004763	XLOC_004763	TcSYL_0112180	TcX10_chr16:1317366-1317919	Epis	Mtry	OK	166778	101488	-0.716621	-2670.56	5e-05	0.000197081	yes
XLOC_018849	XLOC_018849	TcSYL_0050810	TcX10_chr6:227061-227635	Epis	Mtry	OK	210062	129783	-0.694715	-2671.48	5e-05	0.000197081	yes
XLOC_011588	XLOC_011588	TcSYL_0156010	TcX10_chr31:75533-81859	Epis	Mtry	OK	372836	158912	-1230.32	-2672.61	5e-05	0.000197081	yes
XLOC_014516	XLOC_014516	TcSYL_0030730	TcX10_chr4:83120-83724	Epis	Mtry	OK	114079	676056	-0.754821	-2675.07	5e-05	0.000197081	yes
XLOC_017972	XLOC_017972	TcSYL_0204580	TcX10_chr46:384365-384684	Epis	Mtry	OK	54.18	180187	-1588.26	-2688.32	5e-05	0.000197081	yes
XLOC_013209	XLOC_013209	TcSYL_0170460	TcX10_chr36:373058-373542	Epis	Mtry	OK	130.84	767925	-0.768764	-2688.42	5e-05	0.000197081	yes
XLOC_004532	XLOC_004532	-	TcX10_chr15:19659-20097	Epis	Mtry	OK	499393	313759	-0.67052	-2688.56	5e-05	0.000197081	yes
XLOC_005553	XLOC_005553	TcSYL_0116260	TcX10_chr19:639794-640176	Epis	Mtry	OK	111436	607331	-0.875657	-2695.22	5e-05	0.000197081	yes
XLOC_015565	XLOC_015565	TcSYL_0038930	TcX10_chr4:769002-769763	Epis	Mtry	OK	789834	250584	-1656.25	-2695.65	5e-05	0.000197081	yes
XLOC_004667	XLOC_004667	TcSYL_0110380	TcX10_chr16:440882-441312	Epis	Mtry	OK	128351	72262	-0.828789	-2695.93	5e-05	0.000197081	yes
XLOC_014177	XLOC_014177	TcSYL_0181390	TcX10_chr39:282229-283241	Epis	Mtry	OK	708317	430712	-0.71767	-2701.73	5e-05	0.000197081	yes
XLOC_016425	XLOC_016425	TcSYL_0187730	TcX10_chr41:127009-127871	Epis	Mtry	OK	680517	249324	-1448.61	-2705.25	5e-05	0.000197081	yes
XLOC_017753	XLOC_017753	TcSYL_0202120	TcX10_chr45:130670-135140	Epis	Mtry	OK	581645	289538	-1006.39	-2709.66	5e-05	0.000197081	yes
XLOC_005129	XLOC_005129	TcSYL_0112840	TcX10_chr18:109162-109640	Epis	Mtry	OK	357618	222577	-0.684116	-2711.12	5e-05	0.000197081	yes
XLOC_000640	XLOC_000640	TcSYL_0014280	TcX10_chr1:3022718-3023259	Epis	Mtry	OK	126467	748632	-0.756433	-2713.69	5e-05	0.000197081	yes
XLOC_001428	XLOC_001428	-	TcX10_chr1:1460474-1462220	Epis	Mtry	OK	115877	752008	-0.623775	-2719.03	5e-05	0.000197081	yes
XLOC_021780	XLOC_021780	TcSYL_0074680,TcSYL_0074690	TcX10_chr9:130939-135733	Epis	Mtry	OK	1607.54	798799	-1008.95	-2720.23	5e-05	0.000197081	yes
XLOC_013698	XLOC_013698	-	TcX10_chr37:24842-26416	Epis	Mtry	OK	683565	426539	-0.6804	-2724.15	5e-05	0.000197081	yes
XLOC_004822	XLOC_004822	TcSYL_0109220	TcX10_chr16:139061-139773	Epis	Mtry	OK	283108	179996	-0.653385	-2724.64	5e-05	0.000197081	yes
XLOC_005636	XLOC_005636	-	TcX10_chr19:69021-69548	Epis	Mtry	OK	343663	161918	-1085.73	-2724.65	5e-05	0.000197081	yes
XLOC_013939	XLOC_013939	TcSYL_0178380	TcX10_chr38:476773-486050	Epis	Mtry	OK	146277	470071	-1637.75	-2725.96	5e-05	0.000197081	yes
XLOC_015951	XLOC_015951	TcSYL_0184880	TcX10_chr40:218860-219272	Epis	Mtry	OK	102793	559009	-0.878797	-2726.26	5e-05	0.000197081	yes
XLOC_019754	XLOC_019754	TcSYL_0059890	TcX10_chr6:1219895-1220313	Epis	Mtry	OK	417055	179471	-1216.48	-2732.62	5e-05	0.000197081	yes
XLOC_006144	XLOC_006144	TcSYL_0015420,TcSYL_0015430	TcX10_chr2:346131-348934	Epis	Mtry	OK	416628	195282	-1093.2	-2736.57	5e-05	0.000197081	yes
XLOC_014181	XLOC_014181	TcSYL_0181430	TcX10_chr39:289237-289568	Epis	Mtry	OK	209838	111047	-0.918102	-2737.18	5e-05	0.000197081	yes
XLOC_001283	XLOC_001283	TcSYL_0013870	TcX10_chr1:2849568-2849956	Epis	Mtry	OK	160178	887795	-0.851376	-2738.16	5e-05	0.000197081	yes
XLOC_003120	XLOC_003120	TcSYL_0092490	TcX10_chr13:11701-11987	Epis	Mtry	OK	789474	189156	-2061.31	-2743.73	5e-05	0.000197081	yes
XLOC_000155	XLOC_000155	TcSYL_0003740	TcX10_chr1:1065972-1066810	Epis	Mtry	OK	888177	539143	-0.720178	-2743.76	5e-05	0.000197081	yes
XLOC_017030	XLOC_017030	-	TcX10_chr42:385622-386307	Epis	Mtry	OK	175136	76829	-1188.76	-2743.87	5e-05	0.000197081	yes
XLOC_008706	XLOC_008706	TcSYL_0137160	TcX10_chr24:335929-336581	Epis	Mtry	OK	868677	273486	-1667.35	-2745.62	5e-05	0.000197081	yes
XLOC_008891	XLOC_008891	TcSYL_0138770	TcX10_chr25:215295-215680	Epis	Mtry	OK	377226	123762	-1607.86	-2746.35	5e-05	0.000197081	yes
XLOC_000682	XLOC_000682	TcSYL_0000260	TcX10_chr1:69550-74493	Epis	Mtry	OK	173.7	972679	-0.836565	-2748.63	5e-05	0.000197081	yes
XLOC_021850	XLOC_021850	TcSYL_0075450	TcX10_chr9:437578-438899	Epis	Mtry	OK	488801	290684	-0.749797	-2755.26	5e-05	0.000197081	yes
XLOC_008969	XLOC_008969	TcSYL_0139460	TcX10_chr26:145969-148166	Epis	Mtry	OK	379018	230287	-0.718831	-2756.95	5e-05	0.000197081	yes
XLOC_000201	XLOC_000201	TcSYL_0004660,TcSYL_0004670	TcX10_chr1:1226423-1232956	Epis	Mtry	OK	185442	105857	-0.808847	-2762.04	5e-05	0.000197081	yes
XLOC_004936	XLOC_004936	TcSYL_0111580	TcX10_chr16:1103755-1106698	Epis	Mtry	OK	104146	468387	-1152.84	-2768.43	5e-05	0.000197081	yes
XLOC_000575	XLOC_000575	TcSYL_0013120	TcX10_chr1:2477207-2479995	Epis	Mtry	OK	415208	260216	-0.674128	-2769.04	5e-05	0.000197081	yes
XLOC_020654	XLOC_020654	TcSYL_0064420	TcX10_chr7:1048091-1054823	Epis	Mtry	OK	435148	111503	-1964.42	-2770.64	5e-05	0.000197081	yes
XLOC_002208	XLOC_002208	TcSYL_0088660	TcX10_chr11:1014839-1015347	Epis	Mtry	OK	235076	93432	-1331.14	-2770.88	5e-05	0.000197081	yes
XLOC_005023	XLOC_005023	-	TcX10_chr16:774648-775640	Epis	Mtry	OK	835229	50262	-0.732705	-2772.58	5e-05	0.000197081	yes
XLOC_001559	XLOC_001559	-	TcX10_chr1:2975046-2976471	Epis	Mtry	OK	200376	111296	-0.848312	-2773.11	5e-05	0.000197081	yes
XLOC_004784	XLOC_004784	TcSYL_0112440	TcX10_chr16:1418750-1419507	Epis	Mtry	OK	750411	447589	-0.745506	-2775.26	5e-05	0.000197081	yes
XLOC_018556	XLOC_018556	TcSYL_0047660	TcX10_chr5:926060-928668	Epis	Mtry	OK	345463	211645	-0.706886	-2775.29	5e-05	0.000197081	yes
XLOC_000731	XLOC_000731	TcSYL_0001510	TcX10_chr1:584571-585115	Epis	Mtry	OK	152922	899208	-0.766065	-2777.86	5e-05	0.000197081	yes
XLOC_002090	XLOC_002090	TcSYL_0086490	TcX10_chr11:576375-577285	Epis	Mtry	OK	51408	299391	-0.779962	-2788.75	5e-05	0.000197081	yes
XLOC_021473	XLOC_021473	-	TcX10_chr8:968257-968604	Epis	Mtry	OK	252574	137281	-0.879573	-2789.94	5e-05	0.000197081	yes
XLOC_002449	XLOC_002449	-	TcX10_chr11:956706-957294	Epis	Mtry	OK	382733	191737	-0.997207	-2792.61	5e-05	0.000197081	yes
XLOC_013085	XLOC_013085	-	TcX10_chr35:193537-193794	Epis	Mtry	OK	520767	250352	-1056.68	-2795.83	5e-05	0.000197081	yes
XLOC_017822	XLOC_017822	TcSYL_0202400	TcX10_chr45:214093-214715	Epis	Mtry	OK	959476	550593	-0.80126	-2797.54	5e-05	0.000197081	yes
XLOC_020108	XLOC_020108	TcSYL_0065010	TcX10_chr7:1155826-1157108	Epis	Mtry	OK	64985	394317	-0.72075	-2799.21	5e-05	0.000197081	yes
XLOC_004700	XLOC_004700	TcSYL_0111300	TcX10_chr16:1068385-1070923	Epis	Mtry	OK	122751	696157	-0.818245	-2803.35	5e-05	0.000197081	yes
XLOC_021820	XLOC_021820	TcSYL_0075130	TcX10_chr9:280767-303283	Epis	Mtry	OK	767357	264913	-1534.38	-2803.74	5e-05	0.000197081	yes
XLOC_005020	XLOC_005020	-	TcX10_chr16:766840-769242	Epis	Mtry	OK	352925	212114	-0.734523	-2806.23	5e-05	0.000197081	yes
XLOC_000012	XLOC_000012	TcSYL_0000320	TcX10_chr1:78615-79108	Epis	Mtry	OK	219192	838346	-1386.58	-2807.83	5e-05	0.000197081	yes
XLOC_011771	XLOC_011771	-	TcX10_chr31:463049-463538	Epis	Mtry	OK	332662	144734	-1200.66	-2813.84	5e-05	0.000197081	yes
XLOC_019222	XLOC_019222	TcSYL_0060340	TcX10_chr6:1244670-1245226	Epis	Mtry	OK	225103	86915	-1372.9	-2817.37	5e-05	0.000197081	yes
XLOC_004273	XLOC_004273	TcSYL_0104770	TcX10_chr15:194379-195289	Epis	Mtry	OK	213591	113491	-0.912269	-2821.89	5e-05	0.000197081	yes
XLOC_000277	XLOC_000277	TcSYL_0005910	TcX10_chr1:1401398-1401924	Epis	Mtry	OK	345747	14769	-1227.15	-2826.44	5e-05	0.000197081	yes
XLOC_018310	XLOC_018310	TcSYL_0046370	TcX10_chr5:506035-507167	Epis	Mtry	OK	421545	277467	-0.603369	-2828.94	5e-05	0.000197081	yes
XLOC_019288	XLOC_019288	TcSYL_0051810	TcX10_chr6:454795-463819	Epis	Mtry	OK	619494	377412	-0.714951	-2829.82	5e-05	0.000197081	yes
XLOC_021227	XLOC_021227	TcSYL_0073840	TcX10_chr8:866088-866398	Epis	Mtry	OK	226765	117029	-0.954327	-2830.03	5e-05	0.000197081	yes
XLOC_018670	XLOC_018670	TcSYL_0049380	TcX10_chr5:1262032-1267646	Epis	Mtry	OK	316824	168379	-0.911968	-2832.58	5e-05	0.000197081	yes
XLOC_016592	XLOC_016592	TcSYL_0191330	TcX10_chr42:282621-283183	Epis	Mtry	OK	191973	725161	-1404.53	-2838.47	5e-05	0.000197081	yes
XLOC_012232	XLOC_012232	TcSYL_0162370	TcX10_chr33:276734-277428	Epis	Mtry	OK	158907	953979	-0.73615	-2842.74	5e-05	0.000197081	yes
XLOC_010263	XLOC_010263	TcSYL_0027590	TcX10_chr3:1363140-1363696	Epis	Mtry	OK	157574	924059	-0.769975	-2849.72	5e-05	0.000197081	yes
XLOC_006315	XLOC_006315	TcSYL_0019580	TcX10_chr2:860240-861930	Epis	Mtry	OK	558721	339885	-0.717081	-2855.74	5e-05	0.000197081	yes
XLOC_006790	XLOC_006790	TcSYL_0121300	TcX10_chr20:593217-594217	Epis	Mtry	OK	216176	114751	-0.913703	-2865.07	5e-05	0.000197081	yes
XLOC_022089	XLOC_022089	-	TcX10_chr9:883241-889835	Epis	Mtry	OK	635131	418447	-0.602009	-2866.08	5e-05	0.000197081	yes
XLOC_017688	XLOC_017688	TcSYL_0201500	TcX10_chr44:302574-303433	Epis	Mtry	OK	406832	223439	-0.864552	-2867.28	5e-05	0.000197081	yes
XLOC_016262	XLOC_016262	TcSYL_0188000	TcX10_chr41:216475-217403	Epis	Mtry	OK	137669	860827	-0.677406	-2867.28	5e-05	0.000197081	yes
XLOC_012519	XLOC_012519	TcSYL_0164380	TcX10_chr34:373478-374361	Epis	Mtry	OK	655089	378501	-0.791392	-2871.74	5e-05	0.000197081	yes
XLOC_002254	XLOC_002254	TcSYL_0083950	TcX10_chr11:104430-106081	Epis	Mtry	OK	586728	260401	-1171.96	-2872.66	5e-05	0.000197081	yes
XLOC_014554	XLOC_014554	TcSYL_0031620	TcX10_chr4:142246-143045	Epis	Mtry	OK	152874	929601	-0.717662	-2873.47	5e-05	0.000197081	yes
XLOC_000816	XLOC_000816	TcSYL_0003190	TcX10_chr1:898851-899686	Epis	Mtry	OK	87.04	510727	-0.769124	-2873.48	5e-05	0.000197081	yes
XLOC_016934	XLOC_016934	TcSYL_0193870	TcX10_chr42:647523-648466	Epis	Mtry	OK	170666	106036	-0.686623	-2876.36	5e-05	0.000197081	yes
XLOC_011582	XLOC_011582	TcSYL_0155930	TcX10_chr31:32394-32995	Epis	Mtry	OK	744211	403179	-0.884292	-2876.54	5e-05	0.000197081	yes
XLOC_008876	XLOC_008876	TcSYL_0138560	TcX10_chr25:151339-151997	Epis	Mtry	OK	124264	723087	-0.781163	-2878.25	5e-05	0.000197081	yes
XLOC_008894	XLOC_008894	TcSYL_0138800	TcX10_chr25:220645-221180	Epis	Mtry	OK	118083	668638	-0.820499	-2880.19	5e-05	0.000197081	yes
XLOC_017750	XLOC_017750	TcSYL_0202090	TcX10_chr45:125631-126004	Epis	Mtry	OK	71561	286632	-1319.97	-2880.52	5e-05	0.000197081	yes
XLOC_007654	XLOC_007654	-	TcX10_chr22:237531-237901	Epis	Mtry	OK	571887	227562	-1329.47	-2880.79	5e-05	0.000197081	yes
XLOC_018368	XLOC_018368	TcSYL_0047090	TcX10_chr5:707172-708412	Epis	Mtry	OK	656765	390957	-0.748367	-2890.31	5e-05	0.000197081	yes
XLOC_008436	XLOC_008436	TcSYL_0137260	TcX10_chr24:344095-349724	Epis	Mtry	OK	497636	273989	-0.86097	-2890.43	5e-05	0.000197081	yes
XLOC_001253	XLOC_001253	TcSYL_0013180	TcX10_chr1:2480262-2484798	Epis	Mtry	OK	398453	224694	-0.826448	-2891.58	5e-05	0.000197081	yes
XLOC_014867	XLOC_014867	TcSYL_0036760	TcX10_chr4:489060-489439	Epis	Mtry	OK	239898	53477	-2165.43	-2895.37	5e-05	0.000197081	yes
XLOC_017359	XLOC_017359	TcSYL_0196220	TcX10_chr43:111218-115489	Epis	Mtry	OK	122186	47906	-1350.8	-2896.69	5e-05	0.000197081	yes
XLOC_010017	XLOC_010017	-	TcX10_chr29:190103-191983	Epis	Mtry	OK	888492	550655	-0.69021	-2897.32	5e-05	0.000197081	yes
XLOC_014546	XLOC_014546	TcSYL_0031440	TcX10_chr4:128646-129403	Epis	Mtry	OK	691559	39089	-0.823091	-2898.86	5e-05	0.000197081	yes
XLOC_018429	XLOC_018429	TcSYL_0049340	TcX10_chr5:1258741-1259471	Epis	Mtry	OK	396991	21146	-0.908722	-2900.62	5e-05	0.000197081	yes
XLOC_002553	XLOC_002553	TcSYL_0090670	TcX10_chr12:364140-364426	Epis	Mtry	OK	785628	427.71	-0.877214	-2904.35	5e-05	0.000197081	yes
XLOC_006111	XLOC_006111	TcSYL_0022350	TcX10_chr2:1742543-1743369	Epis	Mtry	OK	184368	114496	-0.6873	-2904.77	5e-05	0.000197081	yes
XLOC_006617	XLOC_006617	TcSYL_0118170	TcX10_chr20:177411-179875	Epis	Mtry	OK	137416	865017	-0.667746	-2912.01	5e-05	0.000197081	yes
XLOC_002669	XLOC_002669	-	TcX10_chr12:32355-37418	Epis	Mtry	OK	202528	95309	-1087.44	-2916.67	5e-05	0.000197081	yes
XLOC_002441	XLOC_002441	-	TcX10_chr11:743753-744932	Epis	Mtry	OK	251444	159843	-0.653582	-2919.71	5e-05	0.000197081	yes
XLOC_021685	XLOC_021685	TcSYL_0078920	TcX10_chr9:906846-912966	Epis	Mtry	OK	439326	263733	-0.736215	-2922.59	5e-05	0.000197081	yes
XLOC_010433	XLOC_010433	TcSYL_0023120	TcX10_chr3:304975-308025	Epis	Mtry	OK	703097	44481	-0.660535	-2924.02	5e-05	0.000197081	yes
XLOC_014784	XLOC_014784	TcSYL_0035500	TcX10_chr4:401629-402011	Epis	Mtry	OK	686731	32.39	-1084.2	-2925.37	5e-05	0.000197081	yes
XLOC_020751	XLOC_020751	TcSYL_0066640	TcX10_chr7:1427511-1428904	Epis	Mtry	OK	230076	0.516783	-2154.48	-2926.73	5e-05	0.000197081	yes
XLOC_016064	XLOC_016064	TcSYL_0183650	TcX10_chr40:31102-31781	Epis	Mtry	OK	299804	146786	-1030.31	-2927.94	5e-05	0.000197081	yes
XLOC_021054	XLOC_021054	-	TcX10_chr7:1159597-1167472	Epis	Mtry	OK	279364	176705	-0.660803	-2929.25	5e-05	0.000197081	yes
XLOC_001965	XLOC_001965	-	TcX10_chr10:908219-908734	Epis	Mtry	OK	172359	507454	-1764.07	-2930.85	5e-05	0.000197081	yes
XLOC_014266	XLOC_014266	TcSYL_0179210	TcX10_chr39:78682-79340	Epis	Mtry	OK	124097	718767	-0.787877	-2931.31	5e-05	0.000197081	yes
XLOC_001721	XLOC_001721	TcSYL_0082340	TcX10_chr10:555320-555900	Epis	Mtry	OK	178892	105371	-0.76362	-2933.15	5e-05	0.000197081	yes
XLOC_009111	XLOC_009111	TcSYL_0140360,TcSYL_0140370	TcX10_chr26:409608-413511	Epis	Mtry	OK	432182	156095	-1469.21	-2935.86	5e-05	0.000197081	yes
XLOC_004677	XLOC_004677	TcSYL_0110520	TcX10_chr16:503902-506378	Epis	Mtry	OK	140318	0.305147	-2201.12	-2936.08	5e-05	0.000197081	yes
XLOC_007220	XLOC_007220	-	TcX10_chr21:388621-392134	Epis	Mtry	OK	129828	847152	-0.615911	-2939.46	5e-05	0.000197081	yes
XLOC_012135	XLOC_012135	TcSYL_0160770	TcX10_chr33:97877-98307	Epis	Mtry	OK	208083	487098	-2094.88	-2942.99	5e-05	0.000197081	yes
XLOC_006271	XLOC_006271	TcSYL_0019060	TcX10_chr2:602009-602598	Epis	Mtry	OK	134925	433251	-1638.88	-2946.18	5e-05	0.000197081	yes
XLOC_020649	XLOC_020649	TcSYL_0064020	TcX10_chr7:916094-916590	Epis	Mtry	OK	262642	104451	-1330.27	-2952.73	5e-05	0.000197081	yes
XLOC_011648	XLOC_011648	TcSYL_0156940	TcX10_chr31:443301-443689	Epis	Mtry	OK	127795	675458	-0.919895	-2952.91	5e-05	0.000197081	yes
XLOC_013169	XLOC_013169	TcSYL_0169990	TcX10_chr36:226967-228480	Epis	Mtry	OK	307296	201385	-0.609675	-2956.88	5e-05	0.000197081	yes
XLOC_014055	XLOC_014055	-	TcX10_chr38:132057-134151	Epis	Mtry	OK	723667	443545	-0.706246	-2957.53	5e-05	0.000197081	yes
XLOC_001774	XLOC_001774	TcSYL_0080390	TcX10_chr10:144569-145710	Epis	Mtry	OK	644905	371778	-0.794646	-2965.09	5e-05	0.000197081	yes
XLOC_011425	XLOC_011425	TcSYL_0153500	TcX10_chr30:387723-389404	Epis	Mtry	OK	242902	0.65938	-1881.2	-2966.65	5e-05	0.000197081	yes
XLOC_002328	XLOC_002328	TcSYL_0086800	TcX10_chr11:661755-664603	Epis	Mtry	OK	170268	0.546157	-1640.42	-2974.92	5e-05	0.000197081	yes
XLOC_005127	XLOC_005127	TcSYL_0112820	TcX10_chr18:102545-103929	Epis	Mtry	OK	709105	42266	-0.7465	-2975.05	5e-05	0.000197081	yes
XLOC_015125	XLOC_015125	TcSYL_0042500	TcX10_chr4:1227627-1229231	Epis	Mtry	OK	134363	51302	-1389.05	-2988.45	5e-05	0.000197081	yes
XLOC_004808	XLOC_004808	TcSYL_0109070	TcX10_chr16:37005-37375	Epis	Mtry	OK	284397	833705	-1770.3	-2992.31	5e-05	0.000197081	yes
XLOC_000380	XLOC_000380	TcSYL_0009260	TcX10_chr1:1925393-1926072	Epis	Mtry	OK	72727	397435	-0.87177	-2993.44	5e-05	0.000197081	yes
XLOC_006787	XLOC_006787	TcSYL_0121270	TcX10_chr20:574283-574767	Epis	Mtry	OK	220.03	125366	-0.811547	-3001.74	5e-05	0.000197081	yes
XLOC_019077	XLOC_019077	-	TcX10_chr6:946135-955533	Epis	Mtry	OK	704198	222748	-1660.57	-3002.95	5e-05	0.000197081	yes
XLOC_016813	XLOC_016813	TcSYL_0191410	TcX10_chr42:286253-293811	Epis	Mtry	OK	458425	852285	-2427.28	-3011.01	5e-05	0.000197081	yes
XLOC_000696	XLOC_000696	TcSYL_0000730	TcX10_chr1:289142-290397	Epis	Mtry	OK	211117	132619	-0.670761	-3012.73	5e-05	0.000197081	yes
XLOC_000169	XLOC_000169	TcSYL_0004260	TcX10_chr1:1144328-1146086	Epis	Mtry	OK	850587	512678	-0.730406	-3019.82	5e-05	0.000197081	yes
XLOC_002097	XLOC_002097	TcSYL_0086570	TcX10_chr11:596277-597373	Epis	Mtry	OK	533068	299132	-0.833538	-3022.99	5e-05	0.000197081	yes
XLOC_014056	XLOC_014056	-	TcX10_chr38:293985-294622	Epis	Mtry	OK	132205	745647	-0.826215	-3025.45	5e-05	0.000197081	yes
XLOC_014970	XLOC_014970	TcSYL_0038490	TcX10_chr4:693359-693813	Epis	Mtry	OK	777421	391136	-0.991027	-3026.63	5e-05	0.000197081	yes
XLOC_021805	XLOC_021805	TcSYL_0074980	TcX10_chr9:232689-233104	Epis	Mtry	OK	181.08	97461	-0.893732	-3029.22	5e-05	0.000197081	yes
XLOC_005234	XLOC_005234	TcSYL_0112920	TcX10_chr18:272962-273986	Epis	Mtry	OK	857408	496864	-0.787131	-3032.69	5e-05	0.000197081	yes
XLOC_003382	XLOC_003382	TcSYL_0097370	TcX10_chr13:739323-739801	Epis	Mtry	OK	906598	472843	-0.939103	-3039.07	5e-05	0.000197081	yes
XLOC_012231	XLOC_012231	TcSYL_0162360	TcX10_chr33:276164-276501	Epis	Mtry	OK	478944	264734	-0.855312	-3041.82	5e-05	0.000197081	yes
XLOC_002644	XLOC_002644	TcSYL_0092300	TcX10_chr12:979540-982064	Epis	Mtry	OK	148104	907773	-0.706207	-3044.88	5e-05	0.000197081	yes
XLOC_001939	XLOC_001939	-	TcX10_chr10:381614-381912	Epis	Mtry	OK	137391	505919	-1441.31	-3045.34	5e-05	0.000197081	yes
XLOC_006995	XLOC_006995	TcSYL_0121420,TcSYL_0121430,TcSYL_0121440	TcX10_chr21:6092-8702	Epis	Mtry	OK	127177	499029	-1349.64	-3045.87	5e-05	0.000197081	yes
XLOC_019627	XLOC_019627	TcSYL_0057250	TcX10_chr6:983237-986355	Epis	Mtry	OK	740803	46278	-0.678762	-3048.46	5e-05	0.000197081	yes
XLOC_015090	XLOC_015090	TcSYL_0041510	TcX10_chr4:1150696-1151609	Epis	Mtry	OK	281706	14615	-0.946743	-3050.94	5e-05	0.000197081	yes
XLOC_010558	XLOC_010558	TcSYL_0027130	TcX10_chr3:1134874-1135742	Epis	Mtry	OK	629863	402696	-0.645346	-3051.58	5e-05	0.000197081	yes
XLOC_016860	XLOC_016860	TcSYL_0192350	TcX10_chr42:519619-520553	Epis	Mtry	OK	630939	18207	-1793	-3054.07	5e-05	0.000197081	yes
XLOC_008961	XLOC_008961	TcSYL_0139370	TcX10_chr26:105752-107637	Epis	Mtry	OK	904754	552123	-0.712535	-3054.69	5e-05	0.000197081	yes
XLOC_016695	XLOC_016695	TcSYL_0193450	TcX10_chr42:611834-612996	Epis	Mtry	OK	479621	133728	-1842.59	-3056.99	5e-05	0.000197081	yes
XLOC_019848	XLOC_019848	-	TcX10_chr6:1248729-1249747	Epis	Mtry	OK	377637	199092	-0.923566	-3057.89	5e-05	0.000197081	yes
XLOC_001062	XLOC_001062	TcSYL_0008760,TcSYL_0008770,TcSYL_0008780	TcX10_chr1:1809963-1818370	Epis	Mtry	OK	382495	135724	-1494.77	-3057.89	5e-05	0.000197081	yes
XLOC_019220	XLOC_019220	TcSYL_0060320	TcX10_chr6:1243596-1244089	Epis	Mtry	OK	266097	100992	-1397.71	-3066.48	5e-05	0.000197081	yes
XLOC_019755	XLOC_019755	TcSYL_0059930	TcX10_chr6:1221983-1222608	Epis	Mtry	OK	379079	166592	-1186.18	-3069.95	5e-05	0.000197081	yes
XLOC_002165	XLOC_002165	TcSYL_0087950	TcX10_chr11:824371-825143	Epis	Mtry	OK	988035	561163	-0.816141	-3070.88	5e-05	0.000197081	yes
XLOC_013381	XLOC_013381	TcSYL_0171430	TcX10_chr37:12612-16428	Epis	Mtry	OK	119284	671882	-0.828117	-3071.34	5e-05	0.000197081	yes
XLOC_015117	XLOC_015117	TcSYL_0042130	TcX10_chr4:1198976-1199853	Epis	Mtry	OK	161694	726186	-1154.86	-3073.56	5e-05	0.000197081	yes
XLOC_016714	XLOC_016714	TcSYL_0193760	TcX10_chr42:637424-637875	Epis	Mtry	OK	181107	418851	-2112.33	-3079.01	5e-05	0.000197081	yes
XLOC_002007	XLOC_002007	TcSYL_0084830	TcX10_chr11:338548-339302	Epis	Mtry	OK	237332	143268	-0.728191	-3080.09	5e-05	0.000197081	yes
XLOC_012053	XLOC_012053	-	TcX10_chr32:612154-613630	Epis	Mtry	OK	371753	201239	-0.885432	-3081.33	5e-05	0.000197081	yes
XLOC_017910	XLOC_017910	TcSYL_0203410	TcX10_chr46:290115-291230	Epis	Mtry	OK	931174	337849	-1462.67	-3081.56	5e-05	0.000197081	yes
XLOC_015952	XLOC_015952	TcSYL_0184890	TcX10_chr40:219686-221721	Epis	Mtry	OK	783678	474564	-0.723659	-3082.14	5e-05	0.000197081	yes
XLOC_008868	XLOC_008868	TcSYL_0138480	TcX10_chr25:119121-121663	Epis	Mtry	OK	178137	90558	-0.976072	-3082.44	5e-05	0.000197081	yes
XLOC_000042	XLOC_000042	TcSYL_0001120	TcX10_chr1:416894-417537	Epis	Mtry	OK	152176	866851	-0.811889	-3083.52	5e-05	0.000197081	yes
XLOC_018304	XLOC_018304	TcSYL_0046280	TcX10_chr5:487606-488069	Epis	Mtry	OK	769494	376297	-1032.04	-3089.09	5e-05	0.000197081	yes
XLOC_016422	XLOC_016422	TcSYL_0187700	TcX10_chr41:122196-122998	Epis	Mtry	OK	101261	337162	-1586.57	-3089.81	5e-05	0.000197081	yes
XLOC_006528	XLOC_006528	-	TcX10_chr2:904365-904636	Epis	Mtry	OK	1678.68	934092	-0.845688	-3096.88	5e-05	0.000197081	yes
XLOC_019061	XLOC_019061	TcSYL_0056630	TcX10_chr6:842085-852646	Epis	Mtry	OK	92579	39408	-1232.2	-3098.81	5e-05	0.000197081	yes
XLOC_017626	XLOC_017626	TcSYL_0201260	TcX10_chr44:224740-228176	Epis	Mtry	OK	605448	373573	-0.696616	-3100.29	5e-05	0.000197081	yes
XLOC_001132	XLOC_001132	TcSYL_0010760	TcX10_chr1:2070157-2073541	Epis	Mtry	OK	209354	920011	-1186.22	-3104.74	5e-05	0.000197081	yes
XLOC_015859	XLOC_015859	-	TcX10_chr4:980594-981466	Epis	Mtry	OK	658382	355925	-0.887353	-3107.34	5e-05	0.000197081	yes
XLOC_011641	XLOC_011641	TcSYL_0156730	TcX10_chr31:416661-417346	Epis	Mtry	OK	615591	326756	-0.91376	-3113.48	5e-05	0.000197081	yes
XLOC_017901	XLOC_017901	TcSYL_0203280	TcX10_chr46:259144-259868	Epis	Mtry	OK	139687	80.73	-0.791021	-3117.16	5e-05	0.000197081	yes
XLOC_000003	XLOC_000003	TcSYL_0000210	TcX10_chr1:62272-66425	Epis	Mtry	OK	4244	208659	-1024.28	-3117.58	5e-05	0.000197081	yes
XLOC_019415	XLOC_019415	TcSYL_0053740	TcX10_chr6:672415-673181	Epis	Mtry	OK	633268	144481	-2131.93	-3122.14	5e-05	0.000197081	yes
XLOC_008997	XLOC_008997	TcSYL_0140750	TcX10_chr26:509075-509484	Epis	Mtry	OK	420135	129446	-1698.51	-3123.05	5e-05	0.000197081	yes
XLOC_006576	XLOC_006576	TcSYL_0117700	TcX10_chr20:52392-55598	Epis	Mtry	OK	987868	523318	-0.916629	-3124.22	5e-05	0.000197081	yes
XLOC_021785	XLOC_021785	TcSYL_0074740	TcX10_chr9:142140-146362	Epis	Mtry	OK	106037	67037	-0.661541	-3134.13	5e-05	0.000197081	yes
XLOC_000616	XLOC_000616	TcSYL_0013610	TcX10_chr1:2723120-2725430	Epis	Mtry	OK	144286	866955	-0.734906	-3135.08	5e-05	0.000197081	yes
XLOC_020797	XLOC_020797	TcSYL_0067610	TcX10_chr7:1497458-1499261	Epis	Mtry	OK	289724	145816	-0.990529	-3135.18	5e-05	0.000197081	yes
XLOC_014968	XLOC_014968	TcSYL_0038470	TcX10_chr4:691943-692679	Epis	Mtry	OK	395933	200433	-0.982135	-3136.47	5e-05	0.000197081	yes
XLOC_015088	XLOC_015088	TcSYL_0041480	TcX10_chr4:1148668-1149578	Epis	Mtry	OK	286765	144753	-0.986274	-3139.34	5e-05	0.000197081	yes
XLOC_001284	XLOC_001284	TcSYL_0013880	TcX10_chr1:2850122-2851185	Epis	Mtry	OK	121178	707842	-0.775634	-3142.64	5e-05	0.000197081	yes
XLOC_003355	XLOC_003355	TcSYL_0096870	TcX10_chr13:695908-696389	Epis	Mtry	OK	536963	250213	-1101.67	-3143.13	5e-05	0.000197081	yes
XLOC_000031	XLOC_000031	TcSYL_0000580	TcX10_chr1:185051-185730	Epis	Mtry	OK	47011	236837	-0.989104	-3143.89	5e-05	0.000197081	yes
XLOC_001601	XLOC_001601	TcSYL_0080760	TcX10_chr10:341655-342136	Epis	Mtry	OK	212644	795407	-1418.67	-3144.09	5e-05	0.000197081	yes
XLOC_018594	XLOC_018594	TcSYL_0048090	TcX10_chr5:1064902-1067543	Epis	Mtry	OK	858077	524108	-0.711242	-3146.17	5e-05	0.000197081	yes
XLOC_017109	XLOC_017109	TcSYL_0195620,TcSYL_0195630	TcX10_chr43:73488-76889	Epis	Mtry	OK	681019	397024	-0.778468	-3149.79	5e-05	0.000197081	yes
XLOC_003576	XLOC_003576	-	TcX10_chr13:235140-235638	Epis	Mtry	OK	370921	149893	-1307.18	-3151.09	5e-05	0.000197081	yes
XLOC_013104	XLOC_013104	TcSYL_0169000	TcX10_chr36:115757-116235	Epis	Mtry	OK	143122	770093	-0.894139	-3152.56	5e-05	0.000197081	yes
XLOC_001141	XLOC_001141	TcSYL_0010910,TcSYL_0010920	TcX10_chr1:2129808-2133412	Epis	Mtry	OK	91067	50885	-0.839688	-3154.13	5e-05	0.000197081	yes
XLOC_001833	XLOC_001833	TcSYL_0082560	TcX10_chr10:763870-764243	Epis	Mtry	OK	301876	162.92	-0.88979	-3157.74	5e-05	0.000197081	yes
XLOC_019447	XLOC_019447	TcSYL_0054270	TcX10_chr6:703088-703320	Epis	Mtry	OK	1231.32	473254	-1379.52	-3159.24	5e-05	0.000197081	yes
XLOC_018553	XLOC_018553	TcSYL_0047630	TcX10_chr5:919995-921019	Epis	Mtry	OK	190858	113805	-0.745934	-3159.59	5e-05	0.000197081	yes
XLOC_006784	XLOC_006784	TcSYL_0121240	TcX10_chr20:560886-561688	Epis	Mtry	OK	212237	124304	-0.771798	-3165.95	5e-05	0.000197081	yes
XLOC_013115	XLOC_013115	TcSYL_0169110	TcX10_chr36:135149-137421	Epis	Mtry	OK	643983	380738	-0.758224	-3167.22	5e-05	0.000197081	yes
XLOC_021681	XLOC_021681	TcSYL_0078840	TcX10_chr9:858325-859568	Epis	Mtry	OK	724579	407907	-0.828904	-3168.75	5e-05	0.000197081	yes
XLOC_016639	XLOC_016639	TcSYL_0192340	TcX10_chr42:518171-519309	Epis	Mtry	OK	512158	124707	-2038.05	-3183.27	5e-05	0.000197081	yes
XLOC_017860	XLOC_017860	-	TcX10_chr45:7643-8702	Epis	Mtry	OK	651049	356376	-0.869367	-3185.22	5e-05	0.000197081	yes
XLOC_015686	XLOC_015686	TcSYL_0041130	TcX10_chr4:1048415-1048944	Epis	Mtry	OK	113982	218202	-2385.08	-3186.26	5e-05	0.000197081	yes
XLOC_017861	XLOC_017861	-	TcX10_chr45:8811-9594	Epis	Mtry	OK	44348	221388	-1002.29	-3186.27	5e-05	0.000197081	yes
XLOC_008822	XLOC_008822	-	TcX10_chr24:532058-532374	Epis	Mtry	OK	747843	406277	-0.880274	-3193.15	5e-05	0.000197081	yes
XLOC_005771	XLOC_005771	TcSYL_0015500	TcX10_chr2:351389-352437	Epis	Mtry	OK	490779	264293	-0.892934	-3194.37	5e-05	0.000197081	yes
XLOC_016363	XLOC_016363	TcSYL_0189950	TcX10_chr41:359094-359668	Epis	Mtry	OK	211786	711858	-1572.95	-3194.63	5e-05	0.000197081	yes
XLOC_016593	XLOC_016593	TcSYL_0191340	TcX10_chr42:283423-283901	Epis	Mtry	OK	240134	670056	-1841.48	-3195.53	5e-05	0.000197081	yes
XLOC_009155	XLOC_009155	-	TcX10_chr26:112014-114089	Epis	Mtry	OK	446181	253854	-0.813629	-3197.15	5e-05	0.000197081	yes
XLOC_017930	XLOC_017930	TcSYL_0203650	TcX10_chr46:327542-328857	Epis	Mtry	OK	115885	50738	-1191.55	-3206.36	5e-05	0.000197081	yes
XLOC_002476	XLOC_002476	TcSYL_0089150	TcX10_chr12:117746-118908	Epis	Mtry	OK	670209	361639	-0.890061	-3209.18	5e-05	0.000197081	yes
XLOC_006289	XLOC_006289	TcSYL_0019280	TcX10_chr2:764903-765336	Epis	Mtry	OK	422686	237685	-0.830539	-3211.65	5e-05	0.000197081	yes
XLOC_013469	XLOC_013469	TcSYL_0172900	TcX10_chr37:191791-196214	Epis	Mtry	OK	194598	110475	-0.816774	-3215.38	5e-05	0.000197081	yes
XLOC_002631	XLOC_002631	TcSYL_0091780	TcX10_chr12:575054-579996	Epis	Mtry	OK	158316	785653	-1010.84	-3220.72	5e-05	0.000197081	yes
XLOC_008878	XLOC_008878	TcSYL_0138620	TcX10_chr25:173434-175665	Epis	Mtry	OK	180902	107603	-0.749494	-3223.39	5e-05	0.000197081	yes
XLOC_022055	XLOC_022055	-	TcX10_chr9:219000-220634	Epis	Mtry	OK	118381	703974	-0.749841	-3225.46	5e-05	0.000197081	yes
XLOC_011592	XLOC_011592	TcSYL_0156050	TcX10_chr31:108800-109524	Epis	Mtry	OK	148049	828045	-0.838296	-3225.96	5e-05	0.000197081	yes
XLOC_001429	XLOC_001429	-	TcX10_chr1:1462313-1465699	Epis	Mtry	OK	131316	690727	-0.926855	-3234.41	5e-05	0.000197081	yes
XLOC_008938	XLOC_008938	TcSYL_0139110	TcX10_chr26:21566-21972	Epis	Mtry	OK	167876	849999	-0.981861	-3237.37	5e-05	0.000197081	yes
XLOC_016879	XLOC_016879	TcSYL_0192730	TcX10_chr42:553942-555635	Epis	Mtry	OK	324904	0.8818	-1881.49	-3237.89	5e-05	0.000197081	yes
XLOC_001366	XLOC_001366	-	TcX10_chr1:552080-553697	Epis	Mtry	OK	422912	231548	-0.869044	-3241.11	5e-05	0.000197081	yes
XLOC_002863	XLOC_002863	TcSYL_0092870	TcX10_chr13:141346-146081	Epis	Mtry	OK	221011	0.909442	-1281.07	-3243.78	5e-05	0.000197081	yes
XLOC_017880	XLOC_017880	-	TcX10_chr45:271582-271911	Epis	Mtry	OK	383518	190906	-1006.43	-3244.92	5e-05	0.000197081	yes
XLOC_006478	XLOC_006478	-	TcX10_chr2:646965-648392	Epis	Mtry	OK	230005	115405	-0.994959	-3245.39	5e-05	0.000197081	yes
XLOC_000500	XLOC_000500	TcSYL_0011660	TcX10_chr1:2372007-2372674	Epis	Mtry	OK	486415	294523	-0.72381	-3247.41	5e-05	0.000197081	yes
XLOC_015185	XLOC_015185	TcSYL_0044540	TcX10_chr4:1467872-1473049	Epis	Mtry	OK	426032	120094	-1826.79	-3251.16	5e-05	0.000197081	yes
XLOC_018346	XLOC_018346	TcSYL_0046850	TcX10_chr5:625577-626049	Epis	Mtry	OK	234.31	127146	-0.881936	-3252.33	5e-05	0.000197081	yes
XLOC_004261	XLOC_004261	TcSYL_0104650	TcX10_chr15:179502-181450	Epis	Mtry	OK	319295	201936	-0.660993	-3253.52	5e-05	0.000197081	yes
XLOC_013569	XLOC_013569	TcSYL_0171640	TcX10_chr37:92015-96978	Epis	Mtry	OK	919423	481211	-0.934058	-3255.38	5e-05	0.000197081	yes
XLOC_000875	XLOC_000875	TcSYL_0006230	TcX10_chr1:1490171-1490772	Epis	Mtry	OK	520518	249817	-1059.08	-3260.74	5e-05	0.000197081	yes
XLOC_000160	XLOC_000160	TcSYL_0004120,TcSYL_0004130,TcSYL_0004140,TcSYL_0004150	TcX10_chr1:1100157-1109340	Epis	Mtry	OK	562403	241.43	-1.22	-3263.31	5e-05	0.000197081	yes
XLOC_018327	XLOC_018327	TcSYL_0046650	TcX10_chr5:575583-576580	Epis	Mtry	OK	141589	81174	-0.802615	-3274.34	5e-05	0.000197081	yes
XLOC_016698	XLOC_016698	TcSYL_0193520	TcX10_chr42:619191-620170	Epis	Mtry	OK	536188	115362	-2216.57	-3276.56	5e-05	0.000197081	yes
XLOC_021178	XLOC_021178	TcSYL_0073230	TcX10_chr8:280634-282319	Epis	Mtry	OK	114234	661438	-0.788314	-3276.96	5e-05	0.000197081	yes
XLOC_007099	XLOC_007099	TcSYL_0121840	TcX10_chr21:226804-238052	Epis	Mtry	OK	386597	238108	-0.699217	-3282.74	5e-05	0.000197081	yes
XLOC_007675	XLOC_007675	-	TcX10_chr22:329273-329660	Epis	Mtry	OK	130264	607152	-1101.31	-3284.63	5e-05	0.000197081	yes
XLOC_005213	XLOC_005213	TcSYL_0114710	TcX10_chr18:653826-654622	Epis	Mtry	OK	289.41	170835	-0.760512	-3286.72	5e-05	0.000197081	yes
XLOC_011847	XLOC_011847	TcSYL_0159650	TcX10_chr32:778327-778883	Epis	Mtry	OK	118112	621671	-0.92593	-3302.11	5e-05	0.000197081	yes
XLOC_004324	XLOC_004324	TcSYL_0106180	TcX10_chr15:318222-318625	Epis	Mtry	OK	461185	167705	-1459.42	-3303.25	5e-05	0.000197081	yes
XLOC_018866	XLOC_018866	TcSYL_0051180	TcX10_chr6:253762-254198	Epis	Mtry	OK	466539	264507	-0.818689	-3304.52	5e-05	0.000197081	yes
XLOC_006231	XLOC_006231	TcSYL_0018010	TcX10_chr2:521923-522269	Epis	Mtry	OK	436753	845232	-2369.4	-3304.57	5e-05	0.000197081	yes
XLOC_009343	XLOC_009343	TcSYL_0142680,TcSYL_0142690	TcX10_chr27:300656-304478	Epis	Mtry	OK	172.21	921041	-0.902836	-3305.74	5e-05	0.000197081	yes
XLOC_018367	XLOC_018367	TcSYL_0047080	TcX10_chr5:705572-705999	Epis	Mtry	OK	589459	239312	-1300.5	-3315.56	5e-05	0.000197081	yes
XLOC_010304	XLOC_010304	TcSYL_0028350	TcX10_chr3:1494641-1498016	Epis	Mtry	OK	363411	751555	-2273.65	-3316.72	5e-05	0.000197081	yes
XLOC_004578	XLOC_004578	-	TcX10_chr15:462305-463403	Epis	Mtry	OK	77983	425439	-0.874207	-3316.73	5e-05	0.000197081	yes
XLOC_014054	XLOC_014054	-	TcX10_chr38:127224-127470	Epis	Mtry	OK	1184.93	550764	-1105.3	-3319.29	5e-05	0.000197081	yes
XLOC_012389	XLOC_012389	TcSYL_0163070	TcX10_chr33:314374-321314	Epis	Mtry	OK	414681	175782	-1238.22	-3320.08	5e-05	0.000197081	yes
XLOC_014455	XLOC_014455	TcSYL_0183540	TcX10_chr39:480350-480825	Epis	Mtry	OK	363041	136958	-1406.4	-3320.69	5e-05	0.000197081	yes
XLOC_020097	XLOC_020097	TcSYL_0064900	TcX10_chr7:1129925-1130580	Epis	Mtry	OK	164703	907947	-0.859191	-3322.32	5e-05	0.000197081	yes
XLOC_011591	XLOC_011591	TcSYL_0156040	TcX10_chr31:93315-97749	Epis	Mtry	OK	529347	316484	-0.74208	-3325.15	5e-05	0.000197081	yes
XLOC_013323	XLOC_013323	TcSYL_0171370	TcX10_chr36:511446-511762	Epis	Mtry	OK	1689.8	945691	-0.837416	-3331.85	5e-05	0.000197081	yes
XLOC_017663	XLOC_017663	TcSYL_0200760	TcX10_chr44:113605-114299	Epis	Mtry	OK	597961	296497	-1012.03	-3335.29	5e-05	0.000197081	yes
XLOC_002568	XLOC_002568	TcSYL_0090920	TcX10_chr12:388507-393098	Epis	Mtry	OK	841781	431169	-0.96519	-3336.55	5e-05	0.000197081	yes
XLOC_006613	XLOC_006613	TcSYL_0118130	TcX10_chr20:167989-168803	Epis	Mtry	OK	167.29	940701	-0.830545	-3345.19	5e-05	0.000197081	yes
XLOC_001326	XLOC_001326	-	TcX10_chr1:205263-207669	Epis	Mtry	OK	489051	275102	-0.830019	-3345.74	5e-05	0.000197081	yes
XLOC_005731	XLOC_005731	TcSYL_0014970	TcX10_chr2:166301-167082	Epis	Mtry	OK	109214	584089	-0.902905	-3345.95	5e-05	0.000197081	yes
XLOC_010767	XLOC_010767	-	TcX10_chr3:585845-587771	Epis	Mtry	OK	685653	389816	-0.814685	-3350.67	5e-05	0.000197081	yes
XLOC_008892	XLOC_008892	TcSYL_0138780	TcX10_chr25:218863-219518	Epis	Mtry	OK	582394	276999	-1072.12	-3351.67	5e-05	0.000197081	yes
XLOC_017998	XLOC_017998	TcSYL_0203170	TcX10_chr46:219456-219961	Epis	Mtry	OK	177683	424869	-2064.22	-3355.98	5e-05	0.000197081	yes
XLOC_014826	XLOC_014826	TcSYL_0036160	TcX10_chr4:445898-446514	Epis	Mtry	OK	95181	15899	-2581.74	-3365.22	5e-05	0.000197081	yes
XLOC_018338	XLOC_018338	TcSYL_0046770	TcX10_chr5:616533-616849	Epis	Mtry	OK	958378	281165	-1769.18	-3368.88	5e-05	0.000197081	yes
XLOC_003121	XLOC_003121	TcSYL_0092500	TcX10_chr13:13473-14290	Epis	Mtry	OK	982967	308663	-1671.11	-3369.81	5e-05	0.000197081	yes
XLOC_008217	XLOC_008217	-	TcX10_chr23:421963-422306	Epis	Mtry	OK	118454	468558	-1338.03	-3377.03	5e-05	0.000197081	yes
XLOC_005456	XLOC_005456	TcSYL_0115700	TcX10_chr19:447114-448216	Epis	Mtry	OK	106.26	589992	-0.848831	-3378.33	5e-05	0.000197081	yes
XLOC_019230	XLOC_019230	TcSYL_0050020	TcX10_chr6:29465-29838	Epis	Mtry	OK	274578	136453	-1008.81	-3380.01	5e-05	0.000197081	yes
XLOC_003295	XLOC_003295	TcSYL_0095930	TcX10_chr13:619259-619857	Epis	Mtry	OK	29117	11234	-1373.99	-3384.38	5e-05	0.000197081	yes
XLOC_021806	XLOC_021806	TcSYL_0074990	TcX10_chr9:234725-235215	Epis	Mtry	OK	162905	835772	-0.962849	-3387.88	5e-05	0.000197081	yes
XLOC_002253	XLOC_002253	TcSYL_0083910,TcSYL_0083920,TcSYL_0083930,TcSYL_0083940	TcX10_chr11:94601-104340	Epis	Mtry	OK	192405	107881	-0.834711	-3392.65	5e-05	0.000197081	yes
XLOC_019289	XLOC_019289	TcSYL_0051820	TcX10_chr6:464645-465684	Epis	Mtry	OK	453802	0.747375	-2602.16	-3394.45	5e-05	0.000197081	yes
XLOC_004898	XLOC_004898	TcSYL_0110820	TcX10_chr16:871228-871808	Epis	Mtry	OK	160407	845356	-0.924108	-3395.34	5e-05	0.000197081	yes
XLOC_000786	XLOC_000786	TcSYL_0002780	TcX10_chr1:859157-859521	Epis	Mtry	OK	349236	446947	-2966.03	-3395.97	5e-05	0.000197081	yes
XLOC_018345	XLOC_018345	TcSYL_0046840	TcX10_chr5:623315-624483	Epis	Mtry	OK	853745	457673	-0.899488	-3399.81	5e-05	0.000197081	yes
XLOC_002753	XLOC_002753	TcSYL_0091930	TcX10_chr12:873935-874263	Epis	Mtry	OK	427776	210776	-1021.15	-3403.05	5e-05	0.000197081	yes
XLOC_001599	XLOC_001599	TcSYL_0080740	TcX10_chr10:335118-335668	Epis	Mtry	OK	195146	561206	-1797.95	-3406.05	5e-05	0.000197081	yes
XLOC_018495	XLOC_018495	TcSYL_0045260	TcX10_chr5:197185-199037	Epis	Mtry	OK	164397	978803	-0.748096	-3420.47	5e-05	0.000197081	yes
XLOC_001521	XLOC_001521	-	TcX10_chr1:2784376-2788715	Epis	Mtry	OK	61988	362777	-0.772905	-3423.92	5e-05	0.000197081	yes
XLOC_018297	XLOC_018297	TcSYL_0046210	TcX10_chr5:461563-462734	Epis	Mtry	OK	100405	550867	-0.86605	-3424.02	5e-05	0.000197081	yes
XLOC_017056	XLOC_017056	-	TcX10_chr42:784613-785131	Epis	Mtry	OK	268902	143033	-0.91073	-3424.55	5e-05	0.000197081	yes
XLOC_004694	XLOC_004694	TcSYL_0111220	TcX10_chr16:1047460-1048151	Epis	Mtry	OK	587963	283825	-1050.72	-3426.75	5e-05	0.000197081	yes
XLOC_020579	XLOC_020579	TcSYL_0062420	TcX10_chr7:224519-224892	Epis	Mtry	OK	460069	104042	-2144.69	-3435.23	5e-05	0.000197081	yes
XLOC_009160	XLOC_009160	-	TcX10_chr26:153242-153607	Epis	Mtry	OK	45338	106592	-2088.62	-3447.43	5e-05	0.000197081	yes
XLOC_002656	XLOC_002656	TcSYL_0092450	TcX10_chr12:1034481-1036048	Epis	Mtry	OK	537916	186127	-1531.09	-3449.06	5e-05	0.000197081	yes
XLOC_000213	XLOC_000213	TcSYL_0004890	TcX10_chr1:1295869-1296392	Epis	Mtry	OK	221713	664213	-1738.98	-3457.72	5e-05	0.000197081	yes
XLOC_017033	XLOC_017033	-	TcX10_chr42:388386-389953	Epis	Mtry	OK	160366	933851	-0.780102	-3459.13	5e-05	0.000197081	yes
XLOC_006573	XLOC_006573	TcSYL_0117660	TcX10_chr20:31791-32257	Epis	Mtry	OK	146851	735669	-0.99722	-3459.28	5e-05	0.000197081	yes
XLOC_017008	XLOC_017008	-	TcX10_chr42:296510-296940	Epis	Mtry	OK	269593	139262	-0.952982	-3460.35	5e-05	0.000197081	yes
XLOC_016872	XLOC_016872	TcSYL_0192630	TcX10_chr42:546898-547715	Epis	Mtry	OK	913147	226753	-2009.73	-3477.19	5e-05	0.000197081	yes
XLOC_015766	XLOC_015766	TcSYL_0042320	TcX10_chr4:1213972-1214798	Epis	Mtry	OK	730926	374357	-0.96531	-3485.74	5e-05	0.000197081	yes
XLOC_007457	XLOC_007457	TcSYL_0124520	TcX10_chr22:84301-89629	Epis	Mtry	OK	266198	111999	-1249.01	-3489.85	5e-05	0.000197081	yes
XLOC_016680	XLOC_016680	TcSYL_0193200	TcX10_chr42:591373-592376	Epis	Mtry	OK	541866	0.888794	-2608.01	-3490.22	5e-05	0.000197081	yes
XLOC_009414	XLOC_009414	-	TcX10_chr27:273686-276897	Epis	Mtry	OK	845845	494487	-0.77446	-3492.87	5e-05	0.000197081	yes
XLOC_015193	XLOC_015193	TcSYL_0044640	TcX10_chr4:1483191-1483495	Epis	Mtry	OK	139406	496215	-1490.25	-3493.82	5e-05	0.000197081	yes
XLOC_008893	XLOC_008893	TcSYL_0138790	TcX10_chr25:219842-220404	Epis	Mtry	OK	112469	562058	-1000.74	-3502.04	5e-05	0.000197081	yes
XLOC_013063	XLOC_013063	-	TcX10_chr35:17595-18377	Epis	Mtry	OK	265952	110314	-1269.55	-3508.41	5e-05	0.000197081	yes
XLOC_021844	XLOC_021844	TcSYL_0075370	TcX10_chr9:415939-417005	Epis	Mtry	OK	49901	249589	-0.999511	-3508.47	5e-05	0.000197081	yes
XLOC_011584	XLOC_011584	TcSYL_0155950	TcX10_chr31:37718-38319	Epis	Mtry	OK	790804	370691	-1093.1	-3510.29	5e-05	0.000197081	yes
XLOC_013548	XLOC_013548	TcSYL_0174730	TcX10_chr37:450919-451724	Epis	Mtry	OK	685892	331962	-1046.96	-3511.84	5e-05	0.000197081	yes
XLOC_011526	XLOC_011526	TcSYL_0155400	TcX10_chr30:515382-517630	Epis	Mtry	OK	284471	144769	-0.974532	-3524.84	5e-05	0.000197081	yes
XLOC_005901	XLOC_005901	TcSYL_0018430	TcX10_chr2:561204-561736	Epis	Mtry	OK	10842	182501	-2570.66	-3526.69	5e-05	0.000197081	yes
XLOC_016977	XLOC_016977	-	TcX10_chr42:109230-112091	Epis	Mtry	OK	660623	373794	-0.821586	-3526.72	5e-05	0.000197081	yes
XLOC_021671	XLOC_021671	TcSYL_0078700	TcX10_chr9:797862-798379	Epis	Mtry	OK	885568	420969	-1072.89	-3527.87	5e-05	0.000197081	yes
XLOC_005676	XLOC_005676	-	TcX10_chr19:210643-211293	Epis	Mtry	OK	285537	109038	-1388.84	-3531.14	5e-05	0.000197081	yes
XLOC_000131	XLOC_000131	TcSYL_0002680	TcX10_chr1:852754-853505	Epis	Mtry	OK	520204	248622	-1065.13	-3531.65	5e-05	0.000197081	yes
XLOC_007190	XLOC_007190	-	TcX10_chr21:146082-148601	Epis	Mtry	OK	122404	57075	-1100.72	-3531.72	5e-05	0.000197081	yes
XLOC_003188	XLOC_003188	TcSYL_0093670	TcX10_chr13:297337-298184	Epis	Mtry	OK	170603	646034	-1400.96	-3531.95	5e-05	0.000197081	yes
XLOC_016420	XLOC_016420	TcSYL_0187680	TcX10_chr41:113401-113870	Epis	Mtry	OK	344427	100688	-1774.3	-3536.27	5e-05	0.000197081	yes
XLOC_013211	XLOC_013211	TcSYL_0170480	TcX10_chr36:375221-379056	Epis	Mtry	OK	228641	132598	-0.786029	-3543.55	5e-05	0.000197081	yes
XLOC_014669	XLOC_014669	TcSYL_0033460	TcX10_chr4:263903-264960	Epis	Mtry	OK	451457	0.781782	-2529.75	-3543.56	5e-05	0.000197081	yes
XLOC_016677	XLOC_016677	TcSYL_0193090	TcX10_chr42:580496-581472	Epis	Mtry	OK	66188	0.756309	-3129.52	-3548.33	5e-05	0.000197081	yes
XLOC_018097	XLOC_018097	-	TcX10_chr46:220358-220646	Epis	Mtry	OK	157223	410468	-1937.47	-3566.33	5e-05	0.000197081	yes
XLOC_007048	XLOC_007048	TcSYL_0123510	TcX10_chr21:585357-587562	Epis	Mtry	OK	186489	109924	-0.762585	-3568.61	5e-05	0.000197081	yes
XLOC_011894	XLOC_011894	TcSYL_0157230	TcX10_chr32:388645-390243	Epis	Mtry	OK	154268	597248	-1369.03	-3575.01	5e-05	0.000197081	yes
XLOC_005758	XLOC_005758	TcSYL_0015320	TcX10_chr2:337421-338205	Epis	Mtry	OK	102969	298176	-1787.98	-3576.19	5e-05	0.000197081	yes
XLOC_006252	XLOC_006252	TcSYL_0018450	TcX10_chr2:563671-564125	Epis	Mtry	OK	216872	36187	-2583.3	-3577.09	5e-05	0.000197081	yes
XLOC_022031	XLOC_022031	-	TcX10_chr9:41258-41795	Epis	Mtry	OK	333848	116982	-1512.91	-3578.77	5e-05	0.000197081	yes
XLOC_007218	XLOC_007218	-	TcX10_chr21:379740-381177	Epis	Mtry	OK	140663	788014	-0.835946	-3587.34	5e-05	0.000197081	yes
XLOC_004823	XLOC_004823	TcSYL_0109230	TcX10_chr16:139936-140273	Epis	Mtry	OK	748016	383.19	-0.96501	-3594.78	5e-05	0.000197081	yes
XLOC_009074	XLOC_009074	TcSYL_0139610	TcX10_chr26:242116-242711	Epis	Mtry	OK	669484	313827	-1093.08	-3601.05	5e-05	0.000197081	yes
XLOC_004222	XLOC_004222	TcSYL_0103940	TcX10_chr15:75314-76218	Epis	Mtry	OK	303446	132996	-1190.06	-3601.88	5e-05	0.000197081	yes
XLOC_013167	XLOC_013167	TcSYL_0169960,TcSYL_0169970	TcX10_chr36:217991-224430	Epis	Mtry	OK	193983	377858	-2360.02	-3603.42	5e-05	0.000197081	yes
XLOC_018365	XLOC_018365	TcSYL_0047060	TcX10_chr5:701856-702841	Epis	Mtry	OK	405763	183971	-1141.16	-3604.34	5e-05	0.000197081	yes
XLOC_017894	XLOC_017894	TcSYL_0203190	TcX10_chr46:233499-234664	Epis	Mtry	OK	103492	552873	-0.904495	-3606.95	5e-05	0.000197081	yes
XLOC_008937	XLOC_008937	TcSYL_0139100	TcX10_chr26:18752-20124	Epis	Mtry	OK	654488	342393	-0.934713	-3619.84	5e-05	0.000197081	yes
XLOC_014775	XLOC_014775	TcSYL_0035370	TcX10_chr4:394075-394871	Epis	Mtry	OK	112794	29607	-1929.68	-3620.86	5e-05	0.000197081	yes
XLOC_016856	XLOC_016856	TcSYL_0192270	TcX10_chr42:509649-511267	Epis	Mtry	OK	477099	13602	-1810.47	-3628.71	5e-05	0.000197081	yes
XLOC_007240	XLOC_007240	-	TcX10_chr21:699697-700502	Epis	Mtry	OK	177961	617966	-1525.96	-3632.04	5e-05	0.000197081	yes
XLOC_011000	XLOC_011000	TcSYL_0151760	TcX10_chr30:278813-279315	Epis	Mtry	OK	13205	262217	-2332.26	-3635.92	5e-05	0.000197081	yes
XLOC_004088	XLOC_004088	-	TcX10_chr14:958005-959683	Epis	Mtry	OK	353376	176243	-1003.64	-3650.75	5e-05	0.000197081	yes
XLOC_000639	XLOC_000639	TcSYL_0014270	TcX10_chr1:3020762-3021156	Epis	Mtry	OK	118.1	51265	-1203.97	-3651.62	5e-05	0.000197081	yes
XLOC_010830	XLOC_010830	TcSYL_0148400	TcX10_chr30:17432-18021	Epis	Mtry	OK	139912	358456	-1964.65	-3655.57	5e-05	0.000197081	yes
XLOC_014620	XLOC_014620	TcSYL_0032650	TcX10_chr4:212491-213146	Epis	Mtry	OK	120022	0.93279	-3685.61	-3660.66	5e-05	0.000197081	yes
XLOC_000874	XLOC_000874	TcSYL_0006220	TcX10_chr1:1489560-1490131	Epis	Mtry	OK	92164	437964	-1073.39	-3670.44	5e-05	0.000197081	yes
XLOC_006288	XLOC_006288	TcSYL_0019270	TcX10_chr2:763735-764207	Epis	Mtry	OK	121714	559786	-1120.55	-3670.48	5e-05	0.000197081	yes
XLOC_013356	XLOC_013356	-	TcX10_chr36:295616-296272	Epis	Mtry	OK	286956	105481	-1443.85	-3676.76	5e-05	0.000197081	yes
XLOC_021277	XLOC_021277	TcSYL_0072220	TcX10_chr8:157949-158202	Epis	Mtry	OK	2473.26	1214.19	-1026.42	-3680.76	5e-05	0.000197081	yes
XLOC_009768	XLOC_009768	TcSYL_0146230	TcX10_chr28:520283-521715	Epis	Mtry	OK	105354	564389	-0.900487	-3682.47	5e-05	0.000197081	yes
XLOC_004727	XLOC_004727	TcSYL_0111730,TcSYL_0111740,TcSYL_0111750	TcX10_chr16:1174166-1180205	Epis	Mtry	OK	229633	910354	-1334.83	-3683.35	5e-05	0.000197081	yes
XLOC_014637	XLOC_014637	TcSYL_0032900	TcX10_chr4:229587-230932	Epis	Mtry	OK	316184	0.373636	-3081.06	-3690.08	5e-05	0.000197081	yes
XLOC_012463	XLOC_012463	-	TcX10_chr33:366212-367481	Epis	Mtry	OK	16364	657056	-1316.44	-3703.19	5e-05	0.000197081	yes
XLOC_015640	XLOC_015640	TcSYL_0040220	TcX10_chr4:989979-990370	Epis	Mtry	OK	39784	838087	-2247.02	-3706.04	5e-05	0.000197081	yes
XLOC_008869	XLOC_008869	TcSYL_0138480	TcX10_chr25:119121-121663	Epis	Mtry	OK	680026	185765	-1872.11	-3710.35	5e-05	0.000197081	yes
XLOC_017821	XLOC_017821	TcSYL_0202390	TcX10_chr45:209080-211337	Epis	Mtry	OK	127396	712062	-0.839248	-3712.79	5e-05	0.000197081	yes
XLOC_021849	XLOC_021849	TcSYL_0075440	TcX10_chr9:436460-437055	Epis	Mtry	OK	53.73	227665	-1238.81	-3713.35	5e-05	0.000197081	yes
XLOC_002472	XLOC_002472	TcSYL_0089110	TcX10_chr12:109095-109756	Epis	Mtry	OK	121178	572971	-1080.59	-3714.06	5e-05	0.000197081	yes
XLOC_017111	XLOC_017111	TcSYL_0195680	TcX10_chr43:77748-78748	Epis	Mtry	OK	100616	517955	-0.957967	-3714.83	5e-05	0.000197081	yes
XLOC_013755	XLOC_013755	TcSYL_0175330	TcX10_chr38:154914-155248	Epis	Mtry	OK	616474	126161	-2288.78	-3719.36	5e-05	0.000197081	yes
XLOC_005416	XLOC_005416	-	TcX10_chr18:758736-759139	Epis	Mtry	OK	596324	187317	-1670.61	-3749.58	5e-05	0.000197081	yes
XLOC_011880	XLOC_011880	TcSYL_0160020	TcX10_chr32:951108-952051	Epis	Mtry	OK	713163	149628	-2252.86	-3768.62	5e-05	0.000197081	yes
XLOC_021113	XLOC_021113	-	TcX10_chr7:1841813-1842045	Epis	Mtry	OK	1684.12	680149	-1308.08	-3769.79	5e-05	0.000197081	yes
XLOC_021851	XLOC_021851	TcSYL_0075460	TcX10_chr9:439055-440361	Epis	Mtry	OK	471576	226088	-1060.6	-3773.49	5e-05	0.000197081	yes
XLOC_006575	XLOC_006575	TcSYL_0117690	TcX10_chr20:46036-51237	Epis	Mtry	OK	770865	440099	-0.80865	-3776.16	5e-05	0.000197081	yes
XLOC_003569	XLOC_003569	-	TcX10_chr13:212852-215106	Epis	Mtry	OK	259427	125251	-1050.51	-3777.46	5e-05	0.000197081	yes
XLOC_016958	XLOC_016958	TcSYL_0194470	TcX10_chr42:807829-811460	Epis	Mtry	OK	21441	587016	-1868.9	-3784.24	5e-05	0.000197081	yes
XLOC_009075	XLOC_009075	TcSYL_0139620	TcX10_chr26:243986-246042	Epis	Mtry	OK	821175	438758	-0.904263	-3787.39	5e-05	0.000197081	yes
XLOC_015675	XLOC_015675	TcSYL_0040870	TcX10_chr4:1032168-1033279	Epis	Mtry	OK	104438	542652	-0.944552	-3788.07	5e-05	0.000197081	yes
XLOC_014821	XLOC_014821	TcSYL_0036090	TcX10_chr4:439769-440385	Epis	Mtry	OK	127634	0.964773	-3725.67	-3792.25	5e-05	0.000197081	yes
XLOC_004548	XLOC_004548	-	TcX10_chr15:141658-143294	Epis	Mtry	OK	621228	318005	-0.966075	-3795.34	5e-05	0.000197081	yes
XLOC_021788	XLOC_021788	TcSYL_0074770	TcX10_chr9:152429-153354	Epis	Mtry	OK	507009	288273	-0.814575	-3797.32	5e-05	0.000197081	yes
XLOC_021833	XLOC_021833	TcSYL_0075260	TcX10_chr9:350205-354010	Epis	Mtry	OK	721566	394161	-0.872349	-3809.43	5e-05	0.000197081	yes
XLOC_004744	XLOC_004744	TcSYL_0111970,TcSYL_0111980,TcSYL_0111990	TcX10_chr16:1245293-1259844	Epis	Mtry	OK	262099	871107	-1589.19	-3819.03	5e-05	0.000197081	yes
XLOC_009785	XLOC_009785	-	TcX10_chr28:387128-387620	Epis	Mtry	OK	608151	231795	-1391.58	-3827.43	5e-05	0.000197081	yes
XLOC_013253	XLOC_013253	TcSYL_0171130,TcSYL_0171140,TcSYL_0171150	TcX10_chr36:483366-489825	Epis	Mtry	OK	126348	590904	-1096.41	-3837.26	5e-05	0.000197081	yes
XLOC_016855	XLOC_016855	TcSYL_0192260	TcX10_chr42:508755-509599	Epis	Mtry	OK	101171	23877	-2083.1	-3837.66	5e-05	0.000197081	yes
XLOC_011888	XLOC_011888	TcSYL_0160110	TcX10_chr32:969698-970344	Epis	Mtry	OK	264755	909202	-1541.99	-3837.82	5e-05	0.000197081	yes
XLOC_017803	XLOC_017803	TcSYL_0202180	TcX10_chr45:153342-159307	Epis	Mtry	OK	151276	0.464576	-1703.2	-3838.49	5e-05	0.000197081	yes
XLOC_000366	XLOC_000366	TcSYL_0009060	TcX10_chr1:1875955-1881867	Epis	Mtry	OK	140135	734438	-0.932104	-3841.83	5e-05	0.000197081	yes
XLOC_016882	XLOC_016882	TcSYL_0192770	TcX10_chr42:557764-559241	Epis	Mtry	OK	486292	112091	-2117.16	-3843.31	5e-05	0.000197081	yes
XLOC_001934	XLOC_001934	-	TcX10_chr10:328368-331042	Epis	Mtry	OK	513359	263817	-0.960429	-3847.41	5e-05	0.000197081	yes
XLOC_015851	XLOC_015851	-	TcX10_chr4:605736-607085	Epis	Mtry	OK	141195	549014	-1362.78	-3848.57	5e-05	0.000197081	yes
XLOC_005724	XLOC_005724	TcSYL_0014890	TcX10_chr2:140862-141427	Epis	Mtry	OK	144634	678097	-1092.84	-3853.12	5e-05	0.000197081	yes
XLOC_019724	XLOC_019724	TcSYL_0059270	TcX10_chr6:1179345-1180273	Epis	Mtry	OK	117669	575766	-1031.18	-3858.13	5e-05	0.000197081	yes
XLOC_017107	XLOC_017107	TcSYL_0195590	TcX10_chr43:71623-72635	Epis	Mtry	OK	562907	266956	-1076.3	-3861.84	5e-05	0.000197081	yes
XLOC_021830	XLOC_021830	TcSYL_0075230	TcX10_chr9:335823-336709	Epis	Mtry	OK	644864	300733	-1100.51	-3872.66	5e-05	0.000197081	yes
XLOC_008318	XLOC_008318	TcSYL_0134790	TcX10_chr24:153810-154222	Epis	Mtry	OK	748021	274688	-1445.28	-3885.14	5e-05	0.000197081	yes
XLOC_018821	XLOC_018821	TcSYL_0050440	TcX10_chr6:148501-149156	Epis	Mtry	OK	110671	519298	-1091.65	-3887.53	5e-05	0.000197081	yes
XLOC_017709	XLOC_017709	TcSYL_0201790	TcX10_chr44:416695-418385	Epis	Mtry	OK	781219	407287	-0.939682	-3888.66	5e-05	0.000197081	yes
XLOC_016692	XLOC_016692	TcSYL_0193390	TcX10_chr42:607356-608332	Epis	Mtry	OK	705883	104546	-2755.29	-3891.29	5e-05	0.000197081	yes
XLOC_016897	XLOC_016897	TcSYL_0193100	TcX10_chr42:581778-582454	Epis	Mtry	OK	1077.09	611775	-0.816069	-3894.92	5e-05	0.000197081	yes
XLOC_012386	XLOC_012386	TcSYL_0162990	TcX10_chr33:313138-313607	Epis	Mtry	OK	115331	492591	-1227.32	-3896.08	5e-05	0.000197081	yes
XLOC_018362	XLOC_018362	TcSYL_0047030	TcX10_chr5:696715-697379	Epis	Mtry	OK	321216	11.24	-1514.91	-3904.98	5e-05	0.000197081	yes
XLOC_021676	XLOC_021676	TcSYL_0078770	TcX10_chr9:816574-818762	Epis	Mtry	OK	106858	576846	-0.88944	-3913.32	5e-05	0.000197081	yes
XLOC_015543	XLOC_015543	TcSYL_0038510	TcX10_chr4:706665-716964	Epis	Mtry	OK	126964	542669	-1226.28	-3917.41	5e-05	0.000197081	yes
XLOC_002175	XLOC_002175	TcSYL_0088050	TcX10_chr11:854995-855308	Epis	Mtry	OK	499042	224832	-1150.32	-3927.21	5e-05	0.000197081	yes
XLOC_021199	XLOC_021199	TcSYL_0073490	TcX10_chr8:780557-781137	Epis	Mtry	OK	293178	150.55	-0.961536	-3934.88	5e-05	0.000197081	yes
XLOC_021499	XLOC_021499	TcSYL_0074540	TcX10_chr9:8737-15873	Epis	Mtry	OK	11932	58558	-1026.89	-3936.76	5e-05	0.000197081	yes
XLOC_017828	XLOC_017828	TcSYL_0202460	TcX10_chr45:226676-227631	Epis	Mtry	OK	128184	638755	-1004.88	-3942.21	5e-05	0.000197081	yes
XLOC_001276	XLOC_001276	TcSYL_0013790	TcX10_chr1:2805938-2807292	Epis	Mtry	OK	381779	179052	-1092.36	-3947.65	5e-05	0.000197081	yes
XLOC_008995	XLOC_008995	TcSYL_0140730	TcX10_chr26:504774-505324	Epis	Mtry	OK	316016	156894	-1010.2	-3948.28	5e-05	0.000197081	yes
XLOC_014859	XLOC_014859	TcSYL_0036640	TcX10_chr4:480256-481913	Epis	Mtry	OK	303044	0.228821	-3727.24	-3951.44	5e-05	0.000197081	yes
XLOC_004534	XLOC_004534	-	TcX10_chr15:22006-23062	Epis	Mtry	OK	311563	129198	-1269.94	-3952.29	5e-05	0.000197081	yes
XLOC_005533	XLOC_005533	TcSYL_0116000	TcX10_chr19:547387-548045	Epis	Mtry	OK	272655	138922	-0.972804	-3960.73	5e-05	0.000197081	yes
XLOC_021043	XLOC_021043	-	TcX10_chr7:1016158-1018048	Epis	Mtry	OK	593348	296655	-1000.09	-3964.71	5e-05	0.000197081	yes
XLOC_002632	XLOC_002632	TcSYL_0091790	TcX10_chr12:585787-586610	Epis	Mtry	OK	283889	147679	-0.942862	-3973.85	5e-05	0.000197081	yes
XLOC_022092	XLOC_022092	-	TcX10_chr9:892854-893223	Epis	Mtry	OK	897835	277239	-1695.32	-3985.17	5e-05	0.000197081	yes
XLOC_002259	XLOC_002259	TcSYL_0084000	TcX10_chr11:137855-138348	Epis	Mtry	OK	353118	112527	-1649.88	-3990.31	5e-05	0.000197081	yes
XLOC_018735	XLOC_018735	-	TcX10_chr5:362742-363534	Epis	Mtry	OK	769628	340459	-1176.68	-4004.37	5e-05	0.000197081	yes
XLOC_011595	XLOC_011595	TcSYL_0156080	TcX10_chr31:119107-119936	Epis	Mtry	OK	257574	134511	-0.93726	-4004.86	5e-05	0.000197081	yes
XLOC_017048	XLOC_017048	-	TcX10_chr42:501136-504032	Epis	Mtry	OK	64381	335867	-0.938746	-4009.82	5e-05	0.000197081	yes
XLOC_014789	XLOC_014789	TcSYL_0035620	TcX10_chr4:408588-409321	Epis	Mtry	OK	10245	0.962957	-3411.3	-4010.91	5e-05	0.000197081	yes
XLOC_000623	XLOC_000623	TcSYL_0014100	TcX10_chr1:2948445-2949028	Epis	Mtry	OK	102499	440093	-1219.73	-4012.08	5e-05	0.000197081	yes
XLOC_000279	XLOC_000279	TcSYL_0005930	TcX10_chr1:1403185-1405142	Epis	Mtry	OK	406579	194448	-1064.15	-4012.78	5e-05	0.000197081	yes
XLOC_002473	XLOC_002473	TcSYL_0089120	TcX10_chr12:110392-113651	Epis	Mtry	OK	109093	579685	-0.912215	-4019.89	5e-05	0.000197081	yes
XLOC_002654	XLOC_002654	TcSYL_0092430	TcX10_chr12:1017557-1020492	Epis	Mtry	OK	180707	949181	-0.928898	-4033.01	5e-05	0.000197081	yes
XLOC_016746	XLOC_016746	TcSYL_0194370	TcX10_chr42:765215-768849	Epis	Mtry	OK	953958	516808	-0.884298	-4036.85	5e-05	0.000197081	yes
XLOC_000873	XLOC_000873	TcSYL_0006210	TcX10_chr1:1487692-1489451	Epis	Mtry	OK	641325	32245	-0.991982	-4040.29	5e-05	0.000197081	yes
XLOC_009786	XLOC_009786	-	TcX10_chr28:389808-401357	Epis	Mtry	OK	413137	227742	-0.859221	-4040.72	5e-05	0.000197081	yes
XLOC_012470	XLOC_012470	-	TcX10_chr33:415592-416840	Epis	Mtry	OK	260628	139616	-0.900524	-4044.69	5e-05	0.000197081	yes
XLOC_014758	XLOC_014758	TcSYL_0035110	TcX10_chr4:368623-369377	Epis	Mtry	OK	827639	104472	-2985.88	-4048.38	5e-05	0.000197081	yes
XLOC_022095	XLOC_022095	-	TcX10_chr9:899840-900823	Epis	Mtry	OK	828232	385845	-1102.01	-4056.31	5e-05	0.000197081	yes
XLOC_017678	XLOC_017678	TcSYL_0201330	TcX10_chr44:241493-241983	Epis	Mtry	OK	884507	348614	-1343.24	-4068.56	5e-05	0.000197081	yes
XLOC_003245	XLOC_003245	TcSYL_0094450	TcX10_chr13:361574-363717	Epis	Mtry	OK	329625	675713	-2286.34	-4074.65	5e-05	0.000197081	yes
XLOC_020600	XLOC_020600	TcSYL_0063520	TcX10_chr7:606640-607031	Epis	Mtry	OK	2141.56	1149.25	-0.897977	-4080.95	5e-05	0.000197081	yes
XLOC_009233	XLOC_009233	TcSYL_0141790	TcX10_chr27:85262-85902	Epis	Mtry	OK	230321	114.08	-1013.6	-4085.36	5e-05	0.000197081	yes
XLOC_009396	XLOC_009396	-	TcX10_chr27:91117-92844	Epis	Mtry	OK	45.57	214268	-1088.67	-4092.92	5e-05	0.000197081	yes
XLOC_020086	XLOC_020086	TcSYL_0064450	TcX10_chr7:1061110-1061834	Epis	Mtry	OK	401354	210151	-0.933451	-4098.47	5e-05	0.000197081	yes
XLOC_016873	XLOC_016873	TcSYL_0192640	TcX10_chr42:547764-548413	Epis	Mtry	OK	144115	223366	-2689.74	-4117.79	5e-05	0.000197081	yes
XLOC_020569	XLOC_020569	TcSYL_0061980	TcX10_chr7:149599-150542	Epis	Mtry	OK	880819	188366	-2225.3	-4122.43	5e-05	0.000197081	yes
XLOC_021188	XLOC_021188	TcSYL_0073330	TcX10_chr8:303774-306458	Epis	Mtry	OK	112531	526888	-1094.75	-4122.65	5e-05	0.000197081	yes
XLOC_016902	XLOC_016902	TcSYL_0193160	TcX10_chr42:585848-589365	Epis	Mtry	OK	101074	41884	-1270.94	-4130.73	5e-05	0.000197081	yes
XLOC_011651	XLOC_011651	TcSYL_0156970,TcSYL_0156980	TcX10_chr31:450640-453183	Epis	Mtry	OK	59494	277611	-1099.68	-4135.74	5e-05	0.000197081	yes
XLOC_018339	XLOC_018339	TcSYL_0046780	TcX10_chr5:616883-617349	Epis	Mtry	OK	698529	23719	-1558.28	-4142.75	5e-05	0.000197081	yes
XLOC_005125	XLOC_005125	TcSYL_0112800	TcX10_chr18:81514-86749	Epis	Mtry	OK	103.04	505179	-1028.34	-4155.88	5e-05	0.000197081	yes
XLOC_020102	XLOC_020102	TcSYL_0064950	TcX10_chr7:1140819-1141900	Epis	Mtry	OK	218823	766969	-1512.52	-4156.37	5e-05	0.000197081	yes
XLOC_006560	XLOC_006560	-	TcX10_chr2:1689660-1690122	Epis	Mtry	OK	136143	545113	-1320.5	-4163.19	5e-05	0.000197081	yes
XLOC_017372	XLOC_017372	TcSYL_0196450,TcSYL_0196460,TcSYL_0196470	TcX10_chr43:130461-134866	Epis	Mtry	OK	134322	439335	-1612.3	-4166.26	5e-05	0.000197081	yes
XLOC_021680	XLOC_021680	TcSYL_0078830	TcX10_chr9:855742-856559	Epis	Mtry	OK	647152	271188	-1254.81	-4166.54	5e-05	0.000197081	yes
XLOC_015609	XLOC_015609	TcSYL_0039900,TcSYL_0039910	TcX10_chr4:915037-919591	Epis	Mtry	OK	127227	333918	-1929.84	-4175.76	5e-05	0.000197081	yes
XLOC_005907	XLOC_005907	TcSYL_0018510	TcX10_chr2:566461-567806	Epis	Mtry	OK	551169	102626	-2425.09	-4185.22	5e-05	0.000197081	yes
XLOC_016880	XLOC_016880	TcSYL_0192740	TcX10_chr42:555685-556619	Epis	Mtry	OK	840849	152827	-2459.94	-4189.06	5e-05	0.000197081	yes
XLOC_011949	XLOC_011949	TcSYL_0158330	TcX10_chr32:497849-498150	Epis	Mtry	OK	213254	638936	-1738.83	-4189.56	5e-05	0.000197081	yes
XLOC_020644	XLOC_020644	TcSYL_0063970	TcX10_chr7:907435-908165	Epis	Mtry	OK	678612	286902	-1242.03	-4194.65	5e-05	0.000197081	yes
XLOC_011654	XLOC_011654	TcSYL_0157020	TcX10_chr31:479519-481401	Epis	Mtry	OK	117611	442093	-1411.6	-4197.16	5e-05	0.000197081	yes
XLOC_008958	XLOC_008958	TcSYL_0139340	TcX10_chr26:97666-98162	Epis	Mtry	OK	376019	859523	-2129.2	-4210.24	5e-05	0.000197081	yes
XLOC_001596	XLOC_001596	TcSYL_0080700	TcX10_chr10:310382-310965	Epis	Mtry	OK	198787	407066	-2287.89	-4212.82	5e-05	0.000197081	yes
XLOC_020573	XLOC_020573	TcSYL_0062290	TcX10_chr7:216150-216718	Epis	Mtry	OK	260941	557899	-2225.64	-4214.81	5e-05	0.000197081	yes
XLOC_005511	XLOC_005511	TcSYL_0115260	TcX10_chr19:281223-282244	Epis	Mtry	OK	36.17	15364	-1235.24	-4217.53	5e-05	0.000197081	yes
XLOC_006314	XLOC_006314	TcSYL_0019570	TcX10_chr2:856525-858767	Epis	Mtry	OK	391684	186439	-1070.99	-4220.06	5e-05	0.000197081	yes
XLOC_011999	XLOC_011999	TcSYL_0159390	TcX10_chr32:594917-595602	Epis	Mtry	OK	687086	277605	-1307.46	-4253.63	5e-05	0.000197081	yes
XLOC_010555	XLOC_010555	TcSYL_0027100	TcX10_chr3:1127868-1128367	Epis	Mtry	OK	115011	487923	-1237.05	-4253.66	5e-05	0.000197081	yes
XLOC_002333	XLOC_002333	-	TcX10_chr11:749745-752504	Epis	Mtry	OK	470584	260359	-0.853948	-4254.65	5e-05	0.000197081	yes
XLOC_016826	XLOC_016826	TcSYL_0191570	TcX10_chr42:395550-395947	Epis	Mtry	OK	182568	717115	-1348.16	-4276.84	5e-05	0.000197081	yes
XLOC_016885	XLOC_016885	TcSYL_0192810	TcX10_chr42:560717-562266	Epis	Mtry	OK	49975	0.908657	-2459.4	-4277.97	5e-05	0.000197081	yes
XLOC_006316	XLOC_006316	TcSYL_0019590	TcX10_chr2:862225-863375	Epis	Mtry	OK	483311	202767	-1253.13	-4286.23	5e-05	0.000197081	yes
XLOC_019075	XLOC_019075	TcSYL_0057130	TcX10_chr6:944427-946078	Epis	Mtry	OK	788501	242474	-1701.28	-4286.85	5e-05	0.000197081	yes
XLOC_002542	XLOC_002542	TcSYL_0090500	TcX10_chr12:352843-353273	Epis	Mtry	OK	468748	76506	-2615.17	-4289.32	5e-05	0.000197081	yes
XLOC_018801	XLOC_018801	TcSYL_0050140	TcX10_chr6:91577-92148	Epis	Mtry	OK	785.82	404717	-0.957287	-4304.35	5e-05	0.000197081	yes
XLOC_004391	XLOC_004391	TcSYL_0107140	TcX10_chr15:572695-573530	Epis	Mtry	OK	782217	338036	-1210.39	-4308.95	5e-05	0.000197081	yes
XLOC_018417	XLOC_018417	TcSYL_0049150	TcX10_chr5:1212949-1213937	Epis	Mtry	OK	228.97	115623	-0.985738	-4309.57	5e-05	0.000197081	yes
XLOC_001514	XLOC_001514	-	TcX10_chr1:2733033-2735645	Epis	Mtry	OK	276903	123814	-1161.2	-4311.14	5e-05	0.000197081	yes
XLOC_018337	XLOC_018337	TcSYL_0046760	TcX10_chr5:615268-616160	Epis	Mtry	OK	510537	193282	-1401.31	-4316.95	5e-05	0.000197081	yes
XLOC_019430	XLOC_019430	TcSYL_0053940	TcX10_chr6:684545-684924	Epis	Mtry	OK	670271	160754	-2059.89	-4345.73	5e-05	0.000197081	yes
XLOC_004773	XLOC_004773	TcSYL_0112290	TcX10_chr16:1348929-1349539	Epis	Mtry	OK	208981	955007	-1129.79	-4351.81	5e-05	0.000197081	yes
XLOC_000646	XLOC_000646	TcSYL_0014390	TcX10_chr1:3046705-3049291	Epis	Mtry	OK	130821	607568	-1106.48	-4354.39	5e-05	0.000197081	yes
XLOC_008475	XLOC_008475	TcSYL_0137960	TcX10_chr24:663289-665687	Epis	Mtry	OK	525731	15255	-1785.04	-4356.73	5e-05	0.000197081	yes
XLOC_017928	XLOC_017928	TcSYL_0203630	TcX10_chr46:326402-327039	Epis	Mtry	OK	24.37	660158	-1884.22	-4361.86	5e-05	0.000197081	yes
XLOC_006614	XLOC_006614	TcSYL_0118140	TcX10_chr20:169841-171018	Epis	Mtry	OK	196811	98147	-1003.8	-4365.32	5e-05	0.000197081	yes
XLOC_020177	XLOC_020177	TcSYL_0066570	TcX10_chr7:1421115-1423375	Epis	Mtry	OK	908107	310186	-1549.73	-4368.43	5e-05	0.000197081	yes
XLOC_002316	XLOC_002316	TcSYL_0085890	TcX10_chr11:431861-432189	Epis	Mtry	OK	230026	771283	-1576.46	-4382.13	5e-05	0.000197081	yes
XLOC_020288	XLOC_020288	TcSYL_0068820	TcX10_chr7:1658589-1663318	Epis	Mtry	OK	333252	161729	-1043.03	-4390.65	5e-05	0.000197081	yes
XLOC_002471	XLOC_002471	TcSYL_0089100	TcX10_chr12:108233-109038	Epis	Mtry	OK	911687	364493	-1322.65	-4399.44	5e-05	0.000197081	yes
XLOC_015471	XLOC_015471	TcSYL_0036790	TcX10_chr4:490804-491360	Epis	Mtry	OK	215488	2634	-3032.28	-4407.07	5e-05	0.000197081	yes
XLOC_022094	XLOC_022094	-	TcX10_chr9:895325-899587	Epis	Mtry	OK	473707	232829	-1024.73	-4408.63	5e-05	0.000197081	yes
XLOC_008939	XLOC_008939	TcSYL_0139120	TcX10_chr26:23116-25759	Epis	Mtry	OK	53085	251478	-1077.87	-4418.75	5e-05	0.000197081	yes
XLOC_018836	XLOC_018836	TcSYL_0050640	TcX10_chr6:183607-184418	Epis	Mtry	OK	201208	942743	-1093.75	-4420.78	5e-05	0.000197081	yes
XLOC_004423	XLOC_004423	TcSYL_0107530	TcX10_chr15:632949-637143	Epis	Mtry	OK	3430.2	1642.75	-1062.18	-4420.99	5e-05	0.000197081	yes
XLOC_019431	XLOC_019431	TcSYL_0053960	TcX10_chr6:685389-686533	Epis	Mtry	OK	553631	0.652405	-3085.09	-4433.19	5e-05	0.000197081	yes
XLOC_015636	XLOC_015636	TcSYL_0040180	TcX10_chr4:984504-985183	Epis	Mtry	OK	160415	188617	-3088.28	-4436.43	5e-05	0.000197081	yes
XLOC_000622	XLOC_000622	TcSYL_0014090	TcX10_chr1:2947174-2947661	Epis	Mtry	OK	140722	564858	-1316.88	-4437.68	5e-05	0.000197081	yes
XLOC_006785	XLOC_006785	TcSYL_0121250	TcX10_chr20:564211-564962	Epis	Mtry	OK	640303	265216	-1271.59	-4438.14	5e-05	0.000197081	yes
XLOC_015191	XLOC_015191	TcSYL_0044620	TcX10_chr4:1481610-1482196	Epis	Mtry	OK	195452	86888	-1169.59	-4442.29	5e-05	0.000197081	yes
XLOC_009245	XLOC_009245	TcSYL_0141920	TcX10_chr27:128468-128901	Epis	Mtry	OK	871813	292655	-1574.82	-4451.33	5e-05	0.000197081	yes
XLOC_000502	XLOC_000502	TcSYL_0011690	TcX10_chr1:2378397-2380288	Epis	Mtry	OK	108.26	43869	-1303.22	-4457.77	5e-05	0.000197081	yes
XLOC_017512	XLOC_017512	TcSYL_0198810	TcX10_chr43:341882-342852	Epis	Mtry	OK	126797	585253	-1115.38	-4464.05	5e-05	0.000197081	yes
XLOC_019614	XLOC_019614	TcSYL_0057060	TcX10_chr6:921355-922499	Epis	Mtry	OK	153976	464162	-1730.01	-4484.97	5e-05	0.000197081	yes
XLOC_010999	XLOC_010999	TcSYL_0151750	TcX10_chr30:278285-278589	Epis	Mtry	OK	474164	827857	-2517.93	-4490.99	5e-05	0.000197081	yes
XLOC_020577	XLOC_020577	TcSYL_0062390	TcX10_chr7:222379-223010	Epis	Mtry	OK	246826	516137	-2257.67	-4492.78	5e-05	0.000197081	yes
XLOC_008990	XLOC_008990	TcSYL_0140680	TcX10_chr26:493280-493827	Epis	Mtry	OK	104894	403101	-1379.72	-4494.17	5e-05	0.000197081	yes
XLOC_005730	XLOC_005730	TcSYL_0014960	TcX10_chr2:163806-166270	Epis	Mtry	OK	68398	31519	-1117.73	-4504.89	5e-05	0.000197081	yes
XLOC_000212	XLOC_000212	TcSYL_0004880	TcX10_chr1:1294097-1294659	Epis	Mtry	OK	521794	161003	-1696.39	-4505.33	5e-05	0.000197081	yes
XLOC_005224	XLOC_005224	TcSYL_0114900	TcX10_chr18:716756-717519	Epis	Mtry	OK	197583	93213	-1083.86	-4505.92	5e-05	0.000197081	yes
XLOC_007060	XLOC_007060	TcSYL_0123650	TcX10_chr21:606941-612280	Epis	Mtry	OK	145102	760629	-0.931798	-4512.85	5e-05	0.000197081	yes
XLOC_005765	XLOC_005765	TcSYL_0015390	TcX10_chr2:344692-345824	Epis	Mtry	OK	10426	281437	-1889.3	-4513.28	5e-05	0.000197081	yes
XLOC_016799	XLOC_016799	TcSYL_0190980	TcX10_chr42:250446-250969	Epis	Mtry	OK	237179	369853	-2680.95	-4515.06	5e-05	0.000197081	yes
XLOC_002072	XLOC_002072	TcSYL_0086270	TcX10_chr11:512502-513250	Epis	Mtry	OK	592879	234707	-1336.87	-4516.43	5e-05	0.000197081	yes
XLOC_021016	XLOC_021016	-	TcX10_chr7:37930-38896	Epis	Mtry	OK	280642	973898	-1526.89	-4519.15	5e-05	0.000197081	yes
XLOC_004731	XLOC_004731	TcSYL_0111810	TcX10_chr16:1200351-1202289	Epis	Mtry	OK	527503	215899	-1288.82	-4520.56	5e-05	0.000197081	yes
XLOC_003354	XLOC_003354	TcSYL_0096860	TcX10_chr13:695258-695688	Epis	Mtry	OK	447152	763464	-2550.13	-4548.17	5e-05	0.000197081	yes
XLOC_018006	XLOC_018006	TcSYL_0203560	TcX10_chr46:321748-322727	Epis	Mtry	OK	11.26	185404	-2602.46	-4562.07	5e-05	0.000197081	yes
XLOC_021793	XLOC_021793	TcSYL_0074820,TcSYL_0074830,TcSYL_0074850,TcSYL_0074860	TcX10_chr9:171628-182132	Epis	Mtry	OK	535016	134633	-1990.54	-4562.32	5e-05	0.000197081	yes
XLOC_013544	XLOC_013544	TcSYL_0174690	TcX10_chr37:444352-444797	Epis	Mtry	OK	854594	267706	-1674.59	-4566.72	5e-05	0.000197081	yes
XLOC_009351	XLOC_009351	TcSYL_0142770	TcX10_chr27:343590-345079	Epis	Mtry	OK	133656	636827	-1069.55	-4573.88	5e-05	0.000197081	yes
XLOC_006396	XLOC_006396	TcSYL_0021600	TcX10_chr2:1114618-1116128	Epis	Mtry	OK	530967	0.680863	-2963.19	-4574.82	5e-05	0.000197081	yes
XLOC_020526	XLOC_020526	TcSYL_0061230	TcX10_chr7:100314-101098	Epis	Mtry	OK	36788	129572	-1505.48	-4578.92	5e-05	0.000197081	yes
XLOC_006948	XLOC_006948	-	TcX10_chr20:14917-19887	Epis	Mtry	OK	957743	489787	-0.967484	-4580.87	5e-05	0.000197081	yes
XLOC_019435	XLOC_019435	TcSYL_0054000	TcX10_chr6:689786-690165	Epis	Mtry	OK	702393	153117	-2197.64	-4588.45	5e-05	0.000197081	yes
XLOC_021225	XLOC_021225	TcSYL_0073820	TcX10_chr8:864571-864986	Epis	Mtry	OK	147509	51206	-1526.42	-4596.09	5e-05	0.000197081	yes
XLOC_009003	XLOC_009003	TcSYL_0140810	TcX10_chr26:548540-550022	Epis	Mtry	OK	306958	144927	-1082.71	-4602.63	5e-05	0.000197081	yes
XLOC_016595	XLOC_016595	TcSYL_0191370	TcX10_chr42:285676-286025	Epis	Mtry	OK	122.5	292748	-2065.04	-4607.74	5e-05	0.000197081	yes
XLOC_015642	XLOC_015642	TcSYL_0040250	TcX10_chr4:991822-994165	Epis	Mtry	OK	134704	369569	-1865.88	-4610.39	5e-05	0.000197081	yes
XLOC_013547	XLOC_013547	TcSYL_0174720	TcX10_chr37:449333-450870	Epis	Mtry	OK	591306	243594	-1279.43	-4611.62	5e-05	0.000197081	yes
XLOC_012230	XLOC_012230	TcSYL_0162350	TcX10_chr33:275478-275965	Epis	Mtry	OK	313.05	132827	-1236.84	-4611.99	5e-05	0.000197081	yes
XLOC_002479	XLOC_002479	TcSYL_0089180	TcX10_chr12:122788-125224	Epis	Mtry	OK	305874	153302	-0.996566	-4623.42	5e-05	0.000197081	yes
XLOC_021191	XLOC_021191	TcSYL_0073370	TcX10_chr8:324091-324320	Epis	Mtry	OK	2566.34	891715	-1525.06	-4645.05	5e-05	0.000197081	yes
XLOC_011333	XLOC_011333	TcSYL_0151630	TcX10_chr30:269462-270579	Epis	Mtry	OK	105283	196986	-2418.11	-4646.54	5e-05	0.000197081	yes
XLOC_002466	XLOC_002466	-	TcX10_chr11:1061857-1063687	Epis	Mtry	OK	341458	140811	-1277.95	-4649.42	5e-05	0.000197081	yes
XLOC_014839	XLOC_014839	TcSYL_0036390	TcX10_chr4:461666-462726	Epis	Mtry	OK	71965	0.795926	-3176.59	-4652.92	5e-05	0.000197081	yes
XLOC_017896	XLOC_017896	TcSYL_0203230	TcX10_chr46:247829-248304	Epis	Mtry	OK	532496	241783	-1139.06	-4653.06	5e-05	0.000197081	yes
XLOC_004375	XLOC_004375	TcSYL_0106910	TcX10_chr15:477877-478250	Epis	Mtry	OK	125689	398649	-1656.67	-4653.52	5e-05	0.000197081	yes
XLOC_014534	XLOC_014534	TcSYL_0031250	TcX10_chr4:115159-116525	Epis	Mtry	OK	677443	137994	-2295.5	-4668.72	5e-05	0.000197081	yes
XLOC_009776	XLOC_009776	TcSYL_0146310	TcX10_chr28:531953-532371	Epis	Mtry	OK	519633	995931	-2383.38	-4672.36	5e-05	0.000197081	yes
XLOC_014647	XLOC_014647	TcSYL_0033090	TcX10_chr4:240615-241714	Epis	Mtry	OK	682504	0.657729	-3375.27	-4684.67	5e-05	0.000197081	yes
XLOC_017749	XLOC_017749	TcSYL_0202080	TcX10_chr45:124447-125597	Epis	Mtry	OK	697996	294851	-1243.23	-4685.29	5e-05	0.000197081	yes
XLOC_006273	XLOC_006273	TcSYL_0019100	TcX10_chr2:603015-606301	Epis	Mtry	OK	922009	313263	-1557.41	-4691.16	5e-05	0.000197081	yes
XLOC_013545	XLOC_013545	TcSYL_0174700	TcX10_chr37:446363-447921	Epis	Mtry	OK	57649	232001	-1313.16	-4704.17	5e-05	0.000197081	yes
XLOC_017051	XLOC_017051	-	TcX10_chr42:749132-749965	Epis	Mtry	OK	968.54	490812	-0.980641	-4708.52	5e-05	0.000197081	yes
XLOC_006322	XLOC_006322	TcSYL_0019650	TcX10_chr2:880971-881815	Epis	Mtry	OK	148322	649512	-1191.3	-4713.89	5e-05	0.000197081	yes
XLOC_001948	XLOC_001948	-	TcX10_chr10:524959-525728	Epis	Mtry	OK	125.47	519635	-1271.77	-4716.58	5e-05	0.000197081	yes
XLOC_006132	XLOC_006132	TcSYL_0014760	TcX10_chr2:41920-42572	Epis	Mtry	OK	223129	967444	-1205.63	-4716.75	5e-05	0.000197081	yes
XLOC_015276	XLOC_015276	TcSYL_0031680	TcX10_chr4:145052-145599	Epis	Mtry	OK	258459	57927	-2157.62	-4738.61	5e-05	0.000197081	yes
XLOC_006299	XLOC_006299	TcSYL_0019380,TcSYL_0019390,TcSYL_0019400	TcX10_chr2:785517-792292	Epis	Mtry	OK	256032	882381	-1536.85	-4744.41	5e-05	0.000197081	yes
XLOC_004517	XLOC_004517	TcSYL_0108830	TcX10_chr15:900508-901193	Epis	Mtry	OK	551189	192522	-1517.52	-4747.37	5e-05	0.000197081	yes
XLOC_002452	XLOC_002452	-	TcX10_chr11:970636-970969	Epis	Mtry	OK	233152	724927	-1685.36	-4749.65	5e-05	0.000197081	yes
XLOC_005725	XLOC_005725	TcSYL_0014900	TcX10_chr2:141536-142269	Epis	Mtry	OK	221376	985104	-1168.15	-4763.23	5e-05	0.000197081	yes
XLOC_000704	XLOC_000704	TcSYL_0000840	TcX10_chr1:329358-330442	Epis	Mtry	OK	104798	443008	-1242.2	-4773.86	5e-05	0.000197081	yes
XLOC_017654	XLOC_017654	TcSYL_0200620	TcX10_chr44:61306-63077	Epis	Mtry	OK	12.78	408885	-1644.12	-4781.03	5e-05	0.000197081	yes
XLOC_008959	XLOC_008959	TcSYL_0139350	TcX10_chr26:100963-101696	Epis	Mtry	OK	662063	229762	-1526.83	-4783.08	5e-05	0.000197081	yes
XLOC_000601	XLOC_000601	TcSYL_0013450	TcX10_chr1:2511134-2512083	Epis	Mtry	OK	106354	444773	-1257.73	-4789.34	5e-05	0.000197081	yes
XLOC_008960	XLOC_008960	TcSYL_0139360	TcX10_chr26:102903-105175	Epis	Mtry	OK	755429	333237	-1180.75	-4791.17	5e-05	0.000197081	yes
XLOC_006512	XLOC_006512	-	TcX10_chr2:795152-796433	Epis	Mtry	OK	124164	550034	-1174.65	-4804.24	5e-05	0.000197081	yes
XLOC_000028	XLOC_000028	TcSYL_0000550	TcX10_chr1:171223-171512	Epis	Mtry	OK	320429	863141	-1892.33	-4806.07	5e-05	0.000197081	yes
XLOC_021778	XLOC_021778	TcSYL_0074660	TcX10_chr9:123865-124583	Epis	Mtry	OK	638152	231221	-1464.62	-4806.65	5e-05	0.000197081	yes
XLOC_009772	XLOC_009772	TcSYL_0146270	TcX10_chr28:525769-526565	Epis	Mtry	OK	509834	16493	-1628.17	-4813.49	5e-05	0.000197081	yes
XLOC_019428	XLOC_019428	TcSYL_0053920	TcX10_chr6:682936-683315	Epis	Mtry	OK	681387	114152	-2577.51	-4816.15	5e-05	0.000197081	yes
XLOC_001285	XLOC_001285	TcSYL_0013890	TcX10_chr1:2851239-2852395	Epis	Mtry	OK	144662	627555	-1204.87	-4839.68	5e-05	0.000197081	yes
XLOC_006786	XLOC_006786	TcSYL_0121260	TcX10_chr20:570889-573762	Epis	Mtry	OK	152664	744659	-1035.71	-4850.34	5e-05	0.000197081	yes
XLOC_019358	XLOC_019358	TcSYL_0052880	TcX10_chr6:606698-607008	Epis	Mtry	OK	134736	253846	-2408.11	-4854.72	5e-05	0.000197081	yes
XLOC_011797	XLOC_011797	TcSYL_0157660	TcX10_chr32:452801-463443	Epis	Mtry	OK	103194	258686	-1996.09	-4890.54	5e-05	0.000197081	yes
XLOC_020090	XLOC_020090	TcSYL_0064490	TcX10_chr7:1074666-1078096	Epis	Mtry	OK	73077	247425	-1562.43	-4897.81	5e-05	0.000197081	yes
XLOC_001600	XLOC_001600	TcSYL_0080750	TcX10_chr10:337111-338225	Epis	Mtry	OK	127126	277456	-2195.92	-4918.14	5e-05	0.000197081	yes
XLOC_009588	XLOC_009588	TcSYL_0146090	TcX10_chr28:378054-379609	Epis	Mtry	OK	204537	961885	-1088.43	-4918.73	5e-05	0.000197081	yes
XLOC_021801	XLOC_021801	TcSYL_0074940	TcX10_chr9:210866-212274	Epis	Mtry	OK	845341	350535	-1269.97	-4945.62	5e-05	0.000197081	yes
XLOC_015066	XLOC_015066	TcSYL_0040810	TcX10_chr4:1022221-1028243	Epis	Mtry	OK	930018	436583	-1091	-4954.55	5e-05	0.000197081	yes
XLOC_005757	XLOC_005757	TcSYL_0015310	TcX10_chr2:336933-337384	Epis	Mtry	OK	503741	99846	-2334.91	-4967.16	5e-05	0.000197081	yes
XLOC_003920	XLOC_003920	TcSYL_0102340	TcX10_chr14:807409-807902	Epis	Mtry	OK	217937	838531	-1377.98	-4983.91	5e-05	0.000197081	yes
XLOC_017055	XLOC_017055	-	TcX10_chr42:783354-784531	Epis	Mtry	OK	964918	484152	-0.994946	-4991.44	5e-05	0.000197081	yes
XLOC_014649	XLOC_014649	TcSYL_0033110	TcX10_chr4:242653-243710	Epis	Mtry	OK	781156	0.868481	-3169.04	-4994.17	5e-05	0.000197081	yes
XLOC_016674	XLOC_016674	TcSYL_0193040	TcX10_chr42:578020-578504	Epis	Mtry	OK	391207	583902	-2744.13	-4996.52	5e-05	0.000197081	yes
XLOC_017031	XLOC_017031	-	TcX10_chr42:386375-386943	Epis	Mtry	OK	509992	13003	-1971.63	-5004.74	5e-05	0.000197081	yes
XLOC_014829	XLOC_014829	TcSYL_0036190	TcX10_chr4:449535-450535	Epis	Mtry	OK	918615	0.846827	-3439.32	-5011.51	5e-05	0.000197081	yes
XLOC_018343	XLOC_018343	TcSYL_0046820	TcX10_chr5:620236-621062	Epis	Mtry	OK	794735	278983	-1510.29	-5013.35	5e-05	0.000197081	yes
XLOC_018366	XLOC_018366	TcSYL_0047070	TcX10_chr5:703576-704762	Epis	Mtry	OK	567886	21032	-1433.02	-5032.46	5e-05	0.000197081	yes
[truncated: 166 more rows]

## Sheet: Up-cufflinks
test_id	gene_id	gene	locus	sample_1	sample_2	status	value_1	value_2	log2(fold_change)	test_stat	p_value	q_value	significant
XLOC_001074	XLOC_001074	TcSYL_0008880	TcX10_chr1:1856803-1857446	Epis	Mtry	OK	12019	159333	3728.66	9860.03	5e-05	0.000197081	yes
XLOC_009006	XLOC_009006	TcSYL_0140840	TcX10_chr26:573226-573779	Epis	Mtry	OK	179058	167961	3229.63	9774.68	5e-05	0.000197081	yes
XLOC_010781	XLOC_010781	-	TcX10_chr3:1105355-1106585	Epis	Mtry	OK	134617	563.4	2065.3	9573.64	5e-05	0.000197081	yes
XLOC_004965	XLOC_004965	-	TcX10_chr16:326297-326913	Epis	Mtry	OK	840148	451627	2426.42	9477.26	5e-05	0.000197081	yes
XLOC_006976	XLOC_006976	-	TcX10_chr20:362592-363028	Epis	Mtry	OK	426575	331906	2959.9	9408.32	5e-05	0.000197081	yes
XLOC_010785	XLOC_010785	-	TcX10_chr3:1224441-1224868	Epis	Mtry	OK	313226	294312	3232.07	9379.38	5e-05	0.000197081	yes
XLOC_014061	XLOC_014061	-	TcX10_chr38:408418-408813	Epis	Mtry	OK	17325	288136	4055.82	9206.81	5e-05	0.000197081	yes
XLOC_008154	XLOC_008154	TcSYL_0132400	TcX10_chr23:603556-604478	Epis	Mtry	OK	375304	187193	2318.4	8915.18	5e-05	0.000197081	yes
XLOC_005094	XLOC_005094	-	TcX10_chr16:1288633-1289404	Epis	Mtry	OK	222032	140203	2658.68	8902.43	5e-05	0.000197081	yes
XLOC_011690	XLOC_011690	-	TcX10_chr31:4913-5805	Epis	Mtry	OK	92586	727798	2974.67	8806.08	5e-05	0.000197081	yes
XLOC_003522	XLOC_003522	TcSYL_0099530	TcX10_chr13:876152-876684	Epis	Mtry	OK	498278	277296	2476.4	8694.18	5e-05	0.000197081	yes
XLOC_005423	XLOC_005423	-	TcX10_chr18:774273-774812	Epis	Mtry	OK	499032	1812.34	1860.65	8542.46	5e-05	0.000197081	yes
XLOC_003252	XLOC_003252	-	TcX10_chr13:396158-397075	Epis	Mtry	OK	526136	243375	2209.68	8411.31	5e-05	0.000197081	yes
XLOC_009205	XLOC_009205	-	TcX10_chr26:571914-573033	Epis	Mtry	OK	203827	354153	4118.95	8402.22	5e-05	0.000197081	yes
XLOC_003396	XLOC_003396	TcSYL_0097650	TcX10_chr13:756165-756622	Epis	Mtry	OK	196406	822801	2066.7	8325.07	5e-05	0.000197081	yes
XLOC_011239	XLOC_011239	TcSYL_0149320	TcX10_chr30:73525-75244	Epis	Mtry	OK	779629	285735	1873.82	8267.11	5e-05	0.000197081	yes
XLOC_005081	XLOC_005081	-	TcX10_chr16:1136670-1137523	Epis	Mtry	OK	21065	110967	2397.21	8266.97	5e-05	0.000197081	yes
XLOC_006974	XLOC_006974	-	TcX10_chr20:360730-361329	Epis	Mtry	OK	219618	139.26	2664.71	8259.91	5e-05	0.000197081	yes
XLOC_017720	XLOC_017720	-	TcX10_chr44:147319-148592	Epis	Mtry	OK	284533	122.51	2106.24	8116.98	5e-05	0.000197081	yes
XLOC_013711	XLOC_013711	-	TcX10_chr37:354838-358853	Epis	Mtry	OK	415329	138502	1737.58	8097.94	5e-05	0.000197081	yes
XLOC_019788	XLOC_019788	-	TcX10_chr6:63047-64417	Epis	Mtry	OK	857269	303296	1822.91	8090.37	5e-05	0.000197081	yes
XLOC_006975	XLOC_006975	-	TcX10_chr20:361674-362388	Epis	Mtry	OK	431089	194.16	2171.19	8065.31	5e-05	0.000197081	yes
XLOC_006981	XLOC_006981	-	TcX10_chr20:577844-578102	Epis	Mtry	OK	142464	1338.86	3232.34	8039.13	5e-05	0.000197081	yes
XLOC_008722	XLOC_008722	TcSYL_0137560	TcX10_chr24:511973-512244	Epis	Mtry	OK	808042	3295.03	2027.79	7988.92	5e-05	0.000197081	yes
XLOC_010235	XLOC_010235	TcSYL_0027040	TcX10_chr3:1074394-1075319	Epis	Mtry	OK	319489	372208	3542.27	7975.99	5e-05	0.000197081	yes
XLOC_003605	XLOC_003605	-	TcX10_chr13:579676-580509	Epis	Mtry	OK	60502	526678	3121.86	7947.22	5e-05	0.000197081	yes
XLOC_000209	XLOC_000209	TcSYL_0004850	TcX10_chr1:1274324-1274712	Epis	Mtry	OK	177242	196929	3473.88	7942.38	5e-05	0.000197081	yes
XLOC_002928	XLOC_002928	TcSYL_0094550	TcX10_chr13:397151-402805	Epis	Mtry	OK	131371	473361	1849.3	7924.94	5e-05	0.000197081	yes
XLOC_007671	XLOC_007671	-	TcX10_chr22:300825-301140	Epis	Mtry	OK	75837	108918	3844.2	7906.47	5e-05	0.000197081	yes
XLOC_008344	XLOC_008344	TcSYL_0135290	TcX10_chr24:186688-187151	Epis	Mtry	OK	278335	999107	1843.82	7843.86	5e-05	0.000197081	yes
XLOC_014069	XLOC_014069	-	TcX10_chr38:443431-444477	Epis	Mtry	OK	150271	495558	1721.49	7822.71	5e-05	0.000197081	yes
XLOC_007629	XLOC_007629	-	TcX10_chr22:2572-3227	Epis	Mtry	OK	22659	120488	2410.73	7748.36	5e-05	0.000197081	yes
XLOC_010243	XLOC_010243	TcSYL_0027380	TcX10_chr3:1245902-1253135	Epis	Mtry	OK	381972	125542	1716.63	7631.73	5e-05	0.000197081	yes
XLOC_003597	XLOC_003597	-	TcX10_chr13:393934-395848	Epis	Mtry	OK	299348	107627	1846.14	7595.71	5e-05	0.000197081	yes
XLOC_001967	XLOC_001967	-	TcX10_chr10:912511-917167	Epis	Mtry	OK	224486	736268	1713.6	7594.63	5e-05	0.000197081	yes
XLOC_000064	XLOC_000064	TcSYL_0001340	TcX10_chr1:517981-518666	Epis	Mtry	OK	700803	275408	1974.49	7583.96	5e-05	0.000197081	yes
XLOC_018101	XLOC_018101	-	TcX10_chr46:237268-237639	Epis	Mtry	OK	262287	1029.78	1973.12	7551.75	5e-05	0.000197081	yes
XLOC_001437	XLOC_001437	-	TcX10_chr1:1659097-1659804	Epis	Mtry	OK	179406	957605	2416.2	7541.21	5e-05	0.000197081	yes
XLOC_004432	XLOC_004432	TcSYL_0107670	TcX10_chr15:644804-645264	Epis	Mtry	OK	131264	119189	3182.71	7540.77	5e-05	0.000197081	yes
XLOC_018567	XLOC_018567	TcSYL_0047800	TcX10_chr5:951803-953130	Epis	Mtry	OK	37032	136844	1885.69	7540.01	5e-05	0.000197081	yes
XLOC_006532	XLOC_006532	-	TcX10_chr2:917190-918631	Epis	Mtry	OK	727497	239845	1721.09	7539.42	5e-05	0.000197081	yes
XLOC_012054	XLOC_012054	-	TcX10_chr32:627872-631991	Epis	Mtry	OK	167272	457765	1452.41	7518.25	5e-05	0.000197081	yes
XLOC_012004	XLOC_012004	-	TcX10_chr32:642924-646475	Epis	Mtry	OK	136922	546902	1997.93	7514.85	5e-05	0.000197081	yes
XLOC_001066	XLOC_001066	-	TcX10_chr1:1840550-1851004	Epis	Mtry	OK	283238	141748	2323.24	7508.24	5e-05	0.000197081	yes
XLOC_012055	XLOC_012055	-	TcX10_chr32:646589-647808	Epis	Mtry	OK	125758	573645	2189.51	7447.81	5e-05	0.000197081	yes
XLOC_005144	XLOC_005144	TcSYL_0113510	TcX10_chr18:414020-417263	Epis	Mtry	OK	142601	396332	1474.72	7423.45	5e-05	0.000197081	yes
XLOC_000065	XLOC_000065	TcSYL_0001350	TcX10_chr1:519155-519675	Epis	Mtry	OK	690428	280308	2021.45	7418.31	5e-05	0.000197081	yes
XLOC_001395	XLOC_001395	-	TcX10_chr1:980310-994934	Epis	Mtry	OK	58274	154058	1402.55	7409.13	5e-05	0.000197081	yes
XLOC_006459	XLOC_006459	-	TcX10_chr2:264462-272252	Epis	Mtry	OK	304028	884448	1540.57	7378.45	5e-05	0.000197081	yes
XLOC_003504	XLOC_003504	TcSYL_0099270	TcX10_chr13:860148-860773	Epis	Mtry	OK	250295	122371	2289.56	7313.56	5e-05	0.000197081	yes
XLOC_004015	XLOC_004015	-	TcX10_chr14:273859-276012	Epis	Mtry	OK	11752	451903	1943.11	7282.47	5e-05	0.000197081	yes
XLOC_022082	XLOC_022082	-	TcX10_chr9:771729-774188	Epis	Mtry	OK	688516	288489	2066.95	7276.39	5e-05	0.000197081	yes
XLOC_006442	XLOC_006442	-	TcX10_chr2:86826-89858	Epis	Mtry	OK	638125	186881	1550.21	7265.55	5e-05	0.000197081	yes
XLOC_013925	XLOC_013925	TcSYL_0178120	TcX10_chr38:438578-441278	Epis	Mtry	OK	408443	1054.65	1368.55	7244.62	5e-05	0.000197081	yes
XLOC_005424	XLOC_005424	-	TcX10_chr18:774973-775431	Epis	Mtry	OK	179013	637949	1833.38	7225.31	5e-05	0.000197081	yes
XLOC_010719	XLOC_010719	-	TcX10_chr3:338196-341709	Epis	Mtry	OK	339996	103535	1606.53	7211.84	5e-05	0.000197081	yes
XLOC_005425	XLOC_005425	-	TcX10_chr18:775653-776793	Epis	Mtry	OK	270581	249755	3206.38	7159.86	5e-05	0.000197081	yes
XLOC_001447	XLOC_001447	-	TcX10_chr1:1677031-1678089	Epis	Mtry	OK	79927	423115	2404.29	7151.69	5e-05	0.000197081	yes
XLOC_004008	XLOC_004008	-	TcX10_chr14:256201-257936	Epis	Mtry	OK	331674	110232	1732.71	7091.78	5e-05	0.000197081	yes
XLOC_001259	XLOC_001259	TcSYL_0013620	TcX10_chr1:2728903-2729972	Epis	Mtry	OK	866049	269396	1637.21	7046.43	5e-05	0.000197081	yes
XLOC_002830	XLOC_002830	-	TcX10_chr12:608660-609061	Epis	Mtry	OK	715035	312947	2129.83	7016.08	5e-05	0.000197081	yes
XLOC_012261	XLOC_012261	-	TcX10_chr33:351870-352589	Epis	Mtry	OK	419004	264595	2658.75	7006.65	5e-05	0.000197081	yes
XLOC_007206	XLOC_007206	-	TcX10_chr21:242229-244906	Epis	Mtry	OK	269604	844384	1647.05	6977.31	5e-05	0.000197081	yes
XLOC_003367	XLOC_003367	TcSYL_0097060	TcX10_chr13:710952-711499	Epis	Mtry	OK	275668	843284	1613.09	6934.18	5e-05	0.000197081	yes
XLOC_005063	XLOC_005063	-	TcX10_chr16:983148-983524	Epis	Mtry	OK	285009	978706	1779.87	6918.25	5e-05	0.000197081	yes
XLOC_008455	XLOC_008455	-	TcX10_chr24:410439-411094	Epis	Mtry	OK	6566	55249	3072.86	6918.03	5e-05	0.000197081	yes
XLOC_009859	XLOC_009859	TcSYL_0147900	TcX10_chr29:351749-352632	Epis	Mtry	OK	28886	106603	1883.8	6912.03	5e-05	0.000197081	yes
XLOC_005104	XLOC_005104	-	TcX10_chr17:489752-490123	Epis	Mtry	OK	118549	153.4	3693.74	6903.33	5e-05	0.000197081	yes
XLOC_004079	XLOC_004079	-	TcX10_chr14:927698-929263	Epis	Mtry	OK	446131	140354	1653.53	6864.74	5e-05	0.000197081	yes
XLOC_010797	XLOC_010797	-	TcX10_chr3:1378804-1379647	Epis	Mtry	OK	237826	946949	1993.38	6862.82	5e-05	0.000197081	yes
XLOC_001305	XLOC_001305	-	TcX10_chr1:40701-42294	Epis	Mtry	OK	139582	512245	1875.72	6838.75	5e-05	0.000197081	yes
XLOC_010521	XLOC_010521	TcSYL_0025580	TcX10_chr3:973648-974057	Epis	Mtry	OK	881939	360632	2031.78	6837.83	5e-05	0.000197081	yes
XLOC_001065	XLOC_001065	-	TcX10_chr1:1840550-1851004	Epis	Mtry	OK	264025	303242	3521.72	6801.77	5e-05	0.000197081	yes
XLOC_014067	XLOC_014067	-	TcX10_chr38:437164-438506	Epis	Mtry	OK	625876	190951	1609.25	6786.92	5e-05	0.000197081	yes
XLOC_003596	XLOC_003596	-	TcX10_chr13:386570-393830	Epis	Mtry	OK	188042	528878	1491.88	6785.96	5e-05	0.000197081	yes
XLOC_012853	XLOC_012853	-	TcX10_chr35:32171-38733	Epis	Mtry	OK	108479	411489	1923.44	6779.34	5e-05	0.000197081	yes
XLOC_018506	XLOC_018506	TcSYL_0045380	TcX10_chr5:242545-246482	Epis	Mtry	OK	562578	152879	1442.26	6762.93	5e-05	0.000197081	yes
XLOC_006447	XLOC_006447	-	TcX10_chr2:102392-103317	Epis	Mtry	OK	426885	146567	1779.64	6743.41	5e-05	0.000197081	yes
XLOC_004563	XLOC_004563	-	TcX10_chr15:388730-389487	Epis	Mtry	OK	204717	875353	2096.24	6739.77	5e-05	0.000197081	yes
XLOC_006107	XLOC_006107	TcSYL_0022310	TcX10_chr2:1721892-1722223	Epis	Mtry	OK	1310.1	3709.74	1501.64	6718.86	5e-05	0.000197081	yes
XLOC_005039	XLOC_005039	-	TcX10_chr16:848423-848664	Epis	Mtry	OK	645582	2851.51	2143.05	6711.01	5e-05	0.000197081	yes
XLOC_009434	XLOC_009434	-	TcX10_chr27:403539-407446	Epis	Mtry	OK	438743	119855	1449.83	6710.89	5e-05	0.000197081	yes
XLOC_002127	XLOC_002127	TcSYL_0087240	TcX10_chr11:775430-775941	Epis	Mtry	OK	791108	282305	1835.31	6698.95	5e-05	0.000197081	yes
XLOC_011688	XLOC_011688	-	TcX10_chr31:1678-2747	Epis	Mtry	OK	272255	949043	1801.51	6685.08	5e-05	0.000197081	yes
XLOC_013362	XLOC_013362	-	TcX10_chr36:329319-330939	Epis	Mtry	OK	170334	586419	1783.57	6669.14	5e-05	0.000197081	yes
XLOC_004794	XLOC_004794	TcSYL_0112550	TcX10_chr16:1448165-1450163	Epis	Mtry	OK	135.84	376701	1471.51	6653.89	5e-05	0.000197081	yes
XLOC_001491	XLOC_001491	-	TcX10_chr1:2275531-2284060	Epis	Mtry	OK	305854	794086	1376.45	6650.82	5e-05	0.000197081	yes
XLOC_004873	XLOC_004873	TcSYL_0110420	TcX10_chr16:448122-448996	Epis	Mtry	OK	136202	57473	2077.13	6645.99	5e-05	0.000197081	yes
XLOC_001484	XLOC_001484	-	TcX10_chr1:2143432-2143870	Epis	Mtry	OK	134271	460667	1778.57	6642.92	5e-05	0.000197081	yes
XLOC_009191	XLOC_009191	-	TcX10_chr26:529775-530264	Epis	Mtry	OK	898152	2381.22	1406.67	6623.86	5e-05	0.000197081	yes
XLOC_021723	XLOC_021723	TcSYL_0079450	TcX10_chr9:1049317-1050287	Epis	Mtry	OK	557719	309812	2473.78	6620.91	5e-05	0.000197081	yes
XLOC_001381	XLOC_001381	-	TcX10_chr1:759313-762416	Epis	Mtry	OK	149967	476733	1668.54	6614.61	5e-05	0.000197081	yes
XLOC_009963	XLOC_009963	TcSYL_0147430	TcX10_chr29:283979-285558	Epis	Mtry	OK	658867	188147	1513.8	6599.07	5e-05	0.000197081	yes
XLOC_013707	XLOC_013707	-	TcX10_chr37:341932-350365	Epis	Mtry	OK	436575	109545	1327.23	6593.72	5e-05	0.000197081	yes
XLOC_009185	XLOC_009185	-	TcX10_chr26:434320-435143	Epis	Mtry	OK	556467	181795	1707.95	6582.91	5e-05	0.000197081	yes
XLOC_005685	XLOC_005685	-	TcX10_chr19:308863-310628	Epis	Mtry	OK	657462	270645	2041.42	6566.39	5e-05	0.000197081	yes
XLOC_019868	XLOC_019868	-	TcX10_chr6:1294380-1294624	Epis	Mtry	OK	161677	1153.31	2834.59	6565.96	5e-05	0.000197081	yes
XLOC_009944	XLOC_009944	TcSYL_0147150	TcX10_chr29:111186-111742	Epis	Mtry	OK	171774	843971	2296.68	6543.59	5e-05	0.000197081	yes
XLOC_006972	XLOC_006972	-	TcX10_chr20:357278-358945	Epis	Mtry	OK	452923	132777	1551.67	6529.81	5e-05	0.000197081	yes
XLOC_011865	XLOC_011865	TcSYL_0159870	TcX10_chr32:896022-896242	Epis	Mtry	OK	2398.37	8547.01	1833.36	6520.09	5e-05	0.000197081	yes
XLOC_001552	XLOC_001552	-	TcX10_chr1:2945897-2946098	Epis	Mtry	OK	9901.05	32233.2	1702.89	6511.71	5e-05	0.000197081	yes
XLOC_007224	XLOC_007224	-	TcX10_chr21:496259-498985	Epis	Mtry	OK	921713	236066	1356.8	6474.66	5e-05	0.000197081	yes
XLOC_010004	XLOC_010004	-	TcX10_chr29:113448-118014	Epis	Mtry	OK	603521	152183	1334.33	6458.97	5e-05	0.000197081	yes
XLOC_010786	XLOC_010786	-	TcX10_chr3:1224987-1226272	Epis	Mtry	OK	358945	112411	1646.95	6444.27	5e-05	0.000197081	yes
XLOC_005051	XLOC_005051	-	TcX10_chr16:865741-866596	Epis	Mtry	OK	770299	231613	1588.23	6417.51	5e-05	0.000197081	yes
XLOC_003599	XLOC_003599	-	TcX10_chr13:410314-410788	Epis	Mtry	OK	207841	626766	1592.45	6403.03	5e-05	0.000197081	yes
XLOC_006151	XLOC_006151	TcSYL_0015640	TcX10_chr2:362779-362981	Epis	Mtry	OK	2651.95	11338.9	2096.15	6385.75	5e-05	0.000197081	yes
XLOC_010205	XLOC_010205	TcSYL_0025560	TcX10_chr3:971691-972814	Epis	Mtry	OK	427848	131909	1624.37	6350.76	5e-05	0.000197081	yes
XLOC_017886	XLOC_017886	-	TcX10_chr45:383455-383659	Epis	Mtry	OK	946435	5283.56	2480.93	6344.35	5e-05	0.000197081	yes
XLOC_000369	XLOC_000369	TcSYL_0009090	TcX10_chr1:1897855-1900858	Epis	Mtry	OK	226363	633606	1484.95	6343.46	5e-05	0.000197081	yes
XLOC_005067	XLOC_005067	-	TcX10_chr16:990223-996409	Epis	Mtry	OK	281361	725396	1366.35	6343.43	5e-05	0.000197081	yes
XLOC_007944	XLOC_007944	TcSYL_0132910	TcX10_chr23:672137-672687	Epis	Mtry	OK	105256	328625	1642.54	6296.01	5e-05	0.000197081	yes
XLOC_010196	XLOC_010196	TcSYL_0025470	TcX10_chr3:964404-964804	Epis	Mtry	OK	679401	282108	2053.91	6293.16	5e-05	0.000197081	yes
XLOC_005755	XLOC_005755	TcSYL_0015290	TcX10_chr2:323375-324852	Epis	Mtry	OK	184031	600072	1705.19	6290.34	5e-05	0.000197081	yes
XLOC_007697	XLOC_007697	-	TcX10_chr22:466965-469235	Epis	Mtry	OK	318171	140195	2139.57	6289.68	5e-05	0.000197081	yes
XLOC_018788	XLOC_018788	-	TcX10_chr5:1158139-1163228	Epis	Mtry	OK	796311	190545	1258.73	6281.94	5e-05	0.000197081	yes
XLOC_010788	XLOC_010788	-	TcX10_chr3:1230023-1236229	Epis	Mtry	OK	671938	160138	1252.92	6272.11	5e-05	0.000197081	yes
XLOC_010022	XLOC_010022	-	TcX10_chr29:258977-259830	Epis	Mtry	OK	105148	297097	1498.51	6271.75	5e-05	0.000197081	yes
XLOC_004464	XLOC_004464	TcSYL_0108040	TcX10_chr15:752072-752499	Epis	Mtry	OK	1862.33	4506.09	1274.77	6267.48	5e-05	0.000197081	yes
XLOC_001322	XLOC_001322	-	TcX10_chr1:174169-174904	Epis	Mtry	OK	614271	193289	1653.81	6261.69	5e-05	0.000197081	yes
XLOC_005379	XLOC_005379	-	TcX10_chr18:385361-385554	Epis	Mtry	OK	2754.75	12154.2	2141.46	6235.51	5e-05	0.000197081	yes
XLOC_006460	XLOC_006460	-	TcX10_chr2:272355-272651	Epis	Mtry	OK	106803	493049	2206.78	6217.74	5e-05	0.000197081	yes
XLOC_009333	XLOC_009333	TcSYL_0142560	TcX10_chr27:240029-241881	Epis	Mtry	OK	218684	676435	1629.1	6217.67	5e-05	0.000197081	yes
XLOC_018002	XLOC_018002	TcSYL_0203450	TcX10_chr46:314879-315996	Epis	Mtry	OK	203136	692974	1770.35	6206.03	5e-05	0.000197081	yes
XLOC_009423	XLOC_009423	-	TcX10_chr27:332873-334393	Epis	Mtry	OK	113983	291684	1355.58	6205.18	5e-05	0.000197081	yes
XLOC_007239	XLOC_007239	-	TcX10_chr21:673030-673649	Epis	Mtry	OK	164903	734254	2154.66	6183.73	5e-05	0.000197081	yes
XLOC_001413	XLOC_001413	-	TcX10_chr1:1300745-1304385	Epis	Mtry	OK	355287	92049	1373.42	6159.17	5e-05	0.000197081	yes
XLOC_008764	XLOC_008764	-	TcX10_chr24:372967-374436	Epis	Mtry	OK	154262	498643	1692.62	6139.39	5e-05	0.000197081	yes
XLOC_001877	XLOC_001877	-	TcX10_chr10:9960-19656	Epis	Mtry	OK	169217	568383	1747.99	6120.66	5e-05	0.000197081	yes
XLOC_001915	XLOC_001915	-	TcX10_chr10:213718-214974	Epis	Mtry	OK	178639	443467	1311.78	6115.72	5e-05	0.000197081	yes
XLOC_016996	XLOC_016996	-	TcX10_chr42:206288-206490	Epis	Mtry	OK	202446	3963.38	4291.12	6106.84	5e-05	0.000197081	yes
XLOC_021034	XLOC_021034	-	TcX10_chr7:925930-934244	Epis	Mtry	OK	366465	87237	1251.26	6094.99	5e-05	0.000197081	yes
XLOC_019785	XLOC_019785	-	TcX10_chr6:46346-48285	Epis	Mtry	OK	609133	158041	1375.47	6085.61	5e-05	0.000197081	yes
XLOC_005083	XLOC_005083	-	TcX10_chr16:1140930-1142398	Epis	Mtry	OK	820001	213543	1380.83	6058.04	5e-05	0.000197081	yes
XLOC_001442	XLOC_001442	-	TcX10_chr1:1662561-1664162	Epis	Mtry	OK	278593	811461	1542.36	6056.46	5e-05	0.000197081	yes
XLOC_009359	XLOC_009359	TcSYL_0142840	TcX10_chr27:384689-387564	Epis	Mtry	OK	198801	698569	1813.08	6056.26	5e-05	0.000197081	yes
XLOC_010551	XLOC_010551	TcSYL_0027010	TcX10_chr3:1072297-1072694	Epis	Mtry	OK	147025	115735	2976.7	6047.38	5e-05	0.000197081	yes
XLOC_004967	XLOC_004967	-	TcX10_chr16:327776-335448	Epis	Mtry	OK	427721	100.39	1230.87	6041.32	5e-05	0.000197081	yes
XLOC_013345	XLOC_013345	-	TcX10_chr36:77400-77920	Epis	Mtry	OK	216001	929971	2106.15	6021.98	5e-05	0.000197081	yes
XLOC_001464	XLOC_001464	-	TcX10_chr1:1838213-1839830	Epis	Mtry	OK	316712	899645	1506.18	6020.73	5e-05	0.000197081	yes
XLOC_017606	XLOC_017606	TcSYL_0200840	TcX10_chr44:157167-164748	Epis	Mtry	OK	662898	155.43	1229.41	6012.69	5e-05	0.000197081	yes
XLOC_004535	XLOC_004535	-	TcX10_chr15:23529-24535	Epis	Mtry	OK	113615	431262	1924.41	6009.02	5e-05	0.000197081	yes
XLOC_006191	XLOC_006191	TcSYL_0017060	TcX10_chr2:456635-458732	Epis	Mtry	OK	457846	133138	1539.99	6003.21	5e-05	0.000197081	yes
XLOC_000712	XLOC_000712	TcSYL_0000950	TcX10_chr1:360672-360883	Epis	Mtry	OK	2169.73	7979.44	1878.77	5996.51	5e-05	0.000197081	yes
XLOC_018893	XLOC_018893	TcSYL_0051760	TcX10_chr6:331367-331875	Epis	Mtry	OK	248462	104673	2074.79	5979.37	5e-05	0.000197081	yes
XLOC_002793	XLOC_002793	-	TcX10_chr12:99829-100306	Epis	Mtry	OK	437553	583796	3737.93	5974.27	5e-05	0.000197081	yes
XLOC_002270	XLOC_002270	TcSYL_0084110	TcX10_chr11:196119-197369	Epis	Mtry	OK	14508	47189	1701.6	5950.76	5e-05	0.000197081	yes
XLOC_002817	XLOC_002817	-	TcX10_chr12:476154-476918	Epis	Mtry	OK	612128	180325	1558.7	5942.51	5e-05	0.000197081	yes
XLOC_006516	XLOC_006516	-	TcX10_chr2:802296-802511	Epis	Mtry	OK	239678	2109.09	3137.45	5936.11	5e-05	0.000197081	yes
XLOC_003797	XLOC_003797	TcSYL_0100140	TcX10_chr14:248958-252532	Epis	Mtry	OK	953473	234504	1298.35	5930.23	5e-05	0.000197081	yes
XLOC_004561	XLOC_004561	-	TcX10_chr15:383821-385004	Epis	Mtry	OK	161386	527269	1708.02	5923.64	5e-05	0.000197081	yes
XLOC_002789	XLOC_002789	-	TcX10_chr12:96090-97488	Epis	Mtry	OK	500994	212014	2081.29	5914.52	5e-05	0.000197081	yes
XLOC_015875	XLOC_015875	-	TcX10_chr4:1514179-1515780	Epis	Mtry	OK	168788	509914	1595.04	5909.82	5e-05	0.000197081	yes
XLOC_002443	XLOC_002443	-	TcX10_chr11:752983-753395	Epis	Mtry	OK	382557	157005	2037.07	5907.85	5e-05	0.000197081	yes
XLOC_004080	XLOC_004080	-	TcX10_chr14:929317-930572	Epis	Mtry	OK	586203	157.2	1423.13	5894.66	5e-05	0.000197081	yes
XLOC_021496	XLOC_021496	-	TcX10_chr8:1124639-1125084	Epis	Mtry	OK	585695	204787	1805.9	5889.33	5e-05	0.000197081	yes
XLOC_021020	XLOC_021020	-	TcX10_chr7:424477-424869	Epis	Mtry	OK	550157	866353	3977.04	5878.36	5e-05	0.000197081	yes
XLOC_008432	XLOC_008432	TcSYL_0137190	TcX10_chr24:337586-341237	Epis	Mtry	OK	238615	724027	1601.36	5871.68	5e-05	0.000197081	yes
XLOC_001067	XLOC_001067	TcSYL_0008800	TcX10_chr1:1851298-1852115	Epis	Mtry	OK	269082	842929	1647.37	5861.58	5e-05	0.000197081	yes
XLOC_004084	XLOC_004084	-	TcX10_chr14:937796-937963	Epis	Mtry	OK	8612.56	49936.5	2535.58	5853.49	5e-05	0.000197081	yes
XLOC_001463	XLOC_001463	-	TcX10_chr1:1837439-1838030	Epis	Mtry	OK	199782	522845	1387.96	5838.98	5e-05	0.000197081	yes
XLOC_005047	XLOC_005047	-	TcX10_chr16:858879-859112	Epis	Mtry	OK	330301	1591.53	2268.56	5818.58	5e-05	0.000197081	yes
XLOC_006971	XLOC_006971	-	TcX10_chr20:353001-357173	Epis	Mtry	OK	330029	805021	1286.43	5813.64	5e-05	0.000197081	yes
XLOC_008221	XLOC_008221	-	TcX10_chr23:647801-648588	Epis	Mtry	OK	467188	139688	1580.13	5806.95	5e-05	0.000197081	yes
XLOC_007687	XLOC_007687	-	TcX10_chr22:402165-403181	Epis	Mtry	OK	63003	271346	2106.64	5799.49	5e-05	0.000197081	yes
XLOC_006431	XLOC_006431	-	TcX10_chr2:45408-48669	Epis	Mtry	OK	46695	112548	1269.2	5789.85	5e-05	0.000197081	yes
XLOC_008721	XLOC_008721	TcSYL_0137550	TcX10_chr24:417258-420837	Epis	Mtry	OK	628968	200188	1670.29	5786.06	5e-05	0.000197081	yes
XLOC_009997	XLOC_009997	-	TcX10_chr29:1467-1896	Epis	Mtry	OK	145285	428043	1558.87	5785.51	5e-05	0.000197081	yes
XLOC_021799	XLOC_021799	TcSYL_0074920	TcX10_chr9:199937-201244	Epis	Mtry	OK	828277	261552	1658.91	5771.47	5e-05	0.000197081	yes
XLOC_010202	XLOC_010202	TcSYL_0025530	TcX10_chr3:968896-969662	Epis	Mtry	OK	752486	211079	1488.04	5769.16	5e-05	0.000197081	yes
XLOC_001242	XLOC_001242	TcSYL_0012680	TcX10_chr1:2450853-2451523	Epis	Mtry	OK	737847	213355	1531.86	5768.55	5e-05	0.000197081	yes
XLOC_003598	XLOC_003598	-	TcX10_chr13:405095-406491	Epis	Mtry	OK	141825	442952	1643.04	5760.23	5e-05	0.000197081	yes
XLOC_019226	XLOC_019226	TcSYL_0049980	TcX10_chr6:17576-18324	Epis	Mtry	OK	743956	357246	2263.63	5758.42	5e-05	0.000197081	yes
XLOC_005721	XLOC_005721	TcSYL_0014840	TcX10_chr2:113100-113935	Epis	Mtry	OK	140582	351975	1324.06	5755.57	5e-05	0.000197081	yes
XLOC_009764	XLOC_009764	TcSYL_0146190	TcX10_chr28:512338-512546	Epis	Mtry	OK	974501	4421.94	2181.94	5737.98	5e-05	0.000197081	yes
XLOC_010729	XLOC_010729	-	TcX10_chr3:423746-424000	Epis	Mtry	OK	154723	782087	2337.64	5715.98	5e-05	0.000197081	yes
XLOC_012795	XLOC_012795	-	TcX10_chr34:136745-138250	Epis	Mtry	OK	35057	15427	2137.68	5709.81	5e-05	0.000197081	yes
XLOC_019844	XLOC_019844	-	TcX10_chr6:1055361-1055887	Epis	Mtry	OK	154988	708159	2191.92	5705.98	5e-05	0.000197081	yes
XLOC_006534	XLOC_006534	-	TcX10_chr2:919834-920649	Epis	Mtry	OK	664129	183523	1466.43	5690.59	5e-05	0.000197081	yes
XLOC_002413	XLOC_002413	-	TcX10_chr11:250227-258495	Epis	Mtry	OK	52567	115465	1135.23	5689.08	5e-05	0.000197081	yes
XLOC_006438	XLOC_006438	-	TcX10_chr2:62916-63483	Epis	Mtry	OK	434591	140104	1688.77	5686.08	5e-05	0.000197081	yes
XLOC_010780	XLOC_010780	-	TcX10_chr3:1097644-1102360	Epis	Mtry	OK	267382	643935	1268.01	5683.47	5e-05	0.000197081	yes
XLOC_019801	XLOC_019801	-	TcX10_chr6:274313-278626	Epis	Mtry	OK	129357	339499	1392.05	5680.18	5e-05	0.000197081	yes
XLOC_001446	XLOC_001446	-	TcX10_chr1:1675296-1676779	Epis	Mtry	OK	555182	140999	1344.65	5674.37	5e-05	0.000197081	yes
XLOC_004150	XLOC_004150	TcSYL_0106140	TcX10_chr15:303069-303937	Epis	Mtry	OK	360651	105236	1544.95	5668.28	5e-05	0.000197081	yes
XLOC_005943	XLOC_005943	TcSYL_0019740	TcX10_chr2:924782-926801	Epis	Mtry	OK	439514	110846	1334.58	5664.68	5e-05	0.000197081	yes
XLOC_009942	XLOC_009942	TcSYL_0147130	TcX10_chr29:109292-110283	Epis	Mtry	OK	290468	845146	1540.82	5661.29	5e-05	0.000197081	yes
XLOC_013348	XLOC_013348	-	TcX10_chr36:91515-94134	Epis	Mtry	OK	433598	105979	1289.35	5648.75	5e-05	0.000197081	yes
XLOC_010716	XLOC_010716	-	TcX10_chr3:331935-332123	Epis	Mtry	OK	1519.28	8933.69	2555.87	5648.23	5e-05	0.000197081	yes
XLOC_005397	XLOC_005397	-	TcX10_chr18:546138-546792	Epis	Mtry	OK	209686	518409	1305.86	5633.06	5e-05	0.000197081	yes
XLOC_003052	XLOC_003052	TcSYL_0097720	TcX10_chr13:759340-760474	Epis	Mtry	OK	336418	1204.26	1839.82	5612.82	5e-05	0.000197081	yes
XLOC_010787	XLOC_010787	-	TcX10_chr3:1226609-1229268	Epis	Mtry	OK	662569	154717	1223.49	5607.92	5e-05	0.000197081	yes
XLOC_016542	XLOC_016542	-	TcX10_chr41:398423-398779	Epis	Mtry	OK	178.81	527586	1560.97	5596.14	5e-05	0.000197081	yes
XLOC_002435	XLOC_002435	-	TcX10_chr11:704956-706721	Epis	Mtry	OK	768089	247906	1690.45	5584.87	5e-05	0.000197081	yes
XLOC_011689	XLOC_011689	-	TcX10_chr31:4329-4577	Epis	Mtry	OK	130303	753818	2532.35	5576.96	5e-05	0.000197081	yes
XLOC_012784	XLOC_012784	-	TcX10_chr34:109891-110171	Epis	Mtry	OK	80616	407599	2338.01	5575.18	5e-05	0.000197081	yes
XLOC_016449	XLOC_016449	TcSYL_0188130	TcX10_chr41:229248-231492	Epis	Mtry	OK	365951	108524	1568.29	5569.25	5e-05	0.000197081	yes
XLOC_005068	XLOC_005068	-	TcX10_chr16:996552-997651	Epis	Mtry	OK	406956	110.89	1446.18	5568.84	5e-05	0.000197081	yes
XLOC_021396	XLOC_021396	-	TcX10_chr8:52160-52624	Epis	Mtry	OK	399062	138554	1795.76	5568.83	5e-05	0.000197081	yes
XLOC_001420	XLOC_001420	-	TcX10_chr1:1314028-1314667	Epis	Mtry	OK	854122	431126	2335.59	5554.05	5e-05	0.000197081	yes
XLOC_019869	XLOC_019869	-	TcX10_chr6:1301295-1301635	Epis	Mtry	OK	169843	517681	1607.87	5553.74	5e-05	0.000197081	yes
XLOC_021364	XLOC_021364	-	TcX10_chr8:1-829	Epis	Mtry	OK	648448	297185	2196.3	5552.81	5e-05	0.000197081	yes
XLOC_010712	XLOC_010712	-	TcX10_chr3:315059-316820	Epis	Mtry	OK	226316	614846	1441.89	5529.44	5e-05	0.000197081	yes
XLOC_020697	XLOC_020697	TcSYL_0065780	TcX10_chr7:1363217-1363620	Epis	Mtry	OK	672136	665875	3308.43	5525.48	5e-05	0.000197081	yes
XLOC_019787	XLOC_019787	-	TcX10_chr6:59344-62917	Epis	Mtry	OK	631636	141973	1168.45	5523.03	5e-05	0.000197081	yes
XLOC_010204	XLOC_010204	TcSYL_0025550	TcX10_chr3:970003-971630	Epis	Mtry	OK	40.01	101823	1347.63	5494.77	5e-05	0.000197081	yes
XLOC_013524	XLOC_013524	TcSYL_0174480	TcX10_chr37:375180-375799	Epis	Mtry	OK	243943	827206	1761.71	5491.55	5e-05	0.000197081	yes
XLOC_013725	XLOC_013725	TcSYL_0174930	TcX10_chr38:84678-85417	Epis	Mtry	OK	346875	104787	1594.97	5478.75	5e-05	0.000197081	yes
XLOC_008222	XLOC_008222	-	TcX10_chr23:658352-659626	Epis	Mtry	OK	172052	503009	1547.74	5476.93	5e-05	0.000197081	yes
XLOC_005382	XLOC_005382	-	TcX10_chr18:400232-402653	Epis	Mtry	OK	608244	140811	1211.03	5474.73	5e-05	0.000197081	yes
XLOC_001537	XLOC_001537	-	TcX10_chr1:2879841-2880816	Epis	Mtry	OK	290481	824637	1505.32	5465.98	5e-05	0.000197081	yes
XLOC_006444	XLOC_006444	-	TcX10_chr2:95486-100348	Epis	Mtry	OK	521591	115174	1142.83	5462.77	5e-05	0.000197081	yes
XLOC_008681	XLOC_008681	TcSYL_0136740	TcX10_chr24:305128-307052	Epis	Mtry	OK	123793	540018	2125.08	5459.18	5e-05	0.000197081	yes
XLOC_014072	XLOC_014072	-	TcX10_chr38:460030-460324	Epis	Mtry	OK	176197	599.69	1767.03	5444.61	5e-05	0.000197081	yes
XLOC_002815	XLOC_002815	-	TcX10_chr12:457467-458671	Epis	Mtry	OK	266087	73937	1474.4	5440.79	5e-05	0.000197081	yes
XLOC_005749	XLOC_005749	TcSYL_0015220	TcX10_chr2:272896-282043	Epis	Mtry	OK	34127	113729	1736.62	5439.15	5e-05	0.000197081	yes
XLOC_005100	XLOC_005100	-	TcX10_chr17:141825-142112	Epis	Mtry	OK	160911	595828	1888.64	5432.73	5e-05	0.000197081	yes
XLOC_001343	XLOC_001343	-	TcX10_chr1:393388-395185	Epis	Mtry	OK	374596	934108	1318.25	5428.18	5e-05	0.000197081	yes
XLOC_002795	XLOC_002795	-	TcX10_chr12:137181-137878	Epis	Mtry	OK	260598	82174	1656.85	5427.18	5e-05	0.000197081	yes
XLOC_010177	XLOC_010177	TcSYL_0025150	TcX10_chr3:879621-879880	Epis	Mtry	OK	899566	2525.99	1489.55	5422.94	5e-05	0.000197081	yes
XLOC_010705	XLOC_010705	-	TcX10_chr3:247041-252948	Epis	Mtry	OK	179728	473699	1398.15	5415.22	5e-05	0.000197081	yes
XLOC_009372	XLOC_009372	TcSYL_0143050	TcX10_chr27:427004-427254	Epis	Mtry	OK	157973	885992	2487.61	5395.86	5e-05	0.000197081	yes
XLOC_021041	XLOC_021041	-	TcX10_chr7:1013147-1014525	Epis	Mtry	OK	308775	814169	1398.77	5384.33	5e-05	0.000197081	yes
XLOC_015869	XLOC_015869	-	TcX10_chr4:1423815-1423986	Epis	Mtry	OK	4035.15	25166.2	2640.79	5382.46	5e-05	0.000197081	yes
XLOC_011721	XLOC_011721	-	TcX10_chr31:166303-167479	Epis	Mtry	OK	657648	23982	1866.56	5362.56	5e-05	0.000197081	yes
XLOC_009781	XLOC_009781	-	TcX10_chr28:382833-383144	Epis	Mtry	OK	182244	570818	1647.15	5351.49	5e-05	0.000197081	yes
XLOC_002791	XLOC_002791	-	TcX10_chr12:98134-99122	Epis	Mtry	OK	671038	260058	1954.37	5346.91	5e-05	0.000197081	yes
XLOC_016784	XLOC_016784	TcSYL_0190810	TcX10_chr42:93790-96183	Epis	Mtry	OK	3583	122491	1773.43	5343.69	5e-05	0.000197081	yes
XLOC_012012	XLOC_012012	TcSYL_0159560	TcX10_chr32:699696-702586	Epis	Mtry	OK	562611	127.13	1176.1	5321.13	5e-05	0.000197081	yes
XLOC_012031	XLOC_012031	-	TcX10_chr32:63452-64144	Epis	Mtry	OK	481646	27998	2539.28	5320.31	5e-05	0.000197081	yes
XLOC_003845	XLOC_003845	TcSYL_0101010	TcX10_chr14:556958-557490	Epis	Mtry	OK	170796	689143	2012.53	5318.93	5e-05	0.000197081	yes
XLOC_000717	XLOC_000717	TcSYL_0001030	TcX10_chr1:376791-377929	Epis	Mtry	OK	44356	115259	1377.68	5316.68	5e-05	0.000197081	yes
XLOC_021213	XLOC_021213	TcSYL_0073630	TcX10_chr8:819882-820516	Epis	Mtry	OK	495858	137764	1474.2	5312.05	5e-05	0.000197081	yes
XLOC_021019	XLOC_021019	-	TcX10_chr7:388594-388980	Epis	Mtry	OK	854949	782471	3194.13	5310.34	5e-05	0.000197081	yes
XLOC_011763	XLOC_011763	-	TcX10_chr31:446133-446301	Epis	Mtry	OK	6967.2	38031.2	2448.53	5306.14	5e-05	0.000197081	yes
XLOC_005652	XLOC_005652	-	TcX10_chr19:123701-124806	Epis	Mtry	OK	698339	25058	1843.27	5299.62	5e-05	0.000197081	yes
XLOC_005046	XLOC_005046	-	TcX10_chr16:857856-858353	Epis	Mtry	OK	644746	189.59	1556.08	5295.38	5e-05	0.000197081	yes
XLOC_018756	XLOC_018756	-	TcX10_chr5:548987-550503	Epis	Mtry	OK	544437	129.93	1254.9	5283.15	5e-05	0.000197081	yes
XLOC_013477	XLOC_013477	TcSYL_0173100	TcX10_chr37:214695-215095	Epis	Mtry	OK	209.09	549382	1393.69	5282.57	5e-05	0.000197081	yes
XLOC_007532	XLOC_007532	TcSYL_0126020	TcX10_chr22:519890-520884	Epis	Mtry	OK	646807	243371	1911.75	5279.05	5e-05	0.000197081	yes
XLOC_006499	XLOC_006499	-	TcX10_chr2:710773-712128	Epis	Mtry	OK	146979	416752	1503.58	5269.04	5e-05	0.000197081	yes
XLOC_013691	XLOC_013691	-	TcX10_chr37:387789-388741	Epis	Mtry	OK	982447	280323	1512.64	5267.76	5e-05	0.000197081	yes
XLOC_001467	XLOC_001467	-	TcX10_chr1:1870444-1874131	Epis	Mtry	OK	572575	124792	1123.99	5257.46	5e-05	0.000197081	yes
XLOC_009120	XLOC_009120	TcSYL_0140460	TcX10_chr26:426412-426869	Epis	Mtry	OK	911075	246.44	1435.59	5256.02	5e-05	0.000197081	yes
XLOC_001468	XLOC_001468	-	TcX10_chr1:1874286-1875807	Epis	Mtry	OK	478424	114957	1264.73	5233.38	5e-05	0.000197081	yes
XLOC_003602	XLOC_003602	-	TcX10_chr13:419390-419572	Epis	Mtry	OK	3798.08	15282.7	2008.56	5232.44	5e-05	0.000197081	yes
XLOC_002128	XLOC_002128	TcSYL_0087250	TcX10_chr11:776427-777466	Epis	Mtry	OK	333518	895464	1424.87	5227.42	5e-05	0.000197081	yes
XLOC_001342	XLOC_001342	-	TcX10_chr1:392737-393305	Epis	Mtry	OK	189.33	461322	1284.87	5225.49	5e-05	0.000197081	yes
XLOC_001375	XLOC_001375	-	TcX10_chr1:670925-671733	Epis	Mtry	OK	111764	268332	1263.56	5223.16	5e-05	0.000197081	yes
XLOC_012472	XLOC_012472	-	TcX10_chr33:436990-437747	Epis	Mtry	OK	109255	395074	1854.42	5209.99	5e-05	0.000197081	yes
XLOC_003630	XLOC_003630	-	TcX10_chr13:974260-976092	Epis	Mtry	OK	138556	369568	1415.37	5205.44	5e-05	0.000197081	yes
XLOC_001962	XLOC_001962	-	TcX10_chr10:900882-903066	Epis	Mtry	OK	472113	108699	1203.14	5200.69	5e-05	0.000197081	yes
XLOC_021251	XLOC_021251	TcSYL_0074170	TcX10_chr8:1030225-1032221	Epis	Mtry	OK	372283	126563	1765.38	5196.37	5e-05	0.000197081	yes
XLOC_004765	XLOC_004765	TcSYL_0112200	TcX10_chr16:1320660-1321087	Epis	Mtry	OK	417328	136291	1707.44	5195.61	5e-05	0.000197081	yes
XLOC_000293	XLOC_000293	TcSYL_0006170	TcX10_chr1:1476318-1477312	Epis	Mtry	OK	185512	52349	1496.65	5194.87	5e-05	0.000197081	yes
XLOC_006709	XLOC_006709	TcSYL_0119860	TcX10_chr20:463099-463589	Epis	Mtry	OK	869353	230179	1404.74	5180.79	5e-05	0.000197081	yes
XLOC_021022	XLOC_021022	-	TcX10_chr7:542463-542683	Epis	Mtry	OK	19823.1	43719.2	1141.09	5179.45	5e-05	0.000197081	yes
XLOC_015699	XLOC_015699	TcSYL_0041260	TcX10_chr4:1077993-1078471	Epis	Mtry	OK	51514	153485	1575.06	5169.88	5e-05	0.000197081	yes
XLOC_007326	XLOC_007326	TcSYL_0125440	TcX10_chr22:482999-483270	Epis	Mtry	OK	106899	484563	2180.43	5166.52	5e-05	0.000197081	yes
XLOC_001077	XLOC_001077	TcSYL_0008930	TcX10_chr1:1859037-1861236	Epis	Mtry	OK	141353	817616	2532.12	5155.85	5e-05	0.000197081	yes
XLOC_001918	XLOC_001918	-	TcX10_chr10:226648-228882	Epis	Mtry	OK	841726	234199	1476.32	5127.18	5e-05	0.000197081	yes
XLOC_001414	XLOC_001414	-	TcX10_chr1:1304484-1308527	Epis	Mtry	OK	321171	709784	1144.04	5127.13	5e-05	0.000197081	yes
XLOC_001975	XLOC_001975	-	TcX10_chr10:996488-997233	Epis	Mtry	OK	247788	726769	1552.39	5117.66	5e-05	0.000197081	yes
XLOC_015866	XLOC_015866	-	TcX10_chr4:1383283-1389804	Epis	Mtry	OK	451401	939987	1058.23	5117.31	5e-05	0.000197081	yes
XLOC_015867	XLOC_015867	-	TcX10_chr4:1390249-1392068	Epis	Mtry	OK	219957	553594	1331.61	5107.49	5e-05	0.000197081	yes
XLOC_006812	XLOC_006812	TcSYL_0118390	TcX10_chr20:315539-316011	Epis	Mtry	OK	292025	685466	1231	5103.09	5e-05	0.000197081	yes
XLOC_005050	XLOC_005050	-	TcX10_chr16:862785-865331	Epis	Mtry	OK	122227	319803	1387.63	5098.82	5e-05	0.000197081	yes
XLOC_005520	XLOC_005520	TcSYL_0115360	TcX10_chr19:304073-304806	Epis	Mtry	OK	597392	149836	1326.63	5093.44	5e-05	0.000197081	yes
XLOC_009536	XLOC_009536	-	TcX10_chr28:294859-295681	Epis	Mtry	OK	249821	562731	1171.55	5086.73	5e-05	0.000197081	yes
XLOC_000004	XLOC_000004	TcSYL_0000220	TcX10_chr1:67572-68104	Epis	Mtry	OK	380256	112.4	1563.61	5077.83	5e-05	0.000197081	yes
XLOC_004082	XLOC_004082	-	TcX10_chr14:933496-934064	Epis	Mtry	OK	682054	361209	2404.88	5072.45	5e-05	0.000197081	yes
XLOC_005404	XLOC_005404	-	TcX10_chr18:618851-619116	Epis	Mtry	OK	281087	351245	3643.39	5065.92	5e-05	0.000197081	yes
XLOC_021040	XLOC_021040	-	TcX10_chr7:1012617-1012844	Epis	Mtry	OK	187103	1083.76	2534.15	5063.17	5e-05	0.000197081	yes
XLOC_006205	XLOC_006205	TcSYL_0017490	TcX10_chr2:487420-489131	Epis	Mtry	OK	587085	181502	1628.34	5061.65	5e-05	0.000197081	yes
XLOC_012020	XLOC_012020	-	TcX10_chr32:12472-13489	Epis	Mtry	OK	673791	242293	1846.38	5058.89	5e-05	0.000197081	yes
XLOC_012071	XLOC_012071	-	TcX10_chr32:829777-829998	Epis	Mtry	OK	271.23	1457.09	2425.51	5055.62	5e-05	0.000197081	yes
XLOC_002135	XLOC_002135	TcSYL_0087320	TcX10_chr11:784826-786093	Epis	Mtry	OK	176776	465973	1398.32	5039.69	5e-05	0.000197081	yes
XLOC_019845	XLOC_019845	-	TcX10_chr6:1056754-1056960	Epis	Mtry	OK	209293	2164.63	3370.52	5034.86	5e-05	0.000197081	yes
XLOC_005173	XLOC_005173	TcSYL_0114020	TcX10_chr18:505403-505875	Epis	Mtry	OK	808777	1712.92	1082.65	5032.54	5e-05	0.000197081	yes
XLOC_002824	XLOC_002824	-	TcX10_chr12:534055-536441	Epis	Mtry	OK	203723	49113	1269.5	5029.66	5e-05	0.000197081	yes
XLOC_009981	XLOC_009981	TcSYL_0147810	TcX10_chr29:345629-346529	Epis	Mtry	OK	408492	234956	2524.01	5020.35	5e-05	0.000197081	yes
XLOC_004078	XLOC_004078	-	TcX10_chr14:919585-921321	Epis	Mtry	OK	363555	854554	1233	5020.26	5e-05	0.000197081	yes
XLOC_009081	XLOC_009081	TcSYL_0139720	TcX10_chr26:288805-289364	Epis	Mtry	OK	896836	1842.19	1038.51	5019.31	5e-05	0.000197081	yes
XLOC_007709	XLOC_007709	-	TcX10_chr22:643595-644592	Epis	Mtry	OK	12406	375441	1597.54	5018.76	5e-05	0.000197081	yes
XLOC_013351	XLOC_013351	-	TcX10_chr36:103092-105250	Epis	Mtry	OK	247589	589169	1250.74	5014.23	5e-05	0.000197081	yes
XLOC_005339	XLOC_005339	-	TcX10_chr18:140419-141048	Epis	Mtry	OK	253572	761022	1585.54	5011.91	5e-05	0.000197081	yes
XLOC_014048	XLOC_014048	-	TcX10_chr38:72133-73330	Epis	Mtry	OK	537531	126.61	1235.97	4997.79	5e-05	0.000197081	yes
XLOC_003113	XLOC_003113	TcSYL_0099720	TcX10_chr13:889976-890745	Epis	Mtry	OK	976255	337104	1787.86	4984.95	5e-05	0.000197081	yes
XLOC_010201	XLOC_010201	TcSYL_0025520	TcX10_chr3:967793-968643	Epis	Mtry	OK	492357	125497	1349.88	4984.37	5e-05	0.000197081	yes
XLOC_011952	XLOC_011952	TcSYL_0158390	TcX10_chr32:501581-501876	Epis	Mtry	OK	912111	2118.88	1216.02	4984.28	5e-05	0.000197081	yes
XLOC_022034	XLOC_022034	-	TcX10_chr9:66433-67360	Epis	Mtry	OK	543511	132644	1287.18	4981.16	5e-05	0.000197081	yes
XLOC_013392	XLOC_013392	TcSYL_0171610	TcX10_chr37:88412-88818	Epis	Mtry	OK	530041	165.01	1638.38	4976.83	5e-05	0.000197081	yes
XLOC_012471	XLOC_012471	-	TcX10_chr33:435291-436799	Epis	Mtry	OK	484628	112005	1208.62	4976.53	5e-05	0.000197081	yes
XLOC_008828	XLOC_008828	-	TcX10_chr24:602208-605427	Epis	Mtry	OK	581096	154919	1414.66	4976.39	5e-05	0.000197081	yes
XLOC_005140	XLOC_005140	TcSYL_0113460	TcX10_chr18:407740-408341	Epis	Mtry	OK	96.18	238455	1309.91	4973.88	5e-05	0.000197081	yes
XLOC_013096	XLOC_013096	-	TcX10_chr35:356335-357921	Epis	Mtry	OK	260075	638273	1295.25	4972.69	5e-05	0.000197081	yes
XLOC_005399	XLOC_005399	-	TcX10_chr18:570128-570578	Epis	Mtry	OK	153995	386123	1326.17	4969.24	5e-05	0.000197081	yes
XLOC_005340	XLOC_005340	-	TcX10_chr18:141402-141577	Epis	Mtry	OK	3744.94	17820.7	2250.54	4968.41	5e-05	0.000197081	yes
XLOC_021050	XLOC_021050	-	TcX10_chr7:1115366-1115796	Epis	Mtry	OK	294118	101855	1792.05	4959.05	5e-05	0.000197081	yes
XLOC_013528	XLOC_013528	-	TcX10_chr37:385295-386034	Epis	Mtry	OK	439379	953514	1117.79	4949.09	5e-05	0.000197081	yes
XLOC_002593	XLOC_002593	TcSYL_0091320	TcX10_chr12:420468-421324	Epis	Mtry	OK	827009	278383	1751.1	4948.02	5e-05	0.000197081	yes
XLOC_004576	XLOC_004576	-	TcX10_chr15:458627-461761	Epis	Mtry	OK	918143	188.23	1035.7	4947.92	5e-05	0.000197081	yes
XLOC_003046	XLOC_003046	TcSYL_0097530	TcX10_chr13:748248-748447	Epis	Mtry	OK	626281	4914.71	2972.22	4945.44	5e-05	0.000197081	yes
XLOC_009427	XLOC_009427	-	TcX10_chr27:358726-359164	Epis	Mtry	OK	137015	642575	2229.53	4932.58	5e-05	0.000197081	yes
XLOC_009178	XLOC_009178	-	TcX10_chr26:352394-353434	Epis	Mtry	OK	546501	129961	1249.78	4925.61	5e-05	0.000197081	yes
XLOC_012013	XLOC_012013	-	TcX10_chr32:702712-720547	Epis	Mtry	OK	662247	131904	0.99405	4924.75	5e-05	0.000197081	yes
XLOC_001344	XLOC_001344	-	TcX10_chr1:395562-396220	Epis	Mtry	OK	91342	358306	1971.84	4924.64	5e-05	0.000197081	yes
XLOC_010418	XLOC_010418	TcSYL_0022950	TcX10_chr3:236394-236761	Epis	Mtry	OK	268422	121676	2180.47	4917.82	5e-05	0.000197081	yes
XLOC_009431	XLOC_009431	-	TcX10_chr27:396742-398618	Epis	Mtry	OK	443499	997915	1169.99	4914.36	5e-05	0.000197081	yes
XLOC_021454	XLOC_021454	-	TcX10_chr8:753670-756449	Epis	Mtry	OK	121372	300283	1306.88	4912.87	5e-05	0.000197081	yes
XLOC_021124	XLOC_021124	-	TcX10_chr7:2027075-2027763	Epis	Mtry	OK	868694	336927	1955.52	4910.49	5e-05	0.000197081	yes
XLOC_007298	XLOC_007298	TcSYL_0124890	TcX10_chr22:205135-205556	Epis	Mtry	OK	103469	550032	2410.31	4906.44	5e-05	0.000197081	yes
XLOC_001086	XLOC_001086	TcSYL_0009050	TcX10_chr1:1864334-1865226	Epis	Mtry	OK	117777	37871	1685.03	4899.56	5e-05	0.000197081	yes
XLOC_008355	XLOC_008355	TcSYL_0135490	TcX10_chr24:199200-201513	Epis	Mtry	OK	170128	651725	1937.64	4895.82	5e-05	0.000197081	yes
XLOC_008820	XLOC_008820	-	TcX10_chr24:524595-525833	Epis	Mtry	OK	112532	32019	1508.59	4890.24	5e-05	0.000197081	yes
XLOC_007079	XLOC_007079	TcSYL_0121570	TcX10_chr21:51679-52010	Epis	Mtry	OK	1405.56	3014.83	1100.93	4888.89	5e-05	0.000197081	yes
XLOC_013582	XLOC_013582	TcSYL_0172010	TcX10_chr37:123044-123696	Epis	Mtry	OK	213282	64266	1591.3	4887.55	5e-05	0.000197081	yes
XLOC_006533	XLOC_006533	-	TcX10_chr2:918703-919761	Epis	Mtry	OK	365907	90.34	1303.89	4887.45	5e-05	0.000197081	yes
XLOC_001337	XLOC_001337	-	TcX10_chr1:294252-294480	Epis	Mtry	OK	274806	1237.77	2171.25	4886.99	5e-05	0.000197081	yes
XLOC_007969	XLOC_007969	TcSYL_0128350	TcX10_chr23:157111-157421	Epis	Mtry	OK	377501	191701	2344.3	4876.34	5e-05	0.000197081	yes
XLOC_005436	XLOC_005436	TcSYL_0115390	TcX10_chr19:327233-334188	Epis	Mtry	OK	467987	132051	1496.56	4866.02	5e-05	0.000197081	yes
XLOC_019854	XLOC_019854	-	TcX10_chr6:1269003-1269796	Epis	Mtry	OK	102943	341073	1728.23	4851.54	5e-05	0.000197081	yes
XLOC_011728	XLOC_011728	-	TcX10_chr31:226082-226255	Epis	Mtry	OK	4393.56	20473.1	2220.27	4847.67	5e-05	0.000197081	yes
XLOC_004621	XLOC_004621	TcSYL_0109580	TcX10_chr16:344374-346133	Epis	Mtry	OK	287718	673686	1227.42	4847.28	5e-05	0.000197081	yes
XLOC_001438	XLOC_001438	-	TcX10_chr1:1659978-1660207	Epis	Mtry	OK	121526	857985	2819.69	4840.66	5e-05	0.000197081	yes
XLOC_016259	XLOC_016259	TcSYL_0187960	TcX10_chr41:197794-199013	Epis	Mtry	OK	201955	513873	1347.38	4836.56	5e-05	0.000197081	yes
XLOC_000094	XLOC_000094	TcSYL_0001920	TcX10_chr1:763557-764224	Epis	Mtry	OK	535125	131239	1294.25	4833.95	5e-05	0.000197081	yes
XLOC_001996	XLOC_001996	TcSYL_0084310	TcX10_chr11:286067-286392	Epis	Mtry	OK	681354	231.74	1766.03	4829.82	5e-05	0.000197081	yes
XLOC_022065	XLOC_022065	-	TcX10_chr9:354147-354944	Epis	Mtry	OK	211977	597529	1495.1	4827.61	5e-05	0.000197081	yes
XLOC_001580	XLOC_001580	TcSYL_0080540	TcX10_chr10:215973-216475	Epis	Mtry	OK	495958	1042.81	1072.18	4827.42	5e-05	0.000197081	yes
XLOC_005688	XLOC_005688	-	TcX10_chr19:325083-326996	Epis	Mtry	OK	120226	307289	1353.84	4820.18	5e-05	0.000197081	yes
XLOC_007325	XLOC_007325	TcSYL_0125430	TcX10_chr22:482580-482950	Epis	Mtry	OK	301571	112.02	1893.19	4819.09	5e-05	0.000197081	yes
XLOC_017038	XLOC_017038	-	TcX10_chr42:425794-425975	Epis	Mtry	OK	1710.34	9418.63	2461.24	4817.94	5e-05	0.000197081	yes
XLOC_021218	XLOC_021218	TcSYL_0073730	TcX10_chr8:844388-847407	Epis	Mtry	OK	188726	479107	1344.06	4817.23	5e-05	0.000197081	yes
XLOC_004081	XLOC_004081	-	TcX10_chr14:930642-933089	Epis	Mtry	OK	730216	151305	1051.06	4816.66	5e-05	0.000197081	yes
XLOC_001303	XLOC_001303	-	TcX10_chr1:36143-38716	Epis	Mtry	OK	800808	205106	1356.84	4814.67	5e-05	0.000197081	yes
XLOC_010198	XLOC_010198	TcSYL_0025490	TcX10_chr3:965468-966759	Epis	Mtry	OK	412036	980544	1250.81	4813.38	5e-05	0.000197081	yes
XLOC_006422	XLOC_006422	TcSYL_0022170	TcX10_chr2:1641747-1643685	Epis	Mtry	OK	310884	737096	1245.47	4812.32	5e-05	0.000197081	yes
XLOC_001935	XLOC_001935	-	TcX10_chr10:352451-353701	Epis	Mtry	OK	234281	581587	1311.76	4806.84	5e-05	0.000197081	yes
XLOC_002422	XLOC_002422	-	TcX10_chr11:601973-602808	Epis	Mtry	OK	362712	903355	1316.47	4784.28	5e-05	0.000197081	yes
XLOC_010720	XLOC_010720	-	TcX10_chr3:341969-343945	Epis	Mtry	OK	300735	682052	1181.39	4783.11	5e-05	0.000197081	yes
XLOC_016518	XLOC_016518	-	TcX10_chr41:95897-96465	Epis	Mtry	OK	37606	103311	1457.96	4780.12	5e-05	0.000197081	yes
XLOC_021533	XLOC_021533	TcSYL_0076500	TcX10_chr9:605583-606454	Epis	Mtry	OK	383527	970355	1339.19	4779.54	5e-05	0.000197081	yes
XLOC_005049	XLOC_005049	-	TcX10_chr16:861846-862669	Epis	Mtry	OK	417063	188845	2178.86	4776.75	5e-05	0.000197081	yes
XLOC_005139	XLOC_005139	TcSYL_0113450	TcX10_chr18:404250-405028	Epis	Mtry	OK	108141	242681	1166.14	4764.39	5e-05	0.000197081	yes
XLOC_002935	XLOC_002935	TcSYL_0094630	TcX10_chr13:425290-425510	Epis	Mtry	OK	490897	1852.46	1915.95	4763.73	5e-05	0.000197081	yes
XLOC_002820	XLOC_002820	-	TcX10_chr12:502760-503467	Epis	Mtry	OK	262037	715601	1449.39	4762.74	5e-05	0.000197081	yes
XLOC_006501	XLOC_006501	-	TcX10_chr2:713839-715099	Epis	Mtry	OK	405144	145672	1846.21	4759.57	5e-05	0.000197081	yes
XLOC_002134	XLOC_002134	TcSYL_0087310	TcX10_chr11:782638-784550	Epis	Mtry	OK	441914	134224	1602.81	4757.21	5e-05	0.000197081	yes
XLOC_015954	XLOC_015954	TcSYL_0184910	TcX10_chr40:233180-234707	Epis	Mtry	OK	183087	778227	2087.66	4756.01	5e-05	0.000197081	yes
XLOC_013432	XLOC_013432	TcSYL_0172170	TcX10_chr37:142727-143868	Epis	Mtry	OK	822724	178222	1115.2	4754.31	5e-05	0.000197081	yes
XLOC_009791	XLOC_009791	-	TcX10_chr28:432283-432529	Epis	Mtry	OK	112987	577846	2354.52	4750.24	5e-05	0.000197081	yes
XLOC_010792	XLOC_010792	-	TcX10_chr3:1344890-1345179	Epis	Mtry	OK	773232	298148	1947.06	4745.29	5e-05	0.000197081	yes
XLOC_011614	XLOC_011614	TcSYL_0156320	TcX10_chr31:297327-298378	Epis	Mtry	OK	52816	187628	1828.83	4740.86	5e-05	0.000197081	yes
XLOC_002131	XLOC_002131	TcSYL_0087280	TcX10_chr11:778905-779824	Epis	Mtry	OK	429942	193422	2169.54	4736.19	5e-05	0.000197081	yes
XLOC_016537	XLOC_016537	-	TcX10_chr41:183930-188037	Epis	Mtry	OK	135782	305331	1169.09	4735.17	5e-05	0.000197081	yes
XLOC_005564	XLOC_005564	TcSYL_0116400	TcX10_chr19:683307-683521	Epis	Mtry	OK	1752.27	5178.97	1563.44	4734.23	5e-05	0.000197081	yes
XLOC_004307	XLOC_004307	TcSYL_0105860	TcX10_chr15:275602-276209	Epis	Mtry	OK	146143	489326	1743.42	4732.56	5e-05	0.000197081	yes
XLOC_005518	XLOC_005518	TcSYL_0115340	TcX10_chr19:291903-295908	Epis	Mtry	OK	15917	362311	1186.66	4719.15	5e-05	0.000197081	yes
XLOC_004597	XLOC_004597	-	TcX10_chr15:776970-779012	Epis	Mtry	OK	246847	567643	1201.37	4715.33	5e-05	0.000197081	yes
XLOC_010783	XLOC_010783	-	TcX10_chr3:1202983-1203569	Epis	Mtry	OK	356598	968239	1441.06	4714.28	5e-05	0.000197081	yes
XLOC_005035	XLOC_005035	-	TcX10_chr16:836845-837136	Epis	Mtry	OK	230913	175687	2927.58	4713.95	5e-05	0.000197081	yes
XLOC_001489	XLOC_001489	-	TcX10_chr1:2194590-2196415	Epis	Mtry	OK	319028	716649	1167.58	4709.55	5e-05	0.000197081	yes
XLOC_021721	XLOC_021721	TcSYL_0079430	TcX10_chr9:1046740-1047107	Epis	Mtry	OK	323192	117203	1858.55	4701.39	5e-05	0.000197081	yes
XLOC_001466	XLOC_001466	-	TcX10_chr1:1869110-1869951	Epis	Mtry	OK	406041	993798	1291.33	4698.72	5e-05	0.000197081	yes
XLOC_017588	XLOC_017588	-	TcX10_chr43:199060-199850	Epis	Mtry	OK	842994	192709	1192.83	4697.48	5e-05	0.000197081	yes
XLOC_005376	XLOC_005376	-	TcX10_chr18:281018-281356	Epis	Mtry	OK	181982	467923	1362.47	4694.45	5e-05	0.000197081	yes
XLOC_001527	XLOC_001527	-	TcX10_chr1:2816434-2821516	Epis	Mtry	OK	192266	407617	1084.11	4687.47	5e-05	0.000197081	yes
XLOC_005108	XLOC_005108	TcSYL_0112620	TcX10_chr18:17605-18101	Epis	Mtry	OK	108454	261872	1271.78	4687.25	5e-05	0.000197081	yes
XLOC_010517	XLOC_010517	TcSYL_0025400	TcX10_chr3:959005-960158	Epis	Mtry	OK	314331	127162	2016.31	4682.78	5e-05	0.000197081	yes
XLOC_004596	XLOC_004596	-	TcX10_chr15:775703-776875	Epis	Mtry	OK	52729	119025	1174.6	4680.88	5e-05	0.000197081	yes
XLOC_001441	XLOC_001441	-	TcX10_chr1:1661476-1662048	Epis	Mtry	OK	305194	865596	1503.97	4673.01	5e-05	0.000197081	yes
XLOC_009435	XLOC_009435	-	TcX10_chr27:441686-443178	Epis	Mtry	OK	216057	518269	1262.29	4666.31	5e-05	0.000197081	yes
XLOC_006448	XLOC_006448	-	TcX10_chr2:103637-105981	Epis	Mtry	OK	73998	149972	1019.14	4664.36	5e-05	0.000197081	yes
XLOC_016631	XLOC_016631	TcSYL_0192200	TcX10_chr42:489881-491202	Epis	Mtry	OK	1039	2672.41	1362.95	4652.43	5e-05	0.000197081	yes
XLOC_004550	XLOC_004550	-	TcX10_chr15:171436-172051	Epis	Mtry	OK	138125	309846	1165.58	4652.37	5e-05	0.000197081	yes
XLOC_010197	XLOC_010197	TcSYL_0025480	TcX10_chr3:964996-965333	Epis	Mtry	OK	561936	203263	1854.87	4648.59	5e-05	0.000197081	yes
XLOC_018718	XLOC_018718	-	TcX10_chr5:120018-120239	Epis	Mtry	OK	2386.05	5942.49	1316.44	4647.15	5e-05	0.000197081	yes
XLOC_017736	XLOC_017736	-	TcX10_chr44:304589-304936	Epis	Mtry	OK	604963	194.06	1681.58	4637.58	5e-05	0.000197081	yes
XLOC_002790	XLOC_002790	-	TcX10_chr12:97551-98039	Epis	Mtry	OK	149392	551711	1884.81	4637.15	5e-05	0.000197081	yes
XLOC_017719	XLOC_017719	-	TcX10_chr44:140803-147229	Epis	Mtry	OK	500388	969459	0.954133	4627.11	5e-05	0.000197081	yes
XLOC_021021	XLOC_021021	-	TcX10_chr7:542163-542345	Epis	Mtry	OK	158058	319199	1014	4626.05	5e-05	0.000197081	yes
XLOC_005327	XLOC_005327	-	TcX10_chr18:120862-121062	Epis	Mtry	OK	1159.33	4281.73	1884.91	4625.71	5e-05	0.000197081	yes
XLOC_011868	XLOC_011868	TcSYL_0159900	TcX10_chr32:902763-903754	Epis	Mtry	OK	566646	127661	1171.79	4625.43	5e-05	0.000197081	yes
XLOC_001476	XLOC_001476	-	TcX10_chr1:2090471-2091287	Epis	Mtry	OK	556458	130789	1232.9	4622.93	5e-05	0.000197081	yes
XLOC_010046	XLOC_010046	-	TcX10_chr29:514418-515737	Epis	Mtry	OK	218242	966537	2146.89	4617.85	5e-05	0.000197081	yes
XLOC_012756	XLOC_012756	-	TcX10_chr34:27883-28328	Epis	Mtry	OK	210035	729424	1796.12	4614.13	5e-05	0.000197081	yes
XLOC_021032	XLOC_021032	-	TcX10_chr7:917392-920943	Epis	Mtry	OK	177506	386687	1123.3	4613.12	5e-05	0.000197081	yes
XLOC_000740	XLOC_000740	TcSYL_0001600	TcX10_chr1:701796-709792	Epis	Mtry	OK	875808	198347	1179.34	4612.74	5e-05	0.000197081	yes
XLOC_001743	XLOC_001743	TcSYL_0083110	TcX10_chr10:972006-972406	Epis	Mtry	OK	116863	301267	1366.22	4610.25	5e-05	0.000197081	yes
XLOC_013723	XLOC_013723	-	TcX10_chr37:505239-505567	Epis	Mtry	OK	727756	227668	1645.4	4609.54	5e-05	0.000197081	yes
XLOC_001355	XLOC_001355	-	TcX10_chr1:462791-464415	Epis	Mtry	OK	579319	122.76	1083.41	4609.12	5e-05	0.000197081	yes
XLOC_021196	XLOC_021196	TcSYL_0073440	TcX10_chr8:765989-768212	Epis	Mtry	OK	158663	317543	1000.99	4604.13	5e-05	0.000197081	yes
XLOC_001390	XLOC_001390	-	TcX10_chr1:894574-895066	Epis	Mtry	OK	109126	460622	2077.59	4601.18	5e-05	0.000197081	yes
XLOC_003051	XLOC_003051	TcSYL_0097710	TcX10_chr13:759340-760474	Epis	Mtry	OK	167636	510166	1605.64	4601.16	5e-05	0.000197081	yes
XLOC_013708	XLOC_013708	-	TcX10_chr37:350487-351904	Epis	Mtry	OK	140162	352384	1330.05	4593.28	5e-05	0.000197081	yes
XLOC_018248	XLOC_018248	-	TcX10_chr47:397511-399145	Epis	Mtry	OK	139649	340496	1285.84	4591.47	5e-05	0.000197081	yes
XLOC_006445	XLOC_006445	-	TcX10_chr2:100413-101891	Epis	Mtry	OK	353602	791825	1163.05	4582.47	5e-05	0.000197081	yes
XLOC_005080	XLOC_005080	-	TcX10_chr16:1133912-1136611	Epis	Mtry	OK	278565	595844	1096.92	4581.67	5e-05	0.000197081	yes
XLOC_021089	XLOC_021089	-	TcX10_chr7:1530707-1531423	Epis	Mtry	OK	982788	323125	1717.14	4570.22	5e-05	0.000197081	yes
XLOC_010001	XLOC_010001	-	TcX10_chr29:50453-50722	Epis	Mtry	OK	334428	905042	1436.29	4559.75	5e-05	0.000197081	yes
XLOC_009597	XLOC_009597	TcSYL_0146360	TcX10_chr28:559798-560633	Epis	Mtry	OK	342373	826593	1271.61	4559.18	5e-05	0.000197081	yes
XLOC_014068	XLOC_014068	-	TcX10_chr38:441345-443330	Epis	Mtry	OK	236571	531021	1166.49	4559.05	5e-05	0.000197081	yes
XLOC_011307	XLOC_011307	TcSYL_0150830	TcX10_chr30:217054-217760	Epis	Mtry	OK	830226	305839	1881.2	4548.94	5e-05	0.000197081	yes
XLOC_004622	XLOC_004622	TcSYL_0109590	TcX10_chr16:346694-347076	Epis	Mtry	OK	427536	126655	1566.79	4547.01	5e-05	0.000197081	yes
XLOC_010412	XLOC_010412	TcSYL_0022880	TcX10_chr3:211951-212441	Epis	Mtry	OK	30857	896541	1538.77	4544.41	5e-05	0.000197081	yes
XLOC_001341	XLOC_001341	-	TcX10_chr1:380285-385624	Epis	Mtry	OK	601249	114756	0.932541	4531.23	5e-05	0.000197081	yes
XLOC_004609	XLOC_004609	-	TcX10_chr15:948799-950414	Epis	Mtry	OK	146936	676874	2203.7	4531.23	5e-05	0.000197081	yes
XLOC_017717	XLOC_017717	-	TcX10_chr44:116453-118082	Epis	Mtry	OK	429252	920837	1101.12	4523.07	5e-05	0.000197081	yes
XLOC_021107	XLOC_021107	-	TcX10_chr7:1795793-1797249	Epis	Mtry	OK	789372	213826	1437.66	4513.16	5e-05	0.000197081	yes
XLOC_011957	XLOC_011957	TcSYL_0158610	TcX10_chr32:515764-516188	Epis	Mtry	OK	194025	435877	1167.68	4510.83	5e-05	0.000197081	yes
XLOC_006152	XLOC_006152	TcSYL_0015650	TcX10_chr2:363255-363598	Epis	Mtry	OK	219859	120342	2452.49	4505.03	5e-05	0.000197081	yes
XLOC_019840	XLOC_019840	-	TcX10_chr6:1043492-1044765	Epis	Mtry	OK	57538	123159	1097.93	4499.79	5e-05	0.000197081	yes
XLOC_008088	XLOC_008088	TcSYL_0131200	TcX10_chr23:521885-523879	Epis	Mtry	OK	194251	474686	4610.98	4498.51	5e-05	0.000197081	yes
XLOC_004543	XLOC_004543	-	TcX10_chr15:77594-79139	Epis	Mtry	OK	35967	786556	1128.88	4493.81	5e-05	0.000197081	yes
XLOC_004005	XLOC_004005	-	TcX10_chr14:201533-204581	Epis	Mtry	OK	292271	815086	1479.65	4492.56	5e-05	0.000197081	yes
XLOC_010808	XLOC_010808	-	TcX10_chr3:1429452-1430271	Epis	Mtry	OK	240205	607225	1337.97	4491.43	5e-05	0.000197081	yes
XLOC_013308	XLOC_013308	TcSYL_0170350	TcX10_chr36:318832-319397	Epis	Mtry	OK	441518	111.88	1341.41	4477.54	5e-05	0.000197081	yes
XLOC_002364	XLOC_002364	TcSYL_0087740	TcX10_chr11:809054-809457	Epis	Mtry	OK	107952	273173	1339.42	4475.16	5e-05	0.000197081	yes
XLOC_012468	XLOC_012468	-	TcX10_chr33:406827-407698	Epis	Mtry	OK	175988	463569	1397.31	4468.23	5e-05	0.000197081	yes
XLOC_006328	XLOC_006328	TcSYL_0019720	TcX10_chr2:911104-914752	Epis	Mtry	OK	610016	124931	1034.22	4462.19	5e-05	0.000197081	yes
XLOC_007021	XLOC_007021	TcSYL_0123030	TcX10_chr21:504830-505773	Epis	Mtry	OK	456825	859748	0.912271	4461.17	5e-05	0.000197081	yes
XLOC_010618	XLOC_010618	TcSYL_0028670	TcX10_chr3:1513467-1516838	Epis	Mtry	OK	159217	722513	2182.02	4452.19	5e-05	0.000197081	yes
XLOC_018722	XLOC_018722	-	TcX10_chr5:217416-218503	Epis	Mtry	OK	467143	103564	1148.58	4451.72	5e-05	0.000197081	yes
XLOC_007216	XLOC_007216	-	TcX10_chr21:361435-361916	Epis	Mtry	OK	55985	143321	1356.14	4446.37	5e-05	0.000197081	yes
XLOC_022104	XLOC_022104	-	TcX10_chr9:1029862-1031743	Epis	Mtry	OK	661724	133042	1007.58	4434.14	5e-05	0.000197081	yes
XLOC_019636	XLOC_019636	TcSYL_0057460,TcSYL_0057470,TcSYL_0057480	TcX10_chr6:1029495-1035280	Epis	Mtry	OK	466665	111122	1251.69	4433.87	5e-05	0.000197081	yes
XLOC_004792	XLOC_004792	TcSYL_0112520	TcX10_chr16:1437483-1440366	Epis	Mtry	OK	629874	127718	1019.83	4429.75	5e-05	0.000197081	yes
XLOC_005062	XLOC_005062	-	TcX10_chr16:981362-982973	Epis	Mtry	OK	20.99	479287	1191.19	4428.16	5e-05	0.000197081	yes
XLOC_011744	XLOC_011744	-	TcX10_chr31:280702-281370	Epis	Mtry	OK	120677	373976	1631.79	4425.17	5e-05	0.000197081	yes
XLOC_012080	XLOC_012080	-	TcX10_chr32:917459-917683	Epis	Mtry	OK	904468	2491.43	1461.83	4420.81	5e-05	0.000197081	yes
XLOC_001726	XLOC_001726	-	TcX10_chr10:922256-923850	Epis	Mtry	OK	185.93	355329	0.934398	4409.93	5e-05	0.000197081	yes
XLOC_009163	XLOC_009163	-	TcX10_chr26:180711-181515	Epis	Mtry	OK	33005	789007	1257.35	4409.01	5e-05	0.000197081	yes
XLOC_013364	XLOC_013364	-	TcX10_chr36:356197-360833	Epis	Mtry	OK	322433	633815	0.975062	4407.55	5e-05	0.000197081	yes
XLOC_003209	XLOC_003209	TcSYL_0093900	TcX10_chr13:328364-328794	Epis	Mtry	OK	162148	622324	1940.35	4406.23	5e-05	0.000197081	yes
XLOC_012218	XLOC_012218	TcSYL_0162150	TcX10_chr33:255462-257352	Epis	Mtry	OK	911929	291504	1676.52	4401.15	5e-05	0.000197081	yes
XLOC_016436	XLOC_016436	TcSYL_0187850	TcX10_chr41:157018-158246	Epis	Mtry	OK	209198	505321	1272.33	4393.11	5e-05	0.000197081	yes
XLOC_008193	XLOC_008193	-	TcX10_chr23:310607-310852	Epis	Mtry	OK	979074	496414	2342.05	4391.88	5e-05	0.000197081	yes
XLOC_018770	XLOC_018770	-	TcX10_chr5:747400-747871	Epis	Mtry	OK	790756	189568	1261.41	4384.88	5e-05	0.000197081	yes
XLOC_002174	XLOC_002174	TcSYL_0088040	TcX10_chr11:854271-854764	Epis	Mtry	OK	848564	198748	1227.85	4384.34	5e-05	0.000197081	yes
XLOC_001881	XLOC_001881	-	TcX10_chr10:36089-38761	Epis	Mtry	OK	388622	102427	1398.16	4373.48	5e-05	0.000197081	yes
XLOC_000367	XLOC_000367	TcSYL_0009070	TcX10_chr1:1881999-1884943	Epis	Mtry	OK	529299	226514	2097.45	4372.51	5e-05	0.000197081	yes
XLOC_004605	XLOC_004605	-	TcX10_chr15:910672-913878	Epis	Mtry	OK	23483	483711	1042.53	4365.11	5e-05	0.000197081	yes
XLOC_005082	XLOC_005082	-	TcX10_chr16:1137704-1140828	Epis	Mtry	OK	395398	783226	0.986123	4363.26	5e-05	0.000197081	yes
XLOC_018279	XLOC_018279	TcSYL_0045920	TcX10_chr5:385443-385750	Epis	Mtry	OK	108358	327199	1594.36	4362.11	5e-05	0.000197081	yes
XLOC_019836	XLOC_019836	-	TcX10_chr6:928490-929177	Epis	Mtry	OK	102428	32545	1667.83	4353.53	5e-05	0.000197081	yes
XLOC_021261	XLOC_021261	TcSYL_0074310	TcX10_chr8:1040676-1041845	Epis	Mtry	OK	833686	177097	1086.97	4336.43	5e-05	0.000197081	yes
XLOC_019252	XLOC_019252	TcSYL_0051040	TcX10_chr6:242256-242485	Epis	Mtry	OK	427119	1465.42	1778.61	4333.71	5e-05	0.000197081	yes
XLOC_019790	XLOC_019790	-	TcX10_chr6:103101-104838	Epis	Mtry	OK	826365	162.35	0.974255	4330.23	5e-05	0.000197081	yes
XLOC_021121	XLOC_021121	-	TcX10_chr7:1936436-1936661	Epis	Mtry	OK	664886	1920.73	1530.48	4328.33	5e-05	0.000197081	yes
XLOC_005316	XLOC_005316	-	TcX10_chr18:48131-48331	Epis	Mtry	OK	1306.2	4263.12	1706.53	4326.92	5e-05	0.000197081	yes
XLOC_008192	XLOC_008192	-	TcX10_chr23:309984-310504	Epis	Mtry	OK	258438	717143	1472.45	4321.95	5e-05	0.000197081	yes
XLOC_004897	XLOC_004897	-	TcX10_chr16:860005-861021	Epis	Mtry	OK	281689	689195	1290.81	4313.88	5e-05	0.000197081	yes
XLOC_005038	XLOC_005038	-	TcX10_chr16:844276-847905	Epis	Mtry	OK	801253	184202	1200.96	4313.23	5e-05	0.000197081	yes
XLOC_013650	XLOC_013650	TcSYL_0173850	TcX10_chr37:285501-286879	Epis	Mtry	OK	344686	12258	1830.37	4311.13	5e-05	0.000197081	yes
XLOC_006978	XLOC_006978	-	TcX10_chr20:557677-557949	Epis	Mtry	OK	532621	251.25	2237.94	4309.39	5e-05	0.000197081	yes
XLOC_000718	XLOC_000718	TcSYL_0001040,TcSYL_0001050,TcSYL_0001060	TcX10_chr1:387944-392610	Epis	Mtry	OK	835551	325057	1959.89	4308.42	5e-05	0.000197081	yes
XLOC_002130	XLOC_002130	TcSYL_0087270	TcX10_chr11:778373-778746	Epis	Mtry	OK	78255	467007	2577.19	4297.89	5e-05	0.000197081	yes
XLOC_016543	XLOC_016543	-	TcX10_chr41:414571-418410	Epis	Mtry	OK	190477	388893	1029.75	4294.92	5e-05	0.000197081	yes
XLOC_001357	XLOC_001357	-	TcX10_chr1:499802-503069	Epis	Mtry	OK	178615	321183	0.84654	4292.49	5e-05	0.000197081	yes
XLOC_001556	XLOC_001556	-	TcX10_chr1:2969441-2970746	Epis	Mtry	OK	423553	899146	1086.01	4292.13	5e-05	0.000197081	yes
XLOC_013512	XLOC_013512	TcSYL_0174060	TcX10_chr37:302223-304120	Epis	Mtry	OK	440677	112198	1348.26	4287.08	5e-05	0.000197081	yes
XLOC_013530	XLOC_013530	TcSYL_0174540	TcX10_chr37:392571-393259	Epis	Mtry	OK	125244	261285	1060.89	4276.81	5e-05	0.000197081	yes
XLOC_001299	XLOC_001299	-	TcX10_chr1:2903889-2904652	Epis	Mtry	OK	282014	725622	1363.45	4276.21	5e-05	0.000197081	yes
XLOC_009602	XLOC_009602	-	TcX10_chr28:571469-576557	Epis	Mtry	OK	807393	147767	0.871982	4274.64	5e-05	0.000197081	yes
XLOC_010020	XLOC_010020	-	TcX10_chr29:244030-245084	Epis	Mtry	OK	106368	212853	1000.8	4273.64	5e-05	0.000197081	yes
XLOC_012802	XLOC_012802	-	TcX10_chr34:147365-147720	Epis	Mtry	OK	458167	140268	1614.24	4272.23	5e-05	0.000197081	yes
XLOC_001470	XLOC_001470	-	TcX10_chr1:1886800-1888619	Epis	Mtry	OK	950368	182491	0.941269	4261.77	5e-05	0.000197081	yes
XLOC_002424	XLOC_002424	-	TcX10_chr11:671634-672444	Epis	Mtry	OK	478753	179789	1908.95	4258.64	5e-05	0.000197081	yes
XLOC_003601	XLOC_003601	-	TcX10_chr13:418952-419236	Epis	Mtry	OK	320222	782257	1288.57	4254.64	5e-05	0.000197081	yes
XLOC_013523	XLOC_013523	TcSYL_0174470	TcX10_chr37:368634-370809	Epis	Mtry	OK	961205	199202	1051.31	4253.54	5e-05	0.000197081	yes
XLOC_002438	XLOC_002438	-	TcX10_chr11:730188-730415	Epis	Mtry	OK	315883	1130.16	1839.06	4246.33	5e-05	0.000197081	yes
XLOC_006813	XLOC_006813	TcSYL_0118400	TcX10_chr20:316308-316828	Epis	Mtry	OK	1708.45	3076.09	0.848405	4243.88	5e-05	0.000197081	yes
XLOC_009432	XLOC_009432	-	TcX10_chr27:398743-399885	Epis	Mtry	OK	586644	121978	1056.06	4237.97	5e-05	0.000197081	yes
XLOC_017683	XLOC_017683	TcSYL_0201450	TcX10_chr44:284177-284397	Epis	Mtry	OK	1064.68	2808.69	1399.48	4235.83	5e-05	0.000197081	yes
XLOC_013504	XLOC_013504	TcSYL_0173770	TcX10_chr37:280741-281168	Epis	Mtry	OK	257126	541.09	1073.39	4235.63	5e-05	0.000197081	yes
XLOC_013347	XLOC_013347	-	TcX10_chr36:90113-91003	Epis	Mtry	OK	189168	104879	2470.98	4228.46	5e-05	0.000197081	yes
XLOC_010715	XLOC_010715	-	TcX10_chr3:331334-331796	Epis	Mtry	OK	294667	840901	1512.85	4226.54	5e-05	0.000197081	yes
XLOC_005343	XLOC_005343	-	TcX10_chr18:144879-146460	Epis	Mtry	OK	118104	277156	1230.63	4225.01	5e-05	0.000197081	yes
XLOC_013393	XLOC_013393	TcSYL_0171620	TcX10_chr37:88932-90766	Epis	Mtry	OK	155063	33925	1129.49	4223.64	5e-05	0.000197081	yes
XLOC_018755	XLOC_018755	-	TcX10_chr5:528383-537418	Epis	Mtry	OK	255124	473705	0.892788	4214.78	5e-05	0.000197081	yes
XLOC_005684	XLOC_005684	-	TcX10_chr19:307882-308671	Epis	Mtry	OK	179842	458359	1349.75	4209.29	5e-05	0.000197081	yes
XLOC_010047	XLOC_010047	-	TcX10_chr29:515950-517171	Epis	Mtry	OK	308313	108741	1818.42	4208.14	5e-05	0.000197081	yes
XLOC_001358	XLOC_001358	-	TcX10_chr1:503134-503412	Epis	Mtry	OK	282922	170613	2592.25	4203.26	5e-05	0.000197081	yes
XLOC_013719	XLOC_013719	-	TcX10_chr37:443143-443726	Epis	Mtry	OK	147284	306126	1055.53	4202.04	5e-05	0.000197081	yes
XLOC_004985	XLOC_004985	-	TcX10_chr16:576956-578917	Epis	Mtry	OK	312194	900469	1528.24	4200.67	5e-05	0.000197081	yes
XLOC_007226	XLOC_007226	-	TcX10_chr21:500048-500751	Epis	Mtry	OK	205535	142031	2788.75	4198.25	5e-05	0.000197081	yes
XLOC_002939	XLOC_002939	TcSYL_0094670	TcX10_chr13:429348-431296	Epis	Mtry	OK	729059	144011	0.982076	4183.95	5e-05	0.000197081	yes
XLOC_022038	XLOC_022038	-	TcX10_chr9:89553-89850	Epis	Mtry	OK	2786.6	5350.18	0.941078	4179.31	5e-05	0.000197081	yes
XLOC_010019	XLOC_010019	-	TcX10_chr29:237318-243921	Epis	Mtry	OK	528788	95.6	0.854321	4175.92	5e-05	0.000197081	yes
XLOC_013222	XLOC_013222	TcSYL_0170650	TcX10_chr36:416645-417027	Epis	Mtry	OK	113182	260903	1204.87	4171.11	5e-05	0.000197081	yes
XLOC_020469	XLOC_020469	TcSYL_0071870	TcX10_chr7:2122605-2123125	Epis	Mtry	OK	100965	383792	1926.46	4161.12	5e-05	0.000197081	yes
XLOC_004997	XLOC_004997	-	TcX10_chr16:693422-693670	Epis	Mtry	OK	148347	554.01	1900.94	4160.95	5e-05	0.000197081	yes
XLOC_009360	XLOC_009360	TcSYL_0142850	TcX10_chr27:388171-388916	Epis	Mtry	OK	585658	126709	1113.39	4155.05	5e-05	0.000197081	yes
XLOC_012067	XLOC_012067	-	TcX10_chr32:777210-777542	Epis	Mtry	OK	265574	107033	2010.87	4143.02	5e-05	0.000197081	yes
XLOC_007691	XLOC_007691	-	TcX10_chr22:419871-420804	Epis	Mtry	OK	788877	223203	1500.48	4142.71	5e-05	0.000197081	yes
XLOC_003786	XLOC_003786	TcSYL_0100030	TcX10_chr14:142976-143673	Epis	Mtry	OK	11451	319593	1480.77	4136.98	5e-05	0.000197081	yes
XLOC_007624	XLOC_007624	TcSYL_0127620	TcX10_chr22:670870-671966	Epis	Mtry	OK	429448	133762	1639.11	4135.16	5e-05	0.000197081	yes
XLOC_007762	XLOC_007762	TcSYL_0128220,TcSYL_0128230	TcX10_chr23:145866-149184	Epis	Mtry	OK	732903	145998	4316.18	4131.95	5e-05	0.000197081	yes
XLOC_006461	XLOC_006461	-	TcX10_chr2:282112-283028	Epis	Mtry	OK	181043	344904	0.929865	4130.88	5e-05	0.000197081	yes
XLOC_012424	XLOC_012424	TcSYL_0163720	TcX10_chr33:439969-440546	Epis	Mtry	OK	101874	220896	1116.59	4123.92	5e-05	0.000197081	yes
XLOC_002442	XLOC_002442	-	TcX10_chr11:745074-745253	Epis	Mtry	OK	2370.55	9440.51	1993.65	4121.39	5e-05	0.000197081	yes
XLOC_003589	XLOC_003589	-	TcX10_chr13:288495-290912	Epis	Mtry	OK	393477	100232	1348.99	4119.05	5e-05	0.000197081	yes
XLOC_001538	XLOC_001538	-	TcX10_chr1:2880988-2881332	Epis	Mtry	OK	164187	381523	1216.43	4117.91	5e-05	0.000197081	yes
XLOC_001398	XLOC_001398	-	TcX10_chr1:1005918-1006823	Epis	Mtry	OK	634604	193649	1609.52	4110.45	5e-05	0.000197081	yes
XLOC_017718	XLOC_017718	-	TcX10_chr44:118594-121285	Epis	Mtry	OK	816623	150362	0.880698	4110.42	5e-05	0.000197081	yes
XLOC_010018	XLOC_010018	-	TcX10_chr29:207562-207834	Epis	Mtry	OK	122381	386401	1658.72	4109.57	5e-05	0.000197081	yes
XLOC_021098	XLOC_021098	-	TcX10_chr7:1560854-1561952	Epis	Mtry	OK	37313	12468	1740.48	4106.15	5e-05	0.000197081	yes
XLOC_021212	XLOC_021212	TcSYL_0073620	TcX10_chr8:817806-818674	Epis	Mtry	OK	754333	153666	1026.52	4105.56	5e-05	0.000197081	yes
XLOC_010023	XLOC_010023	-	TcX10_chr29:259964-261271	Epis	Mtry	OK	757992	148296	0.968223	4105.32	5e-05	0.000197081	yes
XLOC_000716	XLOC_000716	TcSYL_0001020	TcX10_chr1:375666-376081	Epis	Mtry	OK	818011	1541.82	0.914439	4104.75	5e-05	0.000197081	yes
XLOC_006487	XLOC_006487	-	TcX10_chr2:669759-671205	Epis	Mtry	OK	809018	19.94	1301.42	4101.08	5e-05	0.000197081	yes
XLOC_017021	XLOC_017021	-	TcX10_chr42:373883-374849	Epis	Mtry	OK	346825	756318	1124.78	4100.52	5e-05	0.000197081	yes
XLOC_009400	XLOC_009400	-	TcX10_chr27:185375-191363	Epis	Mtry	OK	193627	855135	2142.88	4098.04	5e-05	0.000197081	yes
XLOC_012027	XLOC_012027	-	TcX10_chr32:41123-42291	Epis	Mtry	OK	326962	11137	1768.16	4096.51	5e-05	0.000197081	yes
XLOC_018496	XLOC_018496	TcSYL_0045270	TcX10_chr5:202867-203483	Epis	Mtry	OK	114533	234635	1034.65	4096.19	5e-05	0.000197081	yes
XLOC_003991	XLOC_003991	-	TcX10_chr14:116566-117668	Epis	Mtry	OK	521982	155223	1572.27	4094.96	5e-05	0.000197081	yes
XLOC_018502	XLOC_018502	TcSYL_0045340	TcX10_chr5:227534-229617	Epis	Mtry	OK	48808	954596	0.967772	4084.66	5e-05	0.000197081	yes
XLOC_007214	XLOC_007214	-	TcX10_chr21:354213-357096	Epis	Mtry	OK	446647	845851	0.921267	4082.42	5e-05	0.000197081	yes
XLOC_002802	XLOC_002802	-	TcX10_chr12:211710-212063	Epis	Mtry	OK	816984	208622	1352.51	4077.88	5e-05	0.000197081	yes
XLOC_009783	XLOC_009783	-	TcX10_chr28:384237-384567	Epis	Mtry	OK	160082	380071	1247.46	4077.05	5e-05	0.000197081	yes
XLOC_010264	XLOC_010264	TcSYL_0027600,TcSYL_0027610	TcX10_chr3:1364350-1368126	Epis	Mtry	OK	190271	477098	1326.23	4072.99	5e-05	0.000197081	yes
XLOC_005660	XLOC_005660	-	TcX10_chr19:148660-149660	Epis	Mtry	OK	288119	11244	1964.41	4072.43	5e-05	0.000197081	yes
XLOC_013225	XLOC_013225	TcSYL_0170680	TcX10_chr36:420570-421108	Epis	Mtry	OK	67.02	149279	1155.35	4067.71	5e-05	0.000197081	yes
XLOC_001830	XLOC_001830	TcSYL_0082530	TcX10_chr10:749747-749988	Epis	Mtry	OK	9562	17923.6	0.906472	4066.35	5e-05	0.000197081	yes
XLOC_006193	XLOC_006193	TcSYL_0017130	TcX10_chr2:458766-462646	Epis	Mtry	OK	601837	142.37	1242.2	4052.13	5e-05	0.000197081	yes
XLOC_017879	XLOC_017879	-	TcX10_chr45:239983-240453	Epis	Mtry	OK	455379	111001	1285.43	4047.72	5e-05	0.000197081	yes
XLOC_005169	XLOC_005169	TcSYL_0113930	TcX10_chr18:486017-486327	Epis	Mtry	OK	2025.6	3858.32	0.929623	4045.98	5e-05	0.000197081	yes
XLOC_021081	XLOC_021081	-	TcX10_chr7:1263868-1264876	Epis	Mtry	OK	94342	243566	1368.34	4042.35	5e-05	0.000197081	yes
XLOC_015864	XLOC_015864	-	TcX10_chr4:1376238-1377867	Epis	Mtry	OK	616617	118794	0.946019	4041.77	5e-05	0.000197081	yes
XLOC_017716	XLOC_017716	-	TcX10_chr44:115871-116226	Epis	Mtry	OK	869357	214982	1306.2	4035.55	5e-05	0.000197081	yes
XLOC_000044	XLOC_000044	TcSYL_0001140	TcX10_chr1:421927-422525	Epis	Mtry	OK	372516	860065	1207.14	4031.56	5e-05	0.000197081	yes
XLOC_014123	XLOC_014123	TcSYL_0180170	TcX10_chr39:167412-168189	Epis	Mtry	OK	223048	731514	1713.53	4030.69	5e-05	0.000197081	yes
XLOC_018507	XLOC_018507	TcSYL_0045390	TcX10_chr5:246939-247858	Epis	Mtry	OK	68875	140.71	1030.67	4025.75	5e-05	0.000197081	yes
XLOC_012460	XLOC_012460	-	TcX10_chr33:353012-355932	Epis	Mtry	OK	806361	146166	0.858114	4024.07	5e-05	0.000197081	yes
XLOC_003574	XLOC_003574	-	TcX10_chr13:229320-229589	Epis	Mtry	OK	567378	244507	2107.5	4022.97	5e-05	0.000197081	yes
XLOC_008772	XLOC_008772	-	TcX10_chr24:383228-383543	Epis	Mtry	OK	383816	137704	1843.08	4012.23	5e-05	0.000197081	yes
XLOC_010215	XLOC_010215	TcSYL_0025860	TcX10_chr3:995100-995458	Epis	Mtry	OK	170753	381.68	1160.45	4012.03	5e-05	0.000197081	yes
XLOC_007063	XLOC_007063	TcSYL_0123720	TcX10_chr21:669089-669696	Epis	Mtry	OK	786366	274783	1805.02	4008.17	5e-05	0.000197081	yes
XLOC_009957	XLOC_009957	TcSYL_0147320	TcX10_chr29:245144-251227	Epis	Mtry	OK	433579	779011	0.845347	4001.23	5e-05	0.000197081	yes
XLOC_002555	XLOC_002555	TcSYL_0090710	TcX10_chr12:369678-370315	Epis	Mtry	OK	801602	261675	1706.82	3996.67	5e-05	0.000197081	yes
XLOC_007024	XLOC_007024	TcSYL_0123060,TcSYL_0123070	TcX10_chr21:514168-517987	Epis	Mtry	OK	188448	347562	0.883101	3992.97	5e-05	0.000197081	yes
XLOC_008652	XLOC_008652	TcSYL_0136250	TcX10_chr24:275582-276789	Epis	Mtry	OK	31023	962916	1634.07	3990.24	5e-05	0.000197081	yes
XLOC_010430	XLOC_010430	TcSYL_0023090	TcX10_chr3:291602-292095	Epis	Mtry	OK	298224	571044	0.937207	3987.96	5e-05	0.000197081	yes
XLOC_007672	XLOC_007672	-	TcX10_chr22:301255-301623	Epis	Mtry	OK	947162	514063	2440.26	3984.09	5e-05	0.000197081	yes
XLOC_001440	XLOC_001440	-	TcX10_chr1:1661141-1661422	Epis	Mtry	OK	640428	230359	1846.78	3981.41	5e-05	0.000197081	yes
XLOC_012804	XLOC_012804	-	TcX10_chr34:166907-167643	Epis	Mtry	OK	184001	449836	1289.69	3979.71	5e-05	0.000197081	yes
XLOC_009418	XLOC_009418	-	TcX10_chr27:310060-310247	Epis	Mtry	OK	2553.19	7896.19	1628.86	3978.54	5e-05	0.000197081	yes
XLOC_005641	XLOC_005641	-	TcX10_chr19:93181-94307	Epis	Mtry	OK	107272	259091	1272.18	3977.37	5e-05	0.000197081	yes
XLOC_006517	XLOC_006517	-	TcX10_chr2:802688-803002	Epis	Mtry	OK	188803	946932	2326.38	3975.91	5e-05	0.000197081	yes
XLOC_016217	XLOC_016217	TcSYL_0186830	TcX10_chr41:25126-26510	Epis	Mtry	OK	592083	147098	1312.91	3973.58	5e-05	0.000197081	yes
XLOC_011825	XLOC_011825	TcSYL_0158380	TcX10_chr32:501115-501437	Epis	Mtry	OK	549825	166953	1602.4	3972.19	5e-05	0.000197081	yes
XLOC_002770	XLOC_002770	TcSYL_0092100	TcX10_chr12:934393-938443	Epis	Mtry	OK	462554	1511.2	1708	3971.36	5e-05	0.000197081	yes
XLOC_005310	XLOC_005310	-	TcX10_chr18:8582-9482	Epis	Mtry	OK	203145	470349	1211.22	3968.36	5e-05	0.000197081	yes
XLOC_000038	XLOC_000038	TcSYL_0001080	TcX10_chr1:404034-404836	Epis	Mtry	OK	171501	324246	0.918876	3967.41	5e-05	0.000197081	yes
XLOC_008928	XLOC_008928	-	TcX10_chr25:168202-171712	Epis	Mtry	OK	53234	969889	0.865472	3964.75	5e-05	0.000197081	yes
XLOC_004993	XLOC_004993	-	TcX10_chr16:687592-688569	Epis	Mtry	OK	146055	346103	1244.69	3964.09	5e-05	0.000197081	yes
XLOC_007645	XLOC_007645	-	TcX10_chr22:168917-169096	Epis	Mtry	OK	935.7	6694.22	2838.8	3963.76	5e-05	0.000197081	yes
XLOC_009440	XLOC_009440	-	TcX10_chr27:456224-456481	Epis	Mtry	OK	301.21	773929	1361.43	3959.88	5e-05	0.000197081	yes
XLOC_007717	XLOC_007717	-	TcX10_chr22:675540-675947	Epis	Mtry	OK	652114	366327	2489.94	3959.48	5e-05	0.000197081	yes
XLOC_001546	XLOC_001546	-	TcX10_chr1:2918140-2919377	Epis	Mtry	OK	261589	553613	1081.58	3956.58	5e-05	0.000197081	yes
XLOC_021804	XLOC_021804	TcSYL_0074970	TcX10_chr9:230800-231011	Epis	Mtry	OK	2294.01	5434.67	1244.32	3956.44	5e-05	0.000197081	yes
XLOC_005302	XLOC_005302	TcSYL_0114940	TcX10_chr18:732365-733176	Epis	Mtry	OK	396541	84017	1083.21	3943.42	5e-05	0.000197081	yes
XLOC_003043	XLOC_003043	TcSYL_0097460	TcX10_chr13:744337-744611	Epis	Mtry	OK	189805	484718	1352.63	3938.27	5e-05	0.000197081	yes
XLOC_008467	XLOC_008467	TcSYL_0137850	TcX10_chr24:627090-628480	Epis	Mtry	OK	211668	450884	1090.95	3938.14	5e-05	0.000197081	yes
XLOC_009436	XLOC_009436	-	TcX10_chr27:443435-444316	Epis	Mtry	OK	66653	194794	1547.21	3937.45	5e-05	0.000197081	yes
XLOC_009231	XLOC_009231	TcSYL_0141770	TcX10_chr27:74512-78941	Epis	Mtry	OK	735124	129011	0.811438	3937.43	5e-05	0.000197081	yes
XLOC_001897	XLOC_001897	-	TcX10_chr10:82695-83172	Epis	Mtry	OK	299267	777606	1377.61	3934.07	5e-05	0.000197081	yes
XLOC_001399	XLOC_001399	-	TcX10_chr1:1007495-1014299	Epis	Mtry	OK	828307	141.81	0.775726	3932.93	5e-05	0.000197081	yes
XLOC_004109	XLOC_004109	TcSYL_0104880	TcX10_chr15:210390-210592	Epis	Mtry	OK	792499	3006.43	1923.57	3932.13	5e-05	0.000197081	yes
XLOC_021210	XLOC_021210	TcSYL_0073600	TcX10_chr8:815831-816069	Epis	Mtry	OK	499586	1297.73	1377.19	3931.01	5e-05	0.000197081	yes
XLOC_018077	XLOC_018077	-	TcX10_chr46:93279-94394	Epis	Mtry	OK	635613	171222	1429.65	3930.58	5e-05	0.000197081	yes
XLOC_012812	XLOC_012812	-	TcX10_chr34:203090-203490	Epis	Mtry	OK	627473	149805	1255.46	3927.71	5e-05	0.000197081	yes
XLOC_017874	XLOC_017874	-	TcX10_chr45:117358-121091	Epis	Mtry	OK	76228	134.77	0.822105	3927.37	5e-05	0.000197081	yes
XLOC_017887	XLOC_017887	-	TcX10_chr45:386253-389208	Epis	Mtry	OK	109556	227682	1055.35	3926.04	5e-05	0.000197081	yes
XLOC_007630	XLOC_007630	-	TcX10_chr22:3526-4197	Epis	Mtry	OK	486844	104474	1101.61	3922.63	5e-05	0.000197081	yes
XLOC_015697	XLOC_015697	TcSYL_0041240	TcX10_chr4:1073463-1074640	Epis	Mtry	OK	414059	837349	1015.99	3922.36	5e-05	0.000197081	yes
XLOC_009430	XLOC_009430	-	TcX10_chr27:382726-384624	Epis	Mtry	OK	512696	968069	0.917007	3907.76	5e-05	0.000197081	yes
XLOC_004838	XLOC_004838	TcSYL_0109430	TcX10_chr16:230014-230864	Epis	Mtry	OK	35556	757818	1091.76	3905.46	5e-05	0.000197081	yes
XLOC_003978	XLOC_003978	TcSYL_0103630,TcSYL_0103640	TcX10_chr14:921374-927522	Epis	Mtry	OK	503326	102129	1020.83	3904.19	5e-05	0.000197081	yes
XLOC_001380	XLOC_001380	-	TcX10_chr1:722777-723245	Epis	Mtry	OK	986355	366256	1892.67	3900.92	5e-05	0.000197081	yes
XLOC_014514	XLOC_014514	TcSYL_0030690	TcX10_chr4:78688-79898	Epis	Mtry	OK	359832	615997	0.775601	3899.73	5e-05	0.000197081	yes
XLOC_006456	XLOC_006456	-	TcX10_chr2:253960-254453	Epis	Mtry	OK	756581	163824	1114.58	3898.08	5e-05	0.000197081	yes
XLOC_021367	XLOC_021367	-	TcX10_chr8:2995-4131	Epis	Mtry	OK	346298	715091	1046.11	3897.99	5e-05	0.000197081	yes
XLOC_009116	XLOC_009116	TcSYL_0140420	TcX10_chr26:419014-419624	Epis	Mtry	OK	186.87	357524	0.936008	3895.82	5e-05	0.000197081	yes
XLOC_000401	XLOC_000401	TcSYL_0009640	TcX10_chr1:1947095-1948233	Epis	Mtry	OK	703761	143322	1026.1	3894.59	5e-05	0.000197081	yes
XLOC_019867	XLOC_019867	-	TcX10_chr6:1293286-1293478	Epis	Mtry	OK	456231	2629.22	2526.8	3889.92	5e-05	0.000197081	yes
XLOC_006267	XLOC_006267	TcSYL_0018850	TcX10_chr2:588794-590346	Epis	Mtry	OK	896964	204241	1187.15	3889.12	5e-05	0.000197081	yes
XLOC_007114	XLOC_007114	TcSYL_0122290	TcX10_chr21:322438-323408	Epis	Mtry	OK	428335	743075	0.794767	3879.91	5e-05	0.000197081	yes
XLOC_018071	XLOC_018071	-	TcX10_chr46:85597-86133	Epis	Mtry	OK	15512	448862	1532.89	3874.36	5e-05	0.000197081	yes
XLOC_006968	XLOC_006968	-	TcX10_chr20:227279-227459	Epis	Mtry	OK	3634.84	11177.2	1620.59	3874.14	5e-05	0.000197081	yes
XLOC_013352	XLOC_013352	-	TcX10_chr36:230718-230952	Epis	Mtry	OK	280294	872779	1638.67	3873.58	5e-05	0.000197081	yes
XLOC_005437	XLOC_005437	TcSYL_0115400	TcX10_chr19:335849-341239	Epis	Mtry	OK	648085	115999	0.839863	3870.65	5e-05	0.000197081	yes
XLOC_004436	XLOC_004436	TcSYL_0107750	TcX10_chr15:660844-662102	Epis	Mtry	OK	248999	515613	1050.15	3866.22	5e-05	0.000197081	yes
XLOC_021350	XLOC_021350	TcSYL_0074120	TcX10_chr8:1026301-1026971	Epis	Mtry	OK	150298	381524	1343.95	3865.37	5e-05	0.000197081	yes
XLOC_001427	XLOC_001427	-	TcX10_chr1:1459850-1460126	Epis	Mtry	OK	287	680223	1244.96	3864.61	5e-05	0.000197081	yes
XLOC_005838	XLOC_005838	TcSYL_0017110	TcX10_chr2:458766-462646	Epis	Mtry	OK	106529	562571	2400.79	3861.72	5e-05	0.000197081	yes
XLOC_004981	XLOC_004981	-	TcX10_chr16:571264-572296	Epis	Mtry	OK	16086	365683	1184.79	3860.82	5e-05	0.000197081	yes
XLOC_021448	XLOC_021448	-	TcX10_chr8:705849-706326	Epis	Mtry	OK	171499	507998	1566.62	3859.88	5e-05	0.000197081	yes
XLOC_018742	XLOC_018742	-	TcX10_chr5:372229-375141	Epis	Mtry	OK	194115	379011	0.96533	3858.37	5e-05	0.000197081	yes
XLOC_001266	XLOC_001266	TcSYL_0013690	TcX10_chr1:2765758-2766080	Epis	Mtry	OK	284904	597872	1069.36	3857.66	5e-05	0.000197081	yes
XLOC_001436	XLOC_001436	-	TcX10_chr1:1650106-1651509	Epis	Mtry	OK	136008	297661	1129.98	3857.39	5e-05	0.000197081	yes
XLOC_013370	XLOC_013370	-	TcX10_chr36:391447-392428	Epis	Mtry	OK	497222	999801	1007.75	3856.28	5e-05	0.000197081	yes
XLOC_009803	XLOC_009803	-	TcX10_chr28:472123-473146	Epis	Mtry	OK	360117	745189	1049.14	3854.19	5e-05	0.000197081	yes
XLOC_009943	XLOC_009943	TcSYL_0147140	TcX10_chr29:110431-111149	Epis	Mtry	OK	306705	69843	1187.26	3849.85	5e-05	0.000197081	yes
XLOC_010006	XLOC_010006	-	TcX10_chr29:122558-123238	Epis	Mtry	OK	321803	146873	2190.31	3846.65	5e-05	0.000197081	yes
XLOC_007223	XLOC_007223	-	TcX10_chr21:493952-496170	Epis	Mtry	OK	873088	156033	0.837649	3842.79	5e-05	0.000197081	yes
XLOC_002794	XLOC_002794	-	TcX10_chr12:100419-100830	Epis	Mtry	OK	2153.17	3726.51	0.791361	3838.98	5e-05	0.000197081	yes
XLOC_011703	XLOC_011703	-	TcX10_chr31:74361-75238	Epis	Mtry	OK	378964	790245	1060.24	3833.62	5e-05	0.000197081	yes
XLOC_004508	XLOC_004508	TcSYL_0108730	TcX10_chr15:873284-873618	Epis	Mtry	OK	100812	234.21	1216.14	3830.93	5e-05	0.000197081	yes
XLOC_010232	XLOC_010232	TcSYL_0027000	TcX10_chr3:1071670-1071965	Epis	Mtry	OK	206517	139277	2753.63	3827.09	5e-05	0.000197081	yes
XLOC_021532	XLOC_021532	TcSYL_0076490	TcX10_chr9:604259-604908	Epis	Mtry	OK	21914	527125	1266.29	3824.38	5e-05	0.000197081	yes
XLOC_011981	XLOC_011981	TcSYL_0158970	TcX10_chr32:527266-543822	Epis	Mtry	OK	132.4	1843.84	3799.74	3821.29	5e-05	0.000197081	yes
XLOC_014134	XLOC_014134	TcSYL_0180400	TcX10_chr39:197801-198282	Epis	Mtry	OK	310457	843217	1441.51	3813.17	5e-05	0.000197081	yes
XLOC_001493	XLOC_001493	-	TcX10_chr1:2311320-2311997	Epis	Mtry	OK	313459	700134	1159.35	3812.12	5e-05	0.000197081	yes
XLOC_013608	XLOC_013608	TcSYL_0173090	TcX10_chr37:213838-214262	Epis	Mtry	OK	215986	674059	1641.94	3812.08	5e-05	0.000197081	yes
XLOC_021418	XLOC_021418	-	TcX10_chr8:130279-130694	Epis	Mtry	OK	240884	699602	1538.2	3807.83	5e-05	0.000197081	yes
XLOC_004002	XLOC_004002	-	TcX10_chr14:192061-193917	Epis	Mtry	OK	678201	15585	1200.37	3805.31	5e-05	0.000197081	yes
XLOC_008342	XLOC_008342	TcSYL_0135240	TcX10_chr24:183433-184523	Epis	Mtry	OK	969872	231784	1256.92	3803.68	5e-05	0.000197081	yes
XLOC_002551	XLOC_002551	TcSYL_0090650	TcX10_chr12:360138-363356	Epis	Mtry	OK	0.86887	568554	2710.09	3802.25	5e-05	0.000197081	yes
XLOC_015139	XLOC_015139	TcSYL_0043200	TcX10_chr4:1300805-1302481	Epis	Mtry	OK	289461	850648	1555.19	3793.66	5e-05	0.000197081	yes
XLOC_005024	XLOC_005024	-	TcX10_chr16:775777-778431	Epis	Mtry	OK	497863	901366	0.856363	3793.49	5e-05	0.000197081	yes
XLOC_002769	XLOC_002769	TcSYL_0092090	TcX10_chr12:929664-931420	Epis	Mtry	OK	411457	782512	0.927372	3792.63	5e-05	0.000197081	yes
XLOC_005342	XLOC_005342	-	TcX10_chr18:143922-144570	Epis	Mtry	OK	614723	209503	1768.97	3789.44	5e-05	0.000197081	yes
XLOC_002839	XLOC_002839	-	TcX10_chr12:938511-939145	Epis	Mtry	OK	981052	195575	0.995322	3783.04	5e-05	0.000197081	yes
XLOC_009603	XLOC_009603	TcSYL_0146410	TcX10_chr28:576675-576889	Epis	Mtry	OK	792963	2377.07	1583.86	3780.43	5e-05	0.000197081	yes
XLOC_004034	XLOC_004034	-	TcX10_chr14:412488-413887	Epis	Mtry	OK	15368	326023	1085.04	3778.11	5e-05	0.000197081	yes
XLOC_003418	XLOC_003418	TcSYL_0097930	TcX10_chr13:774971-775473	Epis	Mtry	OK	111.46	228.04	1032.76	3774.26	5e-05	0.000197081	yes
XLOC_013349	XLOC_013349	-	TcX10_chr36:94254-95631	Epis	Mtry	OK	486306	928054	0.932345	3761.79	5e-05	0.000197081	yes
XLOC_001128	XLOC_001128	TcSYL_0010720	TcX10_chr1:2055501-2055814	Epis	Mtry	OK	320989	668276	1057.92	3757.91	5e-05	0.000197081	yes
XLOC_001543	XLOC_001543	-	TcX10_chr1:2909233-2912775	Epis	Mtry	OK	303623	55419	0.868101	3755.03	5e-05	0.000197081	yes
XLOC_002938	XLOC_002938	TcSYL_0094660	TcX10_chr13:428482-428798	Epis	Mtry	OK	201189	424571	1077.45	3751.68	5e-05	0.000197081	yes
XLOC_005565	XLOC_005565	TcSYL_0116410	TcX10_chr19:683767-684206	Epis	Mtry	OK	154004	309972	1009.17	3750.38	5e-05	0.000197081	yes
XLOC_004943	XLOC_004943	-	TcX10_chr16:5957-6617	Epis	Mtry	OK	126071	332573	1399.43	3743.29	5e-05	0.000197081	yes
XLOC_007183	XLOC_007183	-	TcX10_chr21:85923-86449	Epis	Mtry	OK	149579	417527	1480.96	3741.95	5e-05	0.000197081	yes
XLOC_012976	XLOC_012976	TcSYL_0167210	TcX10_chr35:336036-336694	Epis	Mtry	OK	243353	55777	1196.62	3734.05	5e-05	0.000197081	yes
XLOC_010761	XLOC_010761	-	TcX10_chr3:548237-549198	Epis	Mtry	OK	108847	201.04	0.885175	3729.69	5e-05	0.000197081	yes
XLOC_006217	XLOC_006217	TcSYL_0017800	TcX10_chr2:505156-507320	Epis	Mtry	OK	104984	349307	1734.33	3729.19	5e-05	0.000197081	yes
XLOC_012808	XLOC_012808	-	TcX10_chr34:195284-196131	Epis	Mtry	OK	90773	233673	1364.15	3725.83	5e-05	0.000197081	yes
XLOC_018099	XLOC_018099	-	TcX10_chr46:224469-225610	Epis	Mtry	OK	685009	171551	1324.44	3724.54	5e-05	0.000197081	yes
XLOC_005027	XLOC_005027	-	TcX10_chr16:782917-783478	Epis	Mtry	OK	122688	240093	0.968601	3721.57	5e-05	0.000197081	yes
XLOC_018757	XLOC_018757	-	TcX10_chr5:550733-551593	Epis	Mtry	OK	561509	111291	0.98695	3721.43	5e-05	0.000197081	yes
XLOC_018747	XLOC_018747	-	TcX10_chr5:416916-421640	Epis	Mtry	OK	57806	991283	0.778078	3708.69	5e-05	0.000197081	yes
XLOC_008950	XLOC_008950	TcSYL_0139250	TcX10_chr26:67876-69581	Epis	Mtry	OK	177978	403072	1179.34	3708.45	5e-05	0.000197081	yes
XLOC_011958	XLOC_011958	TcSYL_0158620	TcX10_chr32:516294-517090	Epis	Mtry	OK	818884	154479	0.915679	3707.46	5e-05	0.000197081	yes
XLOC_002930	XLOC_002930	TcSYL_0094580	TcX10_chr13:412024-413579	Epis	Mtry	OK	786728	139945	0.830926	3707.25	5e-05	0.000197081	yes
XLOC_004611	XLOC_004611	-	TcX10_chr15:951346-951599	Epis	Mtry	OK	586522	269649	2200.83	3704.72	5e-05	0.000197081	yes
XLOC_008795	XLOC_008795	-	TcX10_chr24:457855-458118	Epis	Mtry	OK	101807	327714	1686.61	3704.25	5e-05	0.000197081	yes
XLOC_000039	XLOC_000039	TcSYL_0001090	TcX10_chr1:406074-407494	Epis	Mtry	OK	474029	894961	0.916848	3703.51	5e-05	0.000197081	yes
XLOC_010005	XLOC_010005	-	TcX10_chr29:118111-122291	Epis	Mtry	OK	157429	260271	0.725311	3701.58	5e-05	0.000197081	yes
XLOC_013715	XLOC_013715	-	TcX10_chr37:400391-405308	Epis	Mtry	OK	513998	883274	0.781099	3698.09	5e-05	0.000197081	yes
XLOC_021055	XLOC_021055	-	TcX10_chr7:1172703-1175314	Epis	Mtry	OK	626669	110421	0.817242	3695.08	5e-05	0.000197081	yes
XLOC_019190	XLOC_019190	TcSYL_0059850	TcX10_chr6:1217968-1218317	Epis	Mtry	OK	404927	108991	1428.48	3687.73	5e-05	0.000197081	yes
XLOC_005699	XLOC_005699	-	TcX10_chr19:562281-562457	Epis	Mtry	OK	878252	7389.64	3072.8	3686.51	5e-05	0.000197081	yes
XLOC_001410	XLOC_001410	-	TcX10_chr1:1285476-1290865	Epis	Mtry	OK	669888	176562	1398.19	3676.46	5e-05	0.000197081	yes
XLOC_003579	XLOC_003579	-	TcX10_chr13:246223-246705	Epis	Mtry	OK	952642	325969	1774.73	3671.03	5e-05	0.000197081	yes
XLOC_020289	XLOC_020289	TcSYL_0068830	TcX10_chr7:1663366-1663988	Epis	Mtry	OK	131889	124913	3243.53	3670.34	5e-05	0.000197081	yes
XLOC_010717	XLOC_010717	-	TcX10_chr3:332944-333150	Epis	Mtry	OK	561977	1866.84	1732.02	3666.35	5e-05	0.000197081	yes
XLOC_017152	XLOC_017152	TcSYL_0196380	TcX10_chr43:125542-125762	Epis	Mtry	OK	722339	1914.82	1406.46	3663.33	5e-05	0.000197081	yes
XLOC_005519	XLOC_005519	TcSYL_0115350	TcX10_chr19:300263-303785	Epis	Mtry	OK	133725	422854	1660.9	3655.24	5e-05	0.000197081	yes
XLOC_021321	XLOC_021321	TcSYL_0072930	TcX10_chr8:243130-243467	Epis	Mtry	OK	612789	169541	1468.17	3652.86	5e-05	0.000197081	yes
XLOC_013716	XLOC_013716	-	TcX10_chr37:426223-427523	Epis	Mtry	OK	719286	131424	0.869588	3647.84	5e-05	0.000197081	yes
XLOC_017003	XLOC_017003	-	TcX10_chr42:230104-230793	Epis	Mtry	OK	285965	621155	1119.12	3643.59	5e-05	0.000197081	yes
XLOC_006150	XLOC_006150	TcSYL_0015630	TcX10_chr2:361633-361997	Epis	Mtry	OK	183871	391287	1089.54	3636.02	5e-05	0.000197081	yes
XLOC_015771	XLOC_015771	TcSYL_0042450	TcX10_chr4:1222280-1222503	Epis	Mtry	OK	878036	2111.63	1266	3634.77	5e-05	0.000197081	yes
XLOC_018723	XLOC_018723	-	TcX10_chr5:248111-258019	Epis	Mtry	OK	231521	396599	0.776537	3629.74	5e-05	0.000197081	yes
XLOC_001910	XLOC_001910	-	TcX10_chr10:176286-176509	Epis	Mtry	OK	1308.79	2894.77	1145.21	3627.83	5e-05	0.000197081	yes
XLOC_009596	XLOC_009596	TcSYL_0146350	TcX10_chr28:556201-557662	Epis	Mtry	OK	111754	197853	0.824109	3627.36	5e-05	0.000197081	yes
XLOC_018730	XLOC_018730	-	TcX10_chr5:298770-301227	Epis	Mtry	OK	257277	477957	0.893559	3621.89	5e-05	0.000197081	yes
XLOC_005392	XLOC_005392	-	TcX10_chr18:503066-503579	Epis	Mtry	OK	640343	133523	1060.18	3620.74	5e-05	0.000197081	yes
XLOC_005329	XLOC_005329	-	TcX10_chr18:125667-127066	Epis	Mtry	OK	109712	192776	0.813198	3619.96	5e-05	0.000197081	yes
XLOC_006503	XLOC_006503	-	TcX10_chr2:717765-719542	Epis	Mtry	OK	439163	105502	1264.44	3619.73	5e-05	0.000197081	yes
XLOC_003349	XLOC_003349	TcSYL_0096790	TcX10_chr13:691420-692018	Epis	Mtry	OK	199384	47.64	1256.62	3619.06	5e-05	0.000197081	yes
XLOC_016797	XLOC_016797	TcSYL_0190960	TcX10_chr42:228999-229744	Epis	Mtry	OK	161096	371024	1203.59	3618.69	5e-05	0.000197081	yes
XLOC_000359	XLOC_000359	-	TcX10_chr1:1840550-1851004	Epis	Mtry	OK	230481	118653	2364.03	3617.67	5e-05	0.000197081	yes
XLOC_021506	XLOC_021506	-	TcX10_chr9:154345-158712	Epis	Mtry	OK	120.75	200754	0.733404	3617.31	5e-05	0.000197081	yes
XLOC_021266	XLOC_021266	-	TcX10_chr8:1128403-1135580	Epis	Mtry	OK	174297	609023	1804.95	3614.29	5e-05	0.000197081	yes
XLOC_009409	XLOC_009409	-	TcX10_chr27:254917-258568	Epis	Mtry	OK	35319	621517	0.81535	3613.59	5e-05	0.000197081	yes
XLOC_008457	XLOC_008457	-	TcX10_chr24:425536-437873	Epis	Mtry	OK	116977	341956	1547.59	3611.86	5e-05	0.000197081	yes
XLOC_019638	XLOC_019638	TcSYL_0057510	TcX10_chr6:1044876-1051677	Epis	Mtry	OK	274238	473797	0.788842	3607.05	5e-05	0.000197081	yes
XLOC_004007	XLOC_004007	-	TcX10_chr14:252855-256098	Epis	Mtry	OK	127.5	211913	0.732971	3606.02	5e-05	0.000197081	yes
XLOC_005304	XLOC_005304	TcSYL_0114960	TcX10_chr18:738667-739421	Epis	Mtry	OK	680738	133	0.96626	3601.09	5e-05	0.000197081	yes
XLOC_004395	XLOC_004395	TcSYL_0107180	TcX10_chr15:592111-593585	Epis	Mtry	OK	710017	125939	0.826794	3599.63	5e-05	0.000197081	yes
XLOC_001445	XLOC_001445	-	TcX10_chr1:1674760-1674957	Epis	Mtry	OK	226.51	1552.35	2776.81	3599.45	5e-05	0.000197081	yes
XLOC_013562	XLOC_013562	TcSYL_0174900	TcX10_chr37:506319-507136	Epis	Mtry	OK	151284	336555	1153.58	3598.34	5e-05	0.000197081	yes
XLOC_004987	XLOC_004987	-	TcX10_chr16:582702-583459	Epis	Mtry	OK	106915	268568	1328.83	3597.68	5e-05	0.000197081	yes
XLOC_021858	XLOC_021858	TcSYL_0075530	TcX10_chr9:468834-476537	Epis	Mtry	OK	24168	418961	0.793716	3596.98	5e-05	0.000197081	yes
XLOC_021063	XLOC_021063	-	TcX10_chr7:1196953-1197772	Epis	Mtry	OK	480954	147275	1614.55	3594.25	5e-05	0.000197081	yes
XLOC_019189	XLOC_019189	TcSYL_0059840	TcX10_chr6:1216971-1217806	Epis	Mtry	OK	0.824998	675024	3032.48	3590.69	5e-05	0.000197081	yes
XLOC_006490	XLOC_006490	-	TcX10_chr2:678794-679398	Epis	Mtry	OK	523081	18586	1829.11	3589.75	5e-05	0.000197081	yes
XLOC_002511	XLOC_002511	TcSYL_0089640,TcSYL_0089650	TcX10_chr12:291320-294602	Epis	Mtry	OK	522046	153094	1552.17	3588.63	5e-05	0.000197081	yes
XLOC_008258	XLOC_008258	TcSYL_0133420	TcX10_chr24:58664-59226	Epis	Mtry	OK	480065	191611	1996.88	3587.74	5e-05	0.000197081	yes
XLOC_001465	XLOC_001465	-	TcX10_chr1:1840550-1851004	Epis	Mtry	OK	127523	1778.15	3801.55	3586.86	5e-05	0.000197081	yes
XLOC_015154	XLOC_015154	TcSYL_0044180	TcX10_chr4:1425712-1426145	Epis	Mtry	OK	706379	150491	1091.16	3586.24	5e-05	0.000197081	yes
XLOC_018088	XLOC_018088	-	TcX10_chr46:171524-172281	Epis	Mtry	OK	277213	113249	2030.43	3585.27	5e-05	0.000197081	yes
XLOC_008899	XLOC_008899	TcSYL_0138180	TcX10_chr25:11381-30354	Epis	Mtry	OK	570603	130.88	1197.68	3583.84	5e-05	0.000197081	yes
XLOC_013310	XLOC_013310	TcSYL_0170370	TcX10_chr36:322822-323873	Epis	Mtry	OK	354134	693074	0.968712	3581.27	5e-05	0.000197081	yes
XLOC_004006	XLOC_004006	-	TcX10_chr14:246099-248758	Epis	Mtry	OK	360959	646897	0.841699	3578.28	5e-05	0.000197081	yes
XLOC_014459	XLOC_014459	-	TcX10_chr39:371165-371458	Epis	Mtry	OK	597297	181071	1600.03	3576.87	5e-05	0.000197081	yes
XLOC_012081	XLOC_012081	-	TcX10_chr32:929579-930720	Epis	Mtry	OK	684487	125466	0.874206	3574.18	5e-05	0.000197081	yes
XLOC_018092	XLOC_018092	-	TcX10_chr46:185880-186061	Epis	Mtry	OK	19542.2	39503.5	1015.38	3573.32	5e-05	0.000197081	yes
XLOC_018505	XLOC_018505	TcSYL_0045370	TcX10_chr5:234429-242356	Epis	Mtry	OK	447074	766272	0.777344	3573.17	5e-05	0.000197081	yes
XLOC_012068	XLOC_012068	-	TcX10_chr32:783478-783979	Epis	Mtry	OK	34484	783557	1184.11	3570.94	5e-05	0.000197081	yes
XLOC_013372	XLOC_013372	-	TcX10_chr36:456797-459337	Epis	Mtry	OK	624839	108162	0.791636	3566.07	5e-05	0.000197081	yes
XLOC_003348	XLOC_003348	TcSYL_0096780	TcX10_chr13:690723-691336	Epis	Mtry	OK	287305	620093	1109.9	3565.59	5e-05	0.000197081	yes
XLOC_005337	XLOC_005337	-	TcX10_chr18:138639-138796	Epis	Mtry	OK	41861	131068	1646.64	3564.39	5e-05	0.000197081	yes
XLOC_003149	XLOC_003149	TcSYL_0092940,TcSYL_0092950	TcX10_chr13:151289-154526	Epis	Mtry	OK	331863	908916	1453.56	3563.77	5e-05	0.000197081	yes
XLOC_006441	XLOC_006441	-	TcX10_chr2:82818-86710	Epis	Mtry	OK	579405	98248	0.761857	3562.67	5e-05	0.000197081	yes
XLOC_019806	XLOC_019806	-	TcX10_chr6:328241-328536	Epis	Mtry	OK	201366	990429	2298.23	3560.25	5e-05	0.000197081	yes
XLOC_021249	XLOC_021249	TcSYL_0074140	TcX10_chr8:1027914-1028818	Epis	Mtry	OK	25165	938241	1898.54	3555.89	5e-05	0.000197081	yes
XLOC_006342	XLOC_006342	TcSYL_0020170	TcX10_chr2:1007116-1007717	Epis	Mtry	OK	145438	356856	1294.94	3550.67	5e-05	0.000197081	yes
XLOC_008818	XLOC_008818	-	TcX10_chr24:521513-521880	Epis	Mtry	OK	122264	256755	1070.4	3547.41	5e-05	0.000197081	yes
XLOC_005145	XLOC_005145	TcSYL_0113520	TcX10_chr18:422059-422894	Epis	Mtry	OK	832971	152.72	0.874546	3546.83	5e-05	0.000197081	yes
XLOC_009115	XLOC_009115	TcSYL_0140410	TcX10_chr26:417868-418385	Epis	Mtry	OK	743223	148726	1000.79	3544.32	5e-05	0.000197081	yes
XLOC_010524	XLOC_010524	TcSYL_0025820	TcX10_chr3:992578-993116	Epis	Mtry	OK	196954	499022	1341.24	3538.02	5e-05	0.000197081	yes
XLOC_005189	XLOC_005189	TcSYL_0114270	TcX10_chr18:547016-551493	Epis	Mtry	OK	589777	996004	0.755982	3537.67	5e-05	0.000197081	yes
XLOC_012034	XLOC_012034	-	TcX10_chr32:69458-71972	Epis	Mtry	OK	264142	631879	1258.33	3537.28	5e-05	0.000197081	yes
XLOC_019805	XLOC_019805	-	TcX10_chr6:290255-290979	Epis	Mtry	OK	371326	136326	1876.31	3537.11	5e-05	0.000197081	yes
XLOC_007207	XLOC_007207	-	TcX10_chr21:245065-245763	Epis	Mtry	OK	38685	793202	1035.91	3537.08	5e-05	0.000197081	yes
XLOC_012755	XLOC_012755	-	TcX10_chr34:22980-23562	Epis	Mtry	OK	502726	188126	1903.85	3531.54	5e-05	0.000197081	yes
XLOC_005367	XLOC_005367	-	TcX10_chr18:246069-247357	Epis	Mtry	OK	179184	360821	1009.84	3529.88	5e-05	0.000197081	yes
XLOC_003296	XLOC_003296	TcSYL_0095940	TcX10_chr13:621507-622834	Epis	Mtry	OK	19997	391495	0.969208	3525.64	5e-05	0.000197081	yes
XLOC_017040	XLOC_017040	-	TcX10_chr42:427895-431148	Epis	Mtry	OK	223698	403162	0.849806	3518.08	5e-05	0.000197081	yes
XLOC_010014	XLOC_010014	-	TcX10_chr29:187735-188347	Epis	Mtry	OK	650875	128234	0.978327	3515.26	5e-05	0.000197081	yes
XLOC_008798	XLOC_008798	-	TcX10_chr24:462444-463359	Epis	Mtry	OK	151627	327945	1112.92	3513.37	5e-05	0.000197081	yes
XLOC_015633	XLOC_015633	TcSYL_0040150	TcX10_chr4:974481-975337	Epis	Mtry	OK	413044	803763	0.960474	3512.43	5e-05	0.000197081	yes
XLOC_004507	XLOC_004507	TcSYL_0108720	TcX10_chr15:872564-872811	Epis	Mtry	OK	646176	243876	1916.15	3511.57	5e-05	0.000197081	yes
XLOC_002931	XLOC_002931	TcSYL_0094590	TcX10_chr13:414161-416590	Epis	Mtry	OK	277855	540923	0.961093	3509.09	5e-05	0.000197081	yes
XLOC_005107	XLOC_005107	TcSYL_0112610	TcX10_chr18:16563-17413	Epis	Mtry	OK	22868	491508	1103.88	3508.97	5e-05	0.000197081	yes
XLOC_011402	XLOC_011402	TcSYL_0153050	TcX10_chr30:359993-361779	Epis	Mtry	OK	429045	103417	1269.27	3507.89	5e-05	0.000197081	yes
XLOC_008079	XLOC_008079	TcSYL_0130920	TcX10_chr23:502306-502913	Epis	Mtry	OK	174165	407493	1226.32	3506.51	5e-05	0.000197081	yes
XLOC_008747	XLOC_008747	-	TcX10_chr24:13531-14140	Epis	Mtry	OK	325178	144694	2153.71	3503.66	5e-05	0.000197081	yes
XLOC_000040	XLOC_000040	TcSYL_0001100	TcX10_chr1:411048-411592	Epis	Mtry	OK	129467	242097	0.902998	3494.86	5e-05	0.000197081	yes
XLOC_021677	XLOC_021677	TcSYL_0078780	TcX10_chr9:818919-819709	Epis	Mtry	OK	996.85	1619.33	0.699945	3491.74	5e-05	0.000197081	yes
XLOC_015861	XLOC_015861	-	TcX10_chr4:1060496-1060975	Epis	Mtry	OK	135951	38774	1512.01	3491.47	5e-05	0.000197081	yes
XLOC_011702	XLOC_011702	-	TcX10_chr31:73926-74128	Epis	Mtry	OK	363306	1525.78	2070.29	3491.32	5e-05	0.000197081	yes
XLOC_005643	XLOC_005643	-	TcX10_chr19:97996-98779	Epis	Mtry	OK	900677	226131	1328.07	3489.69	5e-05	0.000197081	yes
XLOC_009777	XLOC_009777	TcSYL_0146320	TcX10_chr28:533225-534225	Epis	Mtry	OK	350046	676228	0.949965	3489.12	5e-05	0.000197081	yes
XLOC_012087	XLOC_012087	-	TcX10_chr32:989797-990979	Epis	Mtry	OK	109166	23472	1104.41	3487.33	5e-05	0.000197081	yes
XLOC_017083	XLOC_017083	TcSYL_0195090	TcX10_chr43:40393-41111	Epis	Mtry	OK	19435	428532	1140.74	3486.32	5e-05	0.000197081	yes
XLOC_006040	XLOC_006040	TcSYL_0021230	TcX10_chr2:1084522-1087280	Epis	Mtry	OK	115079	323157	1489.62	3482.55	5e-05	0.000197081	yes
XLOC_012485	XLOC_012485	-	TcX10_chr33:490895-491501	Epis	Mtry	OK	769183	228277	1569.39	3474.74	5e-05	0.000197081	yes
XLOC_013342	XLOC_013342	-	TcX10_chr36:61591-63622	Epis	Mtry	OK	609418	129785	1090.62	3471.54	5e-05	0.000197081	yes
XLOC_021497	XLOC_021497	-	TcX10_chr8:1126552-1127497	Epis	Mtry	OK	248247	502256	1016.65	3471.51	5e-05	0.000197081	yes
XLOC_021450	XLOC_021450	-	TcX10_chr8:707601-709332	Epis	Mtry	OK	427206	100246	1230.54	3470.35	5e-05	0.000197081	yes
XLOC_018744	XLOC_018744	-	TcX10_chr5:381417-382279	Epis	Mtry	OK	481667	924002	0.939859	3468.33	5e-05	0.000197081	yes
XLOC_018597	XLOC_018597	TcSYL_0048120	TcX10_chr5:1069966-1070561	Epis	Mtry	OK	575124	113464	0.980285	3466.35	5e-05	0.000197081	yes
XLOC_019089	XLOC_019089	TcSYL_0057870	TcX10_chr6:1087661-1092427	Epis	Mtry	OK	358953	185801	2371.89	3463.86	5e-05	0.000197081	yes
XLOC_012483	XLOC_012483	-	TcX10_chr33:489054-490144	Epis	Mtry	OK	593845	148299	1320.35	3463.08	5e-05	0.000197081	yes
XLOC_003613	XLOC_003613	-	TcX10_chr13:711927-715497	Epis	Mtry	OK	916043	174979	0.933696	3461.04	5e-05	0.000197081	yes
XLOC_010199	XLOC_010199	TcSYL_0025500	TcX10_chr3:966832-967310	Epis	Mtry	OK	398325	87444	1134.41	3458.16	5e-05	0.000197081	yes
XLOC_009117	XLOC_009117	TcSYL_0140430	TcX10_chr26:420008-420984	Epis	Mtry	OK	925511	165092	0.834947	3456.74	5e-05	0.000197081	yes
XLOC_002829	XLOC_002829	-	TcX10_chr12:591346-594532	Epis	Mtry	OK	314007	549622	0.807641	3453.85	5e-05	0.000197081	yes
XLOC_008078	XLOC_008078	TcSYL_0130910	TcX10_chr23:501003-502069	Epis	Mtry	OK	237453	469792	0.984382	3453.83	5e-05	0.000197081	yes
XLOC_011962	XLOC_011962	TcSYL_0158710	TcX10_chr32:521604-522097	Epis	Mtry	OK	658121	131242	0.995802	3450.66	5e-05	0.000197081	yes
XLOC_021535	XLOC_021535	TcSYL_0076520	TcX10_chr9:607018-607418	Epis	Mtry	OK	191.75	362412	0.918408	3449.08	5e-05	0.000197081	yes
XLOC_013095	XLOC_013095	-	TcX10_chr35:342555-343976	Epis	Mtry	OK	417493	762797	0.869549	3442.42	5e-05	0.000197081	yes
XLOC_000001	XLOC_000001	-	TcX10_chr1:52175-57943	Epis	Mtry	OK	142297	341918	1264.74	3441.57	5e-05	0.000197081	yes
XLOC_007186	XLOC_007186	-	TcX10_chr21:94780-95048	Epis	Mtry	OK	466092	185789	1994.97	3440.38	5e-05	0.000197081	yes
XLOC_003566	XLOC_003566	-	TcX10_chr13:104177-104487	Epis	Mtry	OK	445919	130927	1553.91	3440.06	5e-05	0.000197081	yes
XLOC_001123	XLOC_001123	TcSYL_0010500	TcX10_chr1:2011656-2012017	Epis	Mtry	OK	519538	116845	1169.29	3439.37	5e-05	0.000197081	yes
XLOC_021407	XLOC_021407	-	TcX10_chr8:70221-70443	Epis	Mtry	OK	217401	772254	1828.72	3437.42	5e-05	0.000197081	yes
XLOC_005953	XLOC_005953	TcSYL_0019840	TcX10_chr2:948197-948531	Epis	Mtry	OK	295299	576781	0.965849	3436.78	5e-05	0.000197081	yes
XLOC_005824	XLOC_005824	TcSYL_0016930	TcX10_chr2:446092-446945	Epis	Mtry	OK	378696	73374	0.95423	3436.19	5e-05	0.000197081	yes
XLOC_008983	XLOC_008983	TcSYL_0140530	TcX10_chr26:458882-459450	Epis	Mtry	OK	1293.58	2099.96	0.698991	3434.46	5e-05	0.000197081	yes
XLOC_002423	XLOC_002423	-	TcX10_chr11:603190-603390	Epis	Mtry	OK	471.35	1782.39	1918.94	3432.86	5e-05	0.000197081	yes
XLOC_001724	XLOC_001724	TcSYL_0082910	TcX10_chr10:917758-918467	Epis	Mtry	OK	429841	844367	0.974065	3428.27	5e-05	0.000197081	yes
XLOC_018471	XLOC_018471	TcSYL_0044980	TcX10_chr5:60445-61047	Epis	Mtry	OK	3244.49	12708.6	1969.74	3427.43	5e-05	0.000197081	yes
XLOC_008770	XLOC_008770	-	TcX10_chr24:377890-378076	Epis	Mtry	OK	444632	2682.03	2592.64	3426.72	5e-05	0.000197081	yes
XLOC_011625	XLOC_011625	TcSYL_0156510	TcX10_chr31:332341-333065	Epis	Mtry	OK	373008	726698	0.96215	3425.84	5e-05	0.000197081	yes
XLOC_014302	XLOC_014302	TcSYL_0179700	TcX10_chr39:126436-127472	Epis	Mtry	OK	786187	139289	0.825142	3425.77	5e-05	0.000197081	yes
XLOC_003196	XLOC_003196	TcSYL_0093750	TcX10_chr13:311383-311807	Epis	Mtry	OK	64588	251814	1963.02	3425.56	5e-05	0.000197081	yes
XLOC_017042	XLOC_017042	-	TcX10_chr42:432160-433527	Epis	Mtry	OK	533649	956385	0.8417	3424.77	5e-05	0.000197081	yes
XLOC_000284	XLOC_000284	TcSYL_0006000	TcX10_chr1:1410618-1413239	Epis	Mtry	OK	138595	773925	2481.32	3421.54	5e-05	0.000197081	yes
XLOC_001498	XLOC_001498	-	TcX10_chr1:2505897-2507066	Epis	Mtry	OK	303217	58187	0.940344	3416.75	5e-05	0.000197081	yes
XLOC_003940	XLOC_003940	TcSYL_0102710	TcX10_chr14:831456-831697	Epis	Mtry	OK	236731	766.8	1695.6	3413.18	5e-05	0.000197081	yes
XLOC_001506	XLOC_001506	-	TcX10_chr1:2672228-2673540	Epis	Mtry	OK	295598	820331	1472.57	3410.89	5e-05	0.000197081	yes
XLOC_021389	XLOC_021389	-	TcX10_chr8:42787-44790	Epis	Mtry	OK	30204	545115	0.851823	3410.29	5e-05	0.000197081	yes
XLOC_004617	XLOC_004617	TcSYL_0109540	TcX10_chr16:335972-336294	Epis	Mtry	OK	139216	294941	1083.11	3408.49	5e-05	0.000197081	yes
XLOC_013353	XLOC_013353	-	TcX10_chr36:231026-231676	Epis	Mtry	OK	114814	209081	0.864765	3403.47	5e-05	0.000197081	yes
XLOC_001426	XLOC_001426	-	TcX10_chr1:1454544-1459720	Epis	Mtry	OK	440465	728784	0.726464	3403.25	5e-05	0.000197081	yes
XLOC_005683	XLOC_005683	-	TcX10_chr19:233448-235956	Epis	Mtry	OK	311177	550207	0.82224	3400.86	5e-05	0.000197081	yes
XLOC_008468	XLOC_008468	TcSYL_0137860	TcX10_chr24:629181-629737	Epis	Mtry	OK	331076	707535	1095.64	3400.64	5e-05	0.000197081	yes
XLOC_019866	XLOC_019866	-	TcX10_chr6:1292206-1292503	Epis	Mtry	OK	31713	114392	1850.84	3400.39	5e-05	0.000197081	yes
XLOC_021035	XLOC_021035	-	TcX10_chr7:934389-935601	Epis	Mtry	OK	390643	725516	0.893156	3398.68	5e-05	0.000197081	yes
XLOC_005271	XLOC_005271	TcSYL_0113380	TcX10_chr18:372822-373600	Epis	Mtry	OK	358104	695792	0.958278	3398.31	5e-05	0.000197081	yes
XLOC_016796	XLOC_016796	TcSYL_0190950	TcX10_chr42:222405-223138	Epis	Mtry	OK	284253	104881	1883.51	3393.79	5e-05	0.000197081	yes
XLOC_010069	XLOC_010069	TcSYL_0023330	TcX10_chr3:446041-446684	Epis	Mtry	OK	660455	179417	1441.78	3391.22	5e-05	0.000197081	yes
XLOC_001415	XLOC_001415	-	TcX10_chr1:1308787-1310806	Epis	Mtry	OK	34063	791263	1215.95	3389.86	5e-05	0.000197081	yes
XLOC_018066	XLOC_018066	-	TcX10_chr46:53475-53857	Epis	Mtry	OK	245088	674371	1460.24	3386.68	5e-05	0.000197081	yes
XLOC_001974	XLOC_001974	-	TcX10_chr10:994262-996006	Epis	Mtry	OK	998468	167795	0.748916	3385.27	5e-05	0.000197081	yes
XLOC_009109	XLOC_009109	TcSYL_0140160	TcX10_chr26:385317-386221	Epis	Mtry	OK	689315	124543	0.85341	3385.22	5e-05	0.000197081	yes
XLOC_002796	XLOC_002796	-	TcX10_chr12:141419-142198	Epis	Mtry	OK	114064	202823	0.830372	3381.43	5e-05	0.000197081	yes
XLOC_022056	XLOC_022056	-	TcX10_chr9:220901-221355	Epis	Mtry	OK	710292	144324	1022.83	3381.07	5e-05	0.000197081	yes
XLOC_008753	XLOC_008753	-	TcX10_chr24:208773-210624	Epis	Mtry	OK	104435	206655	0.984619	3379.63	5e-05	0.000197081	yes
XLOC_021096	XLOC_021096	-	TcX10_chr7:1556629-1557893	Epis	Mtry	OK	116988	240782	1041.37	3376.46	5e-05	0.000197081	yes
XLOC_021385	XLOC_021385	-	TcX10_chr8:27060-29612	Epis	Mtry	OK	12508	236222	0.917296	3376.05	5e-05	0.000197081	yes
XLOC_005064	XLOC_005064	-	TcX10_chr16:983767-985680	Epis	Mtry	OK	574492	990242	0.785494	3375.01	5e-05	0.000197081	yes
XLOC_002269	XLOC_002269	TcSYL_0084100	TcX10_chr11:180378-181369	Epis	Mtry	OK	670526	161648	1269.49	3374.94	5e-05	0.000197081	yes
XLOC_014309	XLOC_014309	TcSYL_0179900	TcX10_chr39:142301-143313	Epis	Mtry	OK	416603	783725	0.911674	3374.44	5e-05	0.000197081	yes
XLOC_005309	XLOC_005309	-	TcX10_chr18:7273-7901	Epis	Mtry	OK	160865	372581	1211.71	3373.63	5e-05	0.000197081	yes
XLOC_013704	XLOC_013704	-	TcX10_chr37:67864-69520	Epis	Mtry	OK	101907	20565	1012.94	3373.27	5e-05	0.000197081	yes
XLOC_002934	XLOC_002934	TcSYL_0094620	TcX10_chr13:423924-424708	Epis	Mtry	OK	400659	778667	0.95863	3371.05	5e-05	0.000197081	yes
XLOC_002140	XLOC_002140	TcSYL_0087410	TcX10_chr11:788240-790530	Epis	Mtry	OK	53346	947551	0.828824	3365.26	5e-05	0.000197081	yes
XLOC_005776	XLOC_005776	TcSYL_0015600,TcSYL_0015610	TcX10_chr2:356505-360775	Epis	Mtry	OK	100876	196697	0.963391	3361.81	5e-05	0.000197081	yes
XLOC_022066	XLOC_022066	-	TcX10_chr9:355077-355267	Epis	Mtry	OK	447225	2283.51	2352.18	3356.83	5e-05	0.000197081	yes
XLOC_006304	XLOC_006304	TcSYL_0019460	TcX10_chr2:830922-833169	Epis	Mtry	OK	942103	154937	0.717726	3351.68	5e-05	0.000197081	yes
XLOC_010251	XLOC_010251	TcSYL_0027440	TcX10_chr3:1268804-1270746	Epis	Mtry	OK	0.877452	269321	1617.94	3351.53	5e-05	0.000197081	yes
XLOC_005708	XLOC_005708	-	TcX10_chr19:610660-611985	Epis	Mtry	OK	124398	209238	0.750189	3350.97	5e-05	0.000197081	yes
XLOC_009545	XLOC_009545	TcSYL_0145330	TcX10_chr28:310462-311174	Epis	Mtry	OK	996058	180.55	0.858094	3349.56	5e-05	0.000197081	yes
XLOC_010699	XLOC_010699	-	TcX10_chr3:215415-215671	Epis	Mtry	OK	198928	496466	1319.45	3342.18	5e-05	0.000197081	yes
XLOC_010772	XLOC_010772	-	TcX10_chr3:610354-610540	Epis	Mtry	OK	474924	2773.9	2546.14	3341.93	5e-05	0.000197081	yes
XLOC_001524	XLOC_001524	-	TcX10_chr1:2796822-2797163	Epis	Mtry	OK	170893	612185	1840.88	3341.37	5e-05	0.000197081	yes
XLOC_001473	XLOC_001473	-	TcX10_chr1:1896217-1897013	Epis	Mtry	OK	301151	593403	0.978525	3340.88	5e-05	0.000197081	yes
XLOC_008607	XLOC_008607	TcSYL_0135280	TcX10_chr24:186419-186630	Epis	Mtry	OK	646822	1830.38	1500.7	3339.63	5e-05	0.000197081	yes
XLOC_011835	XLOC_011835	TcSYL_0158830,TcSYL_0158850,TcSYL_0158860,TcSYL_0158890,TcSYL_0158950,TcSYL_0158960	TcX10_chr32:527266-543822	Epis	Mtry	OK	497753	4842.78	3282.33	3338.11	5e-05	0.000197081	yes
XLOC_005260	XLOC_005260	TcSYL_0113240	TcX10_chr18:336977-337368	Epis	Mtry	OK	579591	122343	1077.83	3331.33	5e-05	0.000197081	yes
XLOC_011598	XLOC_011598	TcSYL_0156110	TcX10_chr31:145320-145897	Epis	Mtry	OK	690704	133078	0.946128	3330.33	5e-05	0.000197081	yes
XLOC_015832	XLOC_015832	TcSYL_0043590	TcX10_chr4:1326836-1327485	Epis	Mtry	OK	112443	302201	1426.31	3329.12	5e-05	0.000197081	yes
XLOC_003416	XLOC_003416	TcSYL_0097910	TcX10_chr13:772889-774009	Epis	Mtry	OK	544022	989047	0.862373	3325.03	5e-05	0.000197081	yes
XLOC_004630	XLOC_004630	TcSYL_0109680	TcX10_chr16:361573-362279	Epis	Mtry	OK	987666	242975	1298.71	3323.98	5e-05	0.000197081	yes
XLOC_002805	XLOC_002805	-	TcX10_chr12:215468-218196	Epis	Mtry	OK	934746	152747	0.708496	3322.73	5e-05	0.000197081	yes
XLOC_008767	XLOC_008767	-	TcX10_chr24:375827-376313	Epis	Mtry	OK	1773	122629	2790.04	3321.99	5e-05	0.000197081	yes
XLOC_011789	XLOC_011789	-	TcX10_chr32:326980-334226	Epis	Mtry	OK	471964	175017	1890.74	3321.86	5e-05	0.000197081	yes
XLOC_002673	XLOC_002673	-	TcX10_chr12:246802-254388	Epis	Mtry	OK	172863	337147	0.963744	3321.84	5e-05	0.000197081	yes
XLOC_017666	XLOC_017666	TcSYL_0200790	TcX10_chr44:130432-131012	Epis	Mtry	OK	520523	988924	0.925899	3312.27	5e-05	0.000197081	yes
XLOC_011714	XLOC_011714	-	TcX10_chr31:130461-131668	Epis	Mtry	OK	115412	195256	0.75858	3308.76	5e-05	0.000197081	yes
XLOC_000842	XLOC_000842	TcSYL_0003470	TcX10_chr1:977488-978212	Epis	Mtry	OK	502307	93623	0.898295	3306.52	5e-05	0.000197081	yes
XLOC_004163	XLOC_004163	TcSYL_0106560	TcX10_chr15:343525-352468	Epis	Mtry	OK	115124	335171	1541.71	3306.45	5e-05	0.000197081	yes
XLOC_003992	XLOC_003992	-	TcX10_chr14:147904-148365	Epis	Mtry	OK	543412	230764	2086.3	3305.47	5e-05	0.000197081	yes
XLOC_009392	XLOC_009392	-	TcX10_chr27:50574-52960	Epis	Mtry	OK	560223	94561	0.755246	3302.69	5e-05	0.000197081	yes
XLOC_009964	XLOC_009964	TcSYL_0147440	TcX10_chr29:287804-288354	Epis	Mtry	OK	891112	167125	0.907248	3299.41	5e-05	0.000197081	yes
XLOC_007195	XLOC_007195	-	TcX10_chr21:187599-189257	Epis	Mtry	OK	167744	322041	0.940984	3299.09	5e-05	0.000197081	yes
XLOC_013515	XLOC_013515	TcSYL_0174210	TcX10_chr37:310915-328192	Epis	Mtry	OK	320485	826067	1366	3287.25	5e-05	0.000197081	yes
XLOC_017735	XLOC_017735	-	TcX10_chr44:294116-294300	Epis	Mtry	OK	1085.94	4140.55	1930.89	3286.65	5e-05	0.000197081	yes
XLOC_015135	XLOC_015135	TcSYL_0042980	TcX10_chr4:1265390-1271910	Epis	Mtry	OK	2906.48	4999.09	0.78239	3282.51	5e-05	0.000197081	yes
XLOC_005048	XLOC_005048	-	TcX10_chr16:861132-861490	Epis	Mtry	OK	253026	720057	1508.83	3281.95	5e-05	0.000197081	yes
XLOC_003241	XLOC_003241	TcSYL_0094380	TcX10_chr13:358002-359941	Epis	Mtry	OK	169801	309401	0.865636	3280.92	5e-05	0.000197081	yes
XLOC_002783	XLOC_002783	-	TcX10_chr12:66649-67290	Epis	Mtry	OK	425663	147038	1788.41	3280.92	5e-05	0.000197081	yes
XLOC_001589	XLOC_001589	TcSYL_0080630	TcX10_chr10:265445-265668	Epis	Mtry	OK	2057.3	3938.1	0.936747	3276.03	5e-05	0.000197081	yes
XLOC_001297	XLOC_001297	TcSYL_0014010	TcX10_chr1:2900514-2901577	Epis	Mtry	OK	365009	67563	0.8883	3275.91	5e-05	0.000197081	yes
XLOC_001302	XLOC_001302	-	TcX10_chr1:34696-36029	Epis	Mtry	OK	121825	244277	1003.7	3274.73	5e-05	0.000197081	yes
XLOC_017858	XLOC_017858	TcSYL_0203070	TcX10_chr45:393378-394003	Epis	Mtry	OK	614529	174852	1508.58	3271.91	5e-05	0.000197081	yes
XLOC_001576	XLOC_001576	-	TcX10_chr1:3111457-3111628	Epis	Mtry	OK	2333.43	10261	2136.65	3271.11	5e-05	0.000197081	yes
XLOC_016530	XLOC_016530	-	TcX10_chr41:129387-129651	Epis	Mtry	OK	123446	325224	1397.55	3266.46	5e-05	0.000197081	yes
XLOC_013464	XLOC_013464	TcSYL_0172730	TcX10_chr37:180792-181615	Epis	Mtry	OK	37399	706704	0.918106	3265.82	5e-05	0.000197081	yes
XLOC_004980	XLOC_004980	-	TcX10_chr16:570300-571133	Epis	Mtry	OK	497477	13643	1455.46	3264.14	5e-05	0.000197081	yes
XLOC_000689	XLOC_000689	TcSYL_0000660	TcX10_chr1:229350-234953	Epis	Mtry	OK	706304	112361	0.669783	3262.32	5e-05	0.000197081	yes
XLOC_017037	XLOC_017037	-	TcX10_chr42:425203-425494	Epis	Mtry	OK	141032	313516	1152.51	3259.37	5e-05	0.000197081	yes
XLOC_017634	XLOC_017634	TcSYL_0201720	TcX10_chr44:400969-402465	Epis	Mtry	OK	124154	215795	0.797527	3259.34	5e-05	0.000197081	yes
XLOC_001160	XLOC_001160	TcSYL_0011180	TcX10_chr1:2211807-2212276	Epis	Mtry	OK	391482	813516	1055.23	3255.67	5e-05	0.000197081	yes
XLOC_018775	XLOC_018775	-	TcX10_chr5:869308-869846	Epis	Mtry	OK	403641	812855	1009.93	3253.54	5e-05	0.000197081	yes
XLOC_009794	XLOC_009794	-	TcX10_chr28:439125-439563	Epis	Mtry	OK	101183	326471	1689.98	3252.41	5e-05	0.000197081	yes
XLOC_010567	XLOC_010567	TcSYL_0027250	TcX10_chr3:1177770-1178188	Epis	Mtry	OK	147315	274938	0.900199	3249.97	5e-05	0.000197081	yes
XLOC_013350	XLOC_013350	-	TcX10_chr36:101569-102993	Epis	Mtry	OK	542452	939298	0.792087	3248.97	5e-05	0.000197081	yes
XLOC_010721	XLOC_010721	-	TcX10_chr3:344000-345525	Epis	Mtry	OK	272976	495254	0.859398	3244.94	5e-05	0.000197081	yes
XLOC_019835	XLOC_019835	-	TcX10_chr6:926738-927654	Epis	Mtry	OK	159205	32413	1025.68	3244.18	5e-05	0.000197081	yes
XLOC_012752	XLOC_012752	-	TcX10_chr34:4044-4810	Epis	Mtry	OK	741247	18604	1327.59	3237.71	5e-05	0.000197081	yes
XLOC_014129	XLOC_014129	TcSYL_0180340	TcX10_chr39:194031-194287	Epis	Mtry	OK	976625	276.26	1500.15	3232.97	5e-05	0.000197081	yes
XLOC_001539	XLOC_001539	-	TcX10_chr1:2881438-2881668	Epis	Mtry	OK	191.51	599448	1646.21	3230.08	5e-05	0.000197081	yes
XLOC_009355	XLOC_009355	TcSYL_0142800	TcX10_chr27:375853-376694	Epis	Mtry	OK	43803	807564	0.882548	3230.05	5e-05	0.000197081	yes
XLOC_006721	XLOC_006721	TcSYL_0120040	TcX10_chr20:472736-473028	Epis	Mtry	OK	688178	173599	1334.91	3227.15	5e-05	0.000197081	yes
XLOC_006538	XLOC_006538	-	TcX10_chr2:939301-940715	Epis	Mtry	OK	226011	418564	0.889055	3224.77	5e-05	0.000197081	yes
XLOC_003550	XLOC_003550	-	TcX10_chr13:33730-34805	Epis	Mtry	OK	471554	117321	1314.97	3224.45	5e-05	0.000197081	yes
XLOC_013223	XLOC_013223	TcSYL_0170660	TcX10_chr36:417079-417392	Epis	Mtry	OK	118827	258.5	1121.3	3220.38	5e-05	0.000197081	yes
XLOC_013176	XLOC_013176	TcSYL_0170060	TcX10_chr36:254002-254291	Epis	Mtry	OK	312559	629993	1011.21	3217.29	5e-05	0.000197081	yes
XLOC_004010	XLOC_004010	-	TcX10_chr14:260675-260925	Epis	Mtry	OK	370436	810877	1130.26	3216.81	5e-05	0.000197081	yes
XLOC_006987	XLOC_006987	-	TcX10_chr20:690710-690918	Epis	Mtry	OK	342505	1176.2	1779.93	3216.01	5e-05	0.000197081	yes
XLOC_011772	XLOC_011772	-	TcX10_chr31:472868-473649	Epis	Mtry	OK	648725	168144	1374.01	3215.36	5e-05	0.000197081	yes
XLOC_010741	XLOC_010741	-	TcX10_chr3:468644-470353	Epis	Mtry	OK	567031	119286	1072.93	3214.67	5e-05	0.000197081	yes
XLOC_019947	XLOC_019947	TcSYL_0062070	TcX10_chr7:177501-177772	Epis	Mtry	OK	198054	438838	1147.8	3213.93	5e-05	0.000197081	yes
XLOC_010752	XLOC_010752	-	TcX10_chr3:511809-512803	Epis	Mtry	OK	287686	871427	1598.89	3213.18	5e-05	0.000197081	yes
XLOC_003542	XLOC_003542	-	TcX10_chr13:1773-1956	Epis	Mtry	OK	834752	3663.46	2133.79	3212.12	5e-05	0.000197081	yes
XLOC_000699	XLOC_000699	TcSYL_0000780	TcX10_chr1:307693-310742	Epis	Mtry	OK	79069	175361	1149.15	3210.05	5e-05	0.000197081	yes
XLOC_002012	XLOC_002012	TcSYL_0084880	TcX10_chr11:352124-354471	Epis	Mtry	OK	170995	310.34	0.859898	3208.52	5e-05	0.000197081	yes
XLOC_007221	XLOC_007221	-	TcX10_chr21:466430-468743	Epis	Mtry	OK	518811	863632	0.735207	3202.24	5e-05	0.000197081	yes
XLOC_016427	XLOC_016427	TcSYL_0187750	TcX10_chr41:139137-140438	Epis	Mtry	OK	271986	53022	0.963057	3201.92	5e-05	0.000197081	yes
XLOC_021193	XLOC_021193	TcSYL_0073410	TcX10_chr8:757597-758993	Epis	Mtry	OK	294222	530338	0.850008	3200.45	5e-05	0.000197081	yes
XLOC_005391	XLOC_005391	-	TcX10_chr18:483330-485880	Epis	Mtry	OK	306451	522432	0.769584	3194.55	5e-05	0.000197081	yes
XLOC_021069	XLOC_021069	-	TcX10_chr7:1207366-1208614	Epis	Mtry	OK	101544	205948	1020.18	3194.52	5e-05	0.000197081	yes
XLOC_005388	XLOC_005388	-	TcX10_chr18:442941-443394	Epis	Mtry	OK	71178	250807	1817.07	3192.78	5e-05	0.000197081	yes
XLOC_011838	XLOC_011838	TcSYL_0159180,TcSYL_0159190,TcSYL_0159200,TcSYL_0159210,TcSYL_0159220	TcX10_chr32:556520-564202	Epis	Mtry	OK	497623	107406	1109.96	3189.12	5e-05	0.000197081	yes
XLOC_013226	XLOC_013226	TcSYL_0170690	TcX10_chr36:422777-423492	Epis	Mtry	OK	555955	100866	0.8594	3184.12	5e-05	0.000197081	yes
XLOC_001727	XLOC_001727	TcSYL_0082950,TcSYL_0082960	TcX10_chr10:923937-926887	Epis	Mtry	OK	720164	116.68	0.696154	3183.07	5e-05	0.000197081	yes
XLOC_017738	XLOC_017738	-	TcX10_chr44:425310-425767	Epis	Mtry	OK	941679	29002	1622.84	3182.08	5e-05	0.000197081	yes
XLOC_005938	XLOC_005938	TcSYL_0019140	TcX10_chr2:629034-630067	Epis	Mtry	OK	0.873461	437461	2324.34	3181.07	5e-05	0.000197081	yes
XLOC_020349	XLOC_020349	TcSYL_0069780	TcX10_chr7:1730401-1730921	Epis	Mtry	OK	82167	227419	1468.72	3179.19	5e-05	0.000197081	yes
XLOC_008584	XLOC_008584	TcSYL_0134780	TcX10_chr24:152022-153600	Epis	Mtry	OK	138995	435285	1646.93	3175.97	5e-05	0.000197081	yes
XLOC_015148	XLOC_015148	TcSYL_0044100	TcX10_chr4:1409453-1409997	Epis	Mtry	OK	466429	901763	0.951092	3175.21	5e-05	0.000197081	yes
XLOC_005325	XLOC_005325	-	TcX10_chr18:112437-113331	Epis	Mtry	OK	107506	182656	0.764714	3170.34	5e-05	0.000197081	yes
XLOC_000037	XLOC_000037	TcSYL_0001070	TcX10_chr1:396957-401181	Epis	Mtry	OK	766352	175633	1196.49	3169.69	5e-05	0.000197081	yes
XLOC_004444	XLOC_004444	TcSYL_0107830	TcX10_chr15:682384-683102	Epis	Mtry	OK	161267	33769	1066.25	3165.73	5e-05	0.000197081	yes
XLOC_012811	XLOC_012811	-	TcX10_chr34:202325-202960	Epis	Mtry	OK	18093	389598	1106.56	3164.25	5e-05	0.000197081	yes
XLOC_012939	XLOC_012939	TcSYL_0168900	TcX10_chr35:525179-525378	Epis	Mtry	OK	2484.15	5407.59	1122.23	3163.41	5e-05	0.000197081	yes
XLOC_021774	XLOC_021774	TcSYL_0074610	TcX10_chr9:71744-73188	Epis	Mtry	OK	490376	10475	1094.99	3160.66	5e-05	0.000197081	yes
XLOC_007212	XLOC_007212	-	TcX10_chr21:309211-312698	Epis	Mtry	OK	31145	517047	0.731297	3160.41	5e-05	0.000197081	yes
XLOC_010784	XLOC_010784	-	TcX10_chr3:1223435-1224207	Epis	Mtry	OK	127807	217999	0.770355	3154.29	5e-05	0.000197081	yes
XLOC_003614	XLOC_003614	-	TcX10_chr13:715548-715742	Epis	Mtry	OK	1890.63	4574.06	1274.61	3150.83	5e-05	0.000197081	yes
XLOC_007685	XLOC_007685	-	TcX10_chr22:388468-388781	Epis	Mtry	OK	109142	591798	2438.9	3149.58	5e-05	0.000197081	yes
XLOC_010250	XLOC_010250	TcSYL_0027430	TcX10_chr3:1266596-1268586	Epis	Mtry	OK	14324	26173	0.869644	3143.31	5e-05	0.000197081	yes
XLOC_011709	XLOC_011709	-	TcX10_chr31:115587-115776	Epis	Mtry	OK	1900.16	4884.25	1362.02	3135.77	5e-05	0.000197081	yes
XLOC_003403	XLOC_003403	TcSYL_0097750	TcX10_chr13:761489-762567	Epis	Mtry	OK	185679	299665	0.690542	3134.67	5e-05	0.000197081	yes
XLOC_004797	XLOC_004797	TcSYL_0112580	TcX10_chr16:1457119-1458346	Epis	Mtry	OK	401884	626416	0.640342	3130.73	5e-05	0.000197081	yes
XLOC_011556	XLOC_011556	-	TcX10_chr30:173422-173798	Epis	Mtry	OK	344356	814663	1242.3	3125.36	5e-05	0.000197081	yes
XLOC_005410	XLOC_005410	-	TcX10_chr18:666589-666829	Epis	Mtry	OK	100851	350779	1798.34	3120.75	5e-05	0.000197081	yes
XLOC_021028	XLOC_021028	-	TcX10_chr7:626067-626693	Epis	Mtry	OK	370681	130897	1820.18	3120.08	5e-05	0.000197081	yes
XLOC_002806	XLOC_002806	-	TcX10_chr12:218659-218935	Epis	Mtry	OK	856297	1542.51	0.849099	3117.31	5e-05	0.000197081	yes
XLOC_017873	XLOC_017873	-	TcX10_chr45:74624-76647	Epis	Mtry	OK	27995	48317	0.787359	3115.39	5e-05	0.000197081	yes
XLOC_010357	XLOC_010357	TcSYL_0029340	TcX10_chr3:1557831-1558369	Epis	Mtry	OK	122732	293513	1257.91	3114.63	5e-05	0.000197081	yes
XLOC_003313	XLOC_003313	TcSYL_0096320	TcX10_chr13:661902-663174	Epis	Mtry	OK	150372	242548	0.689732	3113.78	5e-05	0.000197081	yes
XLOC_008986	XLOC_008986	TcSYL_0140560,TcSYL_0140570	TcX10_chr26:467713-477441	Epis	Mtry	OK	578969	108093	0.900717	3113.61	5e-05	0.000197081	yes
XLOC_012033	XLOC_012033	-	TcX10_chr32:65421-66394	Epis	Mtry	OK	122071	247209	1018.02	3113.33	5e-05	0.000197081	yes
XLOC_006555	XLOC_006555	-	TcX10_chr2:1631018-1631580	Epis	Mtry	OK	360532	136961	1925.57	3106.43	5e-05	0.000197081	yes
XLOC_014308	XLOC_014308	TcSYL_0179890	TcX10_chr39:141680-141933	Epis	Mtry	OK	873468	294132	1751.64	3100.05	5e-05	0.000197081	yes
XLOC_005092	XLOC_005092	-	TcX10_chr16:1268902-1274365	Epis	Mtry	OK	522466	819582	0.64955	3098.79	5e-05	0.000197081	yes
XLOC_012433	XLOC_012433	-	TcX10_chr33:17046-17240	Epis	Mtry	OK	1034.07	2931.57	1503.34	3098.75	5e-05	0.000197081	yes
XLOC_001301	XLOC_001301	-	TcX10_chr1:251-497	Epis	Mtry	OK	110815	343419	1631.82	3097.13	5e-05	0.000197081	yes
XLOC_004441	XLOC_004441	TcSYL_0107800	TcX10_chr15:673568-674550	Epis	Mtry	OK	100889	204296	1017.9	3096.93	5e-05	0.000197081	yes
XLOC_006160	XLOC_006160	TcSYL_0015970	TcX10_chr2:385076-385560	Epis	Mtry	OK	141445	360419	1349.44	3096.72	5e-05	0.000197081	yes
XLOC_001937	XLOC_001937	-	TcX10_chr10:380255-380544	Epis	Mtry	OK	266747	100207	1909.44	3093.53	5e-05	0.000197081	yes
XLOC_008171	XLOC_008171	TcSYL_0132820,TcSYL_0132830,TcSYL_0132840,TcSYL_0132850	TcX10_chr23:640147-643803	Epis	Mtry	OK	3270.82	6039.83	0.884856	3087.61	5e-05	0.000197081	yes
XLOC_018079	XLOC_018079	-	TcX10_chr46:108359-108659	Epis	Mtry	OK	761487	180.53	1245.35	3087.26	5e-05	0.000197081	yes
XLOC_006443	XLOC_006443	-	TcX10_chr2:90001-95397	Epis	Mtry	OK	205216	335674	0.709914	3082.59	5e-05	0.000197081	yes
XLOC_017057	XLOC_017057	-	TcX10_chr42:831858-832413	Epis	Mtry	OK	286246	579616	1017.84	3082.05	5e-05	0.000197081	yes
XLOC_002396	XLOC_002396	-	TcX10_chr11:106398-109324	Epis	Mtry	OK	213157	362531	0.766187	3080.63	5e-05	0.000197081	yes
XLOC_004443	XLOC_004443	TcSYL_0107820	TcX10_chr15:676172-676875	Epis	Mtry	OK	478726	890748	0.895816	3080.48	5e-05	0.000197081	yes
XLOC_001509	XLOC_001509	-	TcX10_chr1:2680376-2682481	Epis	Mtry	OK	390019	810817	1055.83	3079.82	5e-05	0.000197081	yes
XLOC_012032	XLOC_012032	-	TcX10_chr32:64705-65140	Epis	Mtry	OK	193749	481481	1313.29	3078.87	5e-05	0.000197081	yes
XLOC_005353	XLOC_005353	-	TcX10_chr18:199822-200048	Epis	Mtry	OK	170098	558701	1715.71	3078.07	5e-05	0.000197081	yes
XLOC_017840	XLOC_017840	TcSYL_0202590	TcX10_chr45:262003-263207	Epis	Mtry	OK	658902	143478	1122.7	3072.59	5e-05	0.000197081	yes
XLOC_005044	XLOC_005044	-	TcX10_chr16:852484-852862	Epis	Mtry	OK	861383	168434	0.967457	3072.45	5e-05	0.000197081	yes
XLOC_006279	XLOC_006279	TcSYL_0019180	TcX10_chr2:675377-676083	Epis	Mtry	OK	25113	88764	1821.54	3071.19	5e-05	0.000197081	yes
XLOC_006242	XLOC_006242	TcSYL_0018170	TcX10_chr2:543521-545106	Epis	Mtry	OK	295243	712604	1271.2	3063.26	5e-05	0.000197081	yes
XLOC_021419	XLOC_021419	-	TcX10_chr8:130744-131014	Epis	Mtry	OK	426985	149314	1806.1	3061.59	5e-05	0.000197081	yes
XLOC_010732	XLOC_010732	-	TcX10_chr3:440594-440801	Epis	Mtry	OK	344685	1170.71	1764.04	3060.23	5e-05	0.000197081	yes
XLOC_008709	XLOC_008709	TcSYL_0137200	TcX10_chr24:337586-341237	Epis	Mtry	OK	176888	541959	1615.35	3059.67	5e-05	0.000197081	yes
XLOC_004589	XLOC_004589	-	TcX10_chr15:594043-595108	Epis	Mtry	OK	976295	161676	0.727715	3059.11	5e-05	0.000197081	yes
XLOC_018636	XLOC_018636	TcSYL_0048640	TcX10_chr5:1137854-1140508	Epis	Mtry	OK	913121	200079	1131.69	3058.51	5e-05	0.000197081	yes
XLOC_008264	XLOC_008264	TcSYL_0133510	TcX10_chr24:63968-64200	Epis	Mtry	OK	853161	1727.68	1017.94	3058.28	5e-05	0.000197081	yes
XLOC_009816	XLOC_009816	-	TcX10_chr28:546340-546781	Epis	Mtry	OK	393064	824688	1069.08	3058.03	5e-05	0.000197081	yes
XLOC_021863	XLOC_021863	TcSYL_0075590	TcX10_chr9:487881-488602	Epis	Mtry	OK	686903	119582	0.799827	3056.88	5e-05	0.000197081	yes
XLOC_008211	XLOC_008211	-	TcX10_chr23:392597-392979	Epis	Mtry	OK	184133	50609	1458.64	3056.32	5e-05	0.000197081	yes
XLOC_012477	XLOC_012477	-	TcX10_chr33:461847-465295	Epis	Mtry	OK	654101	118727	0.86006	3054.05	5e-05	0.000197081	yes
XLOC_008536	XLOC_008536	TcSYL_0133970	TcX10_chr24:101116-101801	Epis	Mtry	OK	359612	10915	1601.8	3050.08	5e-05	0.000197081	yes
XLOC_001900	XLOC_001900	-	TcX10_chr10:93178-94082	Epis	Mtry	OK	745335	127411	0.773527	3047.15	5e-05	0.000197081	yes
XLOC_019121	XLOC_019121	TcSYL_0058480	TcX10_chr6:1126285-1127078	Epis	Mtry	OK	244946	469466	0.938555	3046.33	5e-05	0.000197081	yes
XLOC_013614	XLOC_013614	TcSYL_0173200	TcX10_chr37:220645-221579	Epis	Mtry	OK	362181	653108	0.85061	3046.05	5e-05	0.000197081	yes
XLOC_007590	XLOC_007590	TcSYL_0127010,TcSYL_0127020,TcSYL_0127030	TcX10_chr22:589752-599554	Epis	Mtry	OK	297606	51752	4120.14	3043.53	5e-05	0.000197081	yes
XLOC_008651	XLOC_008651	TcSYL_0136240	TcX10_chr24:274881-275215	Epis	Mtry	OK	19432	66786	1781.11	3042.46	5e-05	0.000197081	yes
XLOC_016538	XLOC_016538	-	TcX10_chr41:202898-203065	Epis	Mtry	OK	2057.76	10807.2	2392.84	3040.57	5e-05	0.000197081	yes
XLOC_000714	XLOC_000714	TcSYL_0001000	TcX10_chr1:373447-375137	Epis	Mtry	OK	712706	1215.56	0.770247	3033.44	5e-05	0.000197081	yes
XLOC_002846	XLOC_002846	-	TcX10_chr12:1016733-1017021	Epis	Mtry	OK	922106	217087	1235.27	3033.43	5e-05	0.000197081	yes
XLOC_018074	XLOC_018074	-	TcX10_chr46:88269-88625	Epis	Mtry	OK	105399	398027	1917.01	3031.99	5e-05	0.000197081	yes
XLOC_021753	XLOC_021753	TcSYL_0079880	TcX10_chr9:1077362-1078200	Epis	Mtry	OK	151793	597425	1976.65	3031.72	5e-05	0.000197081	yes
XLOC_005190	XLOC_005190	TcSYL_0114280	TcX10_chr18:556318-556721	Epis	Mtry	OK	2695.9	4127.03	0.614334	3030.87	5e-05	0.000197081	yes
XLOC_006276	XLOC_006276	TcSYL_0019130	TcX10_chr2:614967-616366	Epis	Mtry	OK	260591	623374	1258.31	3029.85	5e-05	0.000197081	yes
XLOC_010241	XLOC_010241	TcSYL_0027340	TcX10_chr3:1237996-1238444	Epis	Mtry	OK	729356	137276	0.912382	3029.49	5e-05	0.000197081	yes
XLOC_020846	XLOC_020846	TcSYL_0068490	TcX10_chr7:1636848-1637290	Epis	Mtry	OK	153744	379255	1302.64	3027.52	5e-05	0.000197081	yes
XLOC_001351	XLOC_001351	-	TcX10_chr1:446530-447862	Epis	Mtry	OK	306814	537662	0.809334	3020.45	5e-05	0.000197081	yes
XLOC_007187	XLOC_007187	-	TcX10_chr21:124298-124850	Epis	Mtry	OK	35883	13657	1928.26	3019.61	5e-05	0.000197081	yes
XLOC_021489	XLOC_021489	-	TcX10_chr8:1050683-1053663	Epis	Mtry	OK	391285	761825	0.961242	3018.91	5e-05	0.000197081	yes
XLOC_003939	XLOC_003939	TcSYL_0102700	TcX10_chr14:830783-831141	Epis	Mtry	OK	134506	525635	1966.39	3016.79	5e-05	0.000197081	yes
XLOC_004623	XLOC_004623	TcSYL_0109600	TcX10_chr16:347669-348264	Epis	Mtry	OK	493909	906917	0.876726	3016.69	5e-05	0.000197081	yes
XLOC_006433	XLOC_006433	-	TcX10_chr2:51857-53429	Epis	Mtry	OK	26318	458249	0.800083	3013.04	5e-05	0.000197081	yes
XLOC_004591	XLOC_004591	-	TcX10_chr15:693343-693783	Epis	Mtry	OK	222971	515691	1209.65	3008.49	5e-05	0.000197081	yes
XLOC_005228	XLOC_005228	TcSYL_0112600	TcX10_chr18:5753-6863	Epis	Mtry	OK	186483	354014	0.924765	3007.98	5e-05	0.000197081	yes
XLOC_006505	XLOC_006505	-	TcX10_chr2:721801-722661	Epis	Mtry	OK	365017	657237	0.848447	3006.17	5e-05	0.000197081	yes
XLOC_002679	XLOC_002679	TcSYL_0089660	TcX10_chr12:291320-294602	Epis	Mtry	OK	575843	380588	2724.48	3004.07	5e-05	0.000197081	yes
XLOC_009275	XLOC_009275	-	TcX10_chr27:185375-191363	Epis	Mtry	OK	173556	716614	2045.8	3002.36	5e-05	0.000197081	yes
XLOC_004524	XLOC_004524	TcSYL_0108910	TcX10_chr15:927262-934351	Epis	Mtry	OK	105963	169707	0.679481	3000.64	5e-05	0.000197081	yes
XLOC_003612	XLOC_003612	-	TcX10_chr13:631755-631951	Epis	Mtry	OK	283793	1320.15	2217.79	3000.34	5e-05	0.000197081	yes
XLOC_011777	XLOC_011777	-	TcX10_chr31:499335-499989	Epis	Mtry	OK	11082	250687	1177.66	2999.87	5e-05	0.000197081	yes
XLOC_002932	XLOC_002932	TcSYL_0094600	TcX10_chr13:419915-422178	Epis	Mtry	OK	832571	146492	0.815181	2997.09	5e-05	0.000197081	yes
XLOC_003741	XLOC_003741	TcSYL_0102420	TcX10_chr14:813314-813621	Epis	Mtry	OK	510596	134761	1400.15	2995.23	5e-05	0.000197081	yes
XLOC_021047	XLOC_021047	-	TcX10_chr7:1079475-1079716	Epis	Mtry	OK	245368	589507	1264.57	2991.97	5e-05	0.000197081	yes
XLOC_012028	XLOC_012028	-	TcX10_chr32:43113-43379	Epis	Mtry	OK	889484	238444	1422.61	2988.86	5e-05	0.000197081	yes
XLOC_010812	XLOC_010812	-	TcX10_chr3:1599899-1600392	Epis	Mtry	OK	12198	309738	1344.4	2985.31	5e-05	0.000197081	yes
XLOC_009479	XLOC_009479	-	TcX10_chr27:583162-583781	Epis	Mtry	OK	676826	178818	1401.64	2981.85	5e-05	0.000197081	yes
XLOC_014099	XLOC_014099	TcSYL_0179590	TcX10_chr39:117180-117385	Epis	Mtry	OK	981114	2405.83	1294.04	2979.59	5e-05	0.000197081	yes
XLOC_019643	XLOC_019643	TcSYL_0057610	TcX10_chr6:1073936-1075413	Epis	Mtry	OK	329011	56085	0.769479	2977.48	5e-05	0.000197081	yes
XLOC_000368	XLOC_000368	TcSYL_0009080	TcX10_chr1:1888949-1889271	Epis	Mtry	OK	279085	506732	0.860516	2973.99	5e-05	0.000197081	yes
XLOC_001424	XLOC_001424	-	TcX10_chr1:1426079-1428784	Epis	Mtry	OK	523528	832965	0.669988	2973.67	5e-05	0.000197081	yes
XLOC_006520	XLOC_006520	-	TcX10_chr2:826718-827158	Epis	Mtry	OK	118654	326405	1459.91	2972.93	5e-05	0.000197081	yes
XLOC_010563	XLOC_010563	TcSYL_0027200	TcX10_chr3:1161500-1164289	Epis	Mtry	OK	890125	139655	0.649783	2971.17	5e-05	0.000197081	yes
XLOC_005341	XLOC_005341	-	TcX10_chr18:141733-143380	Epis	Mtry	OK	317405	538772	0.76335	2969.36	5e-05	0.000197081	yes
XLOC_020836	XLOC_020836	TcSYL_0068350	TcX10_chr7:1627202-1627812	Epis	Mtry	OK	220145	944906	2101.71	2968.91	5e-05	0.000197081	yes
XLOC_007712	XLOC_007712	-	TcX10_chr22:648399-648626	Epis	Mtry	OK	137549	462051	1748.1	2967.84	5e-05	0.000197081	yes
XLOC_008780	XLOC_008780	-	TcX10_chr24:422085-422951	Epis	Mtry	OK	209042	393633	0.913057	2963.92	5e-05	0.000197081	yes
XLOC_006476	XLOC_006476	-	TcX10_chr2:630124-639231	Epis	Mtry	OK	198853	378593	0.928944	2961.68	5e-05	0.000197081	yes
XLOC_005885	XLOC_005885	TcSYL_0018140	TcX10_chr2:541716-542991	Epis	Mtry	OK	423186	114967	1441.85	2960.01	5e-05	0.000197081	yes
XLOC_006986	XLOC_006986	-	TcX10_chr20:635978-636472	Epis	Mtry	OK	577673	107744	0.89929	2958.03	5e-05	0.000197081	yes
XLOC_013438	XLOC_013438	TcSYL_0172240	TcX10_chr37:149575-149828	Epis	Mtry	OK	768175	275014	1.84	2956.24	5e-05	0.000197081	yes
XLOC_005381	XLOC_005381	-	TcX10_chr18:397926-400164	Epis	Mtry	OK	610144	971462	0.671008	2956.08	5e-05	0.000197081	yes
XLOC_010016	XLOC_010016	-	TcX10_chr29:188978-189244	Epis	Mtry	OK	582.92	1074.4	0.882154	2955.18	5e-05	0.000197081	yes
XLOC_004348	XLOC_004348	TcSYL_0106540	TcX10_chr15:343525-352468	Epis	Mtry	OK	149324	97967	2713.85	2954.78	5e-05	0.000197081	yes
XLOC_005086	XLOC_005086	-	TcX10_chr16:1156975-1157588	Epis	Mtry	OK	146826	31975	1122.84	2954.63	5e-05	0.000197081	yes
XLOC_001923	XLOC_001923	-	TcX10_chr10:232512-234993	Epis	Mtry	OK	895987	139343	0.637094	2953.72	5e-05	0.000197081	yes
XLOC_021324	XLOC_021324	TcSYL_0072970	TcX10_chr8:246359-246780	Epis	Mtry	OK	426252	709.54	0.735177	2952.59	5e-05	0.000197081	yes
XLOC_013474	XLOC_013474	TcSYL_0173010	TcX10_chr37:202987-203780	Epis	Mtry	OK	247482	877623	1826.28	2952.58	5e-05	0.000197081	yes
XLOC_003025	XLOC_003025	TcSYL_0096700	TcX10_chr13:686664-686866	Epis	Mtry	OK	300219	1251.16	2059.18	2951.22	5e-05	0.000197081	yes
XLOC_016509	XLOC_016509	TcSYL_0190240	TcX10_chr41:412945-413615	Epis	Mtry	OK	170254	330336	0.956251	2949.27	5e-05	0.000197081	yes
XLOC_004859	XLOC_004859	TcSYL_0109920	TcX10_chr16:381404-382795	Epis	Mtry	OK	851264	218081	1357.19	2947.73	5e-05	0.000197081	yes
XLOC_012079	XLOC_012079	-	TcX10_chr32:917111-917366	Epis	Mtry	OK	319966	653836	1031.01	2946.34	5e-05	0.000197081	yes
XLOC_021033	XLOC_021033	-	TcX10_chr7:921068-925489	Epis	Mtry	OK	454879	708087	0.638443	2938.26	5e-05	0.000197081	yes
XLOC_019721	XLOC_019721	TcSYL_0059180	TcX10_chr6:1171234-1174415	Epis	Mtry	OK	108528	261513	1268.82	2932.77	5e-05	0.000197081	yes
XLOC_003415	XLOC_003415	TcSYL_0097900	TcX10_chr13:772091-772335	Epis	Mtry	OK	643331	241664	1909.37	2927.46	5e-05	0.000197081	yes
XLOC_014051	XLOC_014051	-	TcX10_chr38:106073-106395	Epis	Mtry	OK	89458	184.01	1040.5	2924.21	5e-05	0.000197081	yes
XLOC_012753	XLOC_012753	-	TcX10_chr34:8689-9108	Epis	Mtry	OK	225981	527354	1222.57	2923.71	5e-05	0.000197081	yes
XLOC_000376	XLOC_000376	TcSYL_0009180	TcX10_chr1:1920646-1921268	Epis	Mtry	OK	514917	920553	0.838161	2922.49	5e-05	0.000197081	yes
XLOC_009539	XLOC_009539	TcSYL_0145250	TcX10_chr28:303646-303977	Epis	Mtry	OK	887782	1433.98	0.691748	2921.98	5e-05	0.000197081	yes
XLOC_021792	XLOC_021792	TcSYL_0074810	TcX10_chr9:169857-170791	Epis	Mtry	OK	46322	80083	0.789797	2921.11	5e-05	0.000197081	yes
XLOC_001883	XLOC_001883	-	TcX10_chr10:45946-46562	Epis	Mtry	OK	10305	238018	1207.72	2916.02	5e-05	0.000197081	yes
XLOC_019225	XLOC_019225	TcSYL_0060370	TcX10_chr6:1306209-1307574	Epis	Mtry	OK	161672	289411	0.840053	2906.03	5e-05	0.000197081	yes
XLOC_008851	XLOC_008851	TcSYL_0138300	TcX10_chr25:42283-42917	Epis	Mtry	OK	419512	756519	0.850664	2905.69	5e-05	0.000197081	yes
XLOC_019954	XLOC_019954	TcSYL_0062160	TcX10_chr7:189120-192700	Epis	Mtry	OK	418039	656224	0.650551	2905.14	5e-05	0.000197081	yes
XLOC_013557	XLOC_013557	TcSYL_0174820	TcX10_chr37:472221-473287	Epis	Mtry	OK	440084	751497	0.771991	2902.06	5e-05	0.000197081	yes
XLOC_007729	XLOC_007729	TcSYL_0127810	TcX10_chr23:117574-118031	Epis	Mtry	OK	592145	190101	1682.75	2900.71	5e-05	0.000197081	yes
XLOC_001577	XLOC_001577	-	TcX10_chr10:9960-19656	Epis	Mtry	OK	495117	150662	1605.47	2899.43	5e-05	0.000197081	yes
XLOC_009398	XLOC_009398	-	TcX10_chr27:182849-183804	Epis	Mtry	OK	341858	901345	1398.68	2897.86	5e-05	0.000197081	yes
XLOC_016279	XLOC_016279	TcSYL_0188280	TcX10_chr41:241413-242071	Epis	Mtry	OK	34289	624562	0.865098	2896.11	5e-05	0.000197081	yes
XLOC_008296	XLOC_008296	TcSYL_0134220	TcX10_chr24:118972-119555	Epis	Mtry	OK	141479	313429	1147.55	2895.68	5e-05	0.000197081	yes
XLOC_008852	XLOC_008852	TcSYL_0138310	TcX10_chr25:49523-51328	Epis	Mtry	OK	236.77	374897	0.66301	2893.38	5e-05	0.000197081	yes
XLOC_007355	XLOC_007355	TcSYL_0126180	TcX10_chr22:529174-529478	Epis	Mtry	OK	124532	266512	1097.69	2893.34	5e-05	0.000197081	yes
XLOC_021673	XLOC_021673	TcSYL_0078740	TcX10_chr9:802530-807766	Epis	Mtry	OK	39454	695967	0.818847	2890.56	5e-05	0.000197081	yes
XLOC_006998	XLOC_006998	TcSYL_0121640	TcX10_chr21:105238-115794	Epis	Mtry	OK	153034	333358	1123.22	2890.21	5e-05	0.000197081	yes
XLOC_018731	XLOC_018731	-	TcX10_chr5:335451-339414	Epis	Mtry	OK	331338	522604	0.657414	2889.37	5e-05	0.000197081	yes
XLOC_011780	XLOC_011780	-	TcX10_chr31:509990-510354	Epis	Mtry	OK	80563	155691	0.950499	2887.34	5e-05	0.000197081	yes
XLOC_017612	XLOC_017612	TcSYL_0200910	TcX10_chr44:175609-179230	Epis	Mtry	OK	437371	801213	0.873329	2887.09	5e-05	0.000197081	yes
XLOC_020397	XLOC_020397	TcSYL_0070550	TcX10_chr7:1877438-1879080	Epis	Mtry	OK	454905	897258	0.979959	2884.37	5e-05	0.000197081	yes
XLOC_004947	XLOC_004947	-	TcX10_chr16:18596-19236	Epis	Mtry	OK	198783	392304	0.980774	2882.34	5e-05	0.000197081	yes
XLOC_019312	XLOC_019312	TcSYL_0052300	TcX10_chr6:512880-513451	Epis	Mtry	OK	392165	128903	1716.76	2880.66	5e-05	0.000197081	yes
XLOC_018550	XLOC_018550	TcSYL_0047600	TcX10_chr5:912037-913040	Epis	Mtry	OK	447235	752918	0.751462	2878.33	5e-05	0.000197081	yes
XLOC_011562	XLOC_011562	-	TcX10_chr30:190965-192021	Epis	Mtry	OK	555372	121882	1133.96	2874.25	5e-05	0.000197081	yes
XLOC_008848	XLOC_008848	TcSYL_0138270	TcX10_chr25:34660-35429	Epis	Mtry	OK	490421	847124	0.788553	2873.97	5e-05	0.000197081	yes
XLOC_002917	XLOC_002917	TcSYL_0094240	TcX10_chr13:350759-351414	Epis	Mtry	OK	997968	223735	1164.73	2873.05	5e-05	0.000197081	yes
XLOC_001064	XLOC_001064	-	TcX10_chr1:1840550-1851004	Epis	Mtry	OK	392143	139326	1829.01	2870.43	5e-05	0.000197081	yes
XLOC_007363	XLOC_007363	TcSYL_0126390	TcX10_chr22:549239-549756	Epis	Mtry	OK	967411	244307	1336.49	2870.35	5e-05	0.000197081	yes
XLOC_011198	XLOC_011198	TcSYL_0148560	TcX10_chr30:25803-27163	Epis	Mtry	OK	498119	109532	1136.79	2869.84	5e-05	0.000197081	yes
XLOC_015042	XLOC_015042	TcSYL_0039660,TcSYL_0039670,TcSYL_0039680,TcSYL_0039690,TcSYL_0039700	TcX10_chr4:827593-831652	Epis	Mtry	OK	661217	139369	1075.71	2869.64	5e-05	0.000197081	yes
XLOC_004562	XLOC_004562	-	TcX10_chr15:385118-385705	Epis	Mtry	OK	16.12	340513	1078.86	2868.91	5e-05	0.000197081	yes
XLOC_000221	XLOC_000221	TcSYL_0004970	TcX10_chr1:1336886-1337730	Epis	Mtry	OK	369657	643903	0.800658	2866.58	5e-05	0.000197081	yes
XLOC_001722	XLOC_001722	TcSYL_0082350	TcX10_chr10:556659-557161	Epis	Mtry	OK	626745	112008	0.837649	2865.22	5e-05	0.000197081	yes
XLOC_008925	XLOC_008925	-	TcX10_chr25:102925-103126	Epis	Mtry	OK	591034	1693.15	1518.39	2864.38	5e-05	0.000197081	yes
XLOC_005431	XLOC_005431	-	TcX10_chr18:781252-781440	Epis	Mtry	OK	493.89	2082.25	2075.88	2860.39	5e-05	0.000197081	yes
XLOC_009213	XLOC_009213	-	TcX10_chr26:599615-601056	Epis	Mtry	OK	833717	157166	0.914654	2858.65	5e-05	0.000197081	yes
XLOC_004913	XLOC_004913	TcSYL_0110980	TcX10_chr16:922451-922860	Epis	Mtry	OK	399479	845085	1080.98	2858.17	5e-05	0.000197081	yes
XLOC_000083	XLOC_000083	TcSYL_0001810	TcX10_chr1:744958-745925	Epis	Mtry	OK	288272	502165	0.800733	2857.57	5e-05	0.000197081	yes
XLOC_018414	XLOC_018414	TcSYL_0049060	TcX10_chr5:1206343-1207639	Epis	Mtry	OK	42.57	725247	0.768636	2856.68	5e-05	0.000197081	yes
XLOC_006204	XLOC_006204	TcSYL_0017470	TcX10_chr2:485233-486314	Epis	Mtry	OK	334585	781962	1224.72	2856.13	5e-05	0.000197081	yes
XLOC_007924	XLOC_007924	TcSYL_0131930	TcX10_chr23:574131-574663	Epis	Mtry	OK	171001	285356	0.738757	2853.99	5e-05	0.000197081	yes
XLOC_014326	XLOC_014326	TcSYL_0180330	TcX10_chr39:193431-193672	Epis	Mtry	OK	221098	516662	1224.53	2851.94	5e-05	0.000197081	yes
XLOC_002833	XLOC_002833	-	TcX10_chr12:782443-782680	Epis	Mtry	OK	534385	244329	2192.87	2850.62	5e-05	0.000197081	yes
XLOC_001551	XLOC_001551	-	TcX10_chr1:2932025-2932285	Epis	Mtry	OK	109932	274635	1320.91	2844.83	5e-05	0.000197081	yes
XLOC_010711	XLOC_010711	-	TcX10_chr3:303488-304876	Epis	Mtry	OK	111521	174275	0.644044	2844.58	5e-05	0.000197081	yes
XLOC_013373	XLOC_013373	-	TcX10_chr36:459665-459857	Epis	Mtry	OK	422354	1679.3	1991.34	2844.51	5e-05	0.000197081	yes
XLOC_004722	XLOC_004722	TcSYL_0111650,TcSYL_0111660,TcSYL_0111670,TcSYL_0111680	TcX10_chr16:1146351-1154407	Epis	Mtry	OK	657821	133846	1024.81	2841.27	5e-05	0.000197081	yes
XLOC_013108	XLOC_013108	TcSYL_0169040	TcX10_chr36:125922-126406	Epis	Mtry	OK	48616	897521	0.884515	2840.81	5e-05	0.000197081	yes
XLOC_013123	XLOC_013123	TcSYL_0169190	TcX10_chr36:150062-150363	Epis	Mtry	OK	615818	1054.42	0.775876	2839.04	5e-05	0.000197081	yes
XLOC_001379	XLOC_001379	-	TcX10_chr1:721156-722537	Epis	Mtry	OK	274016	654434	1255.99	2837.66	5e-05	0.000197081	yes
XLOC_020373	XLOC_020373	TcSYL_0070150	TcX10_chr7:1755397-1755608	Epis	Mtry	OK	642132	1497.95	1222.04	2836.94	5e-05	0.000197081	yes
XLOC_004832	XLOC_004832	TcSYL_0109340	TcX10_chr16:195491-196473	Epis	Mtry	OK	109378	174249	0.671832	2836.82	5e-05	0.000197081	yes
XLOC_017898	XLOC_017898	TcSYL_0203250	TcX10_chr46:251086-251837	Epis	Mtry	OK	882375	145136	0.717939	2836.59	5e-05	0.000197081	yes
XLOC_006449	XLOC_006449	-	TcX10_chr2:182976-183369	Epis	Mtry	OK	68901	258757	1909	2836.28	5e-05	0.000197081	yes
XLOC_008943	XLOC_008943	TcSYL_0139160	TcX10_chr26:35535-36478	Epis	Mtry	OK	124727	198.46	0.670073	2836.01	5e-05	0.000197081	yes
XLOC_002838	XLOC_002838	-	TcX10_chr12:931950-934293	Epis	Mtry	OK	928442	142143	0.614455	2834.92	5e-05	0.000197081	yes
XLOC_020424	XLOC_020424	TcSYL_0071050	TcX10_chr7:2040543-2041312	Epis	Mtry	OK	914499	193256	1079.46	2834.82	5e-05	0.000197081	yes
XLOC_004073	XLOC_004073	-	TcX10_chr14:727626-727850	Epis	Mtry	OK	141561	490845	1793.85	2833.05	5e-05	0.000197081	yes
XLOC_002766	XLOC_002766	TcSYL_0092060	TcX10_chr12:916466-917592	Epis	Mtry	OK	398654	670513	0.75013	2832.56	5e-05	0.000197081	yes
XLOC_001063	XLOC_001063	TcSYL_0008790	TcX10_chr1:1832182-1834100	Epis	Mtry	OK	457595	731003	0.675807	2831.44	5e-05	0.000197081	yes
XLOC_009183	XLOC_009183	-	TcX10_chr26:371885-373465	Epis	Mtry	OK	500669	806374	0.687593	2824.85	5e-05	0.000197081	yes
XLOC_006135	XLOC_006135	TcSYL_0014790	TcX10_chr2:67998-68296	Epis	Mtry	OK	113744	230363	1018.12	2824.62	5e-05	0.000197081	yes
XLOC_012005	XLOC_012005	TcSYL_0159470	TcX10_chr32:676100-676938	Epis	Mtry	OK	408445	704566	0.786593	2823.89	5e-05	0.000197081	yes
XLOC_012478	XLOC_012478	-	TcX10_chr33:468825-469905	Epis	Mtry	OK	651783	135251	1053.17	2823.27	5e-05	0.000197081	yes
XLOC_003013	XLOC_003013	TcSYL_0096140	TcX10_chr13:648600-649582	Epis	Mtry	OK	218476	393482	0.848822	2822.99	5e-05	0.000197081	yes
XLOC_001529	XLOC_001529	-	TcX10_chr1:2841393-2841802	Epis	Mtry	OK	203643	476477	1226.36	2820.07	5e-05	0.000197081	yes
XLOC_021410	XLOC_021410	-	TcX10_chr8:78967-79991	Epis	Mtry	OK	142039	26277	0.887508	2819.22	5e-05	0.000197081	yes
XLOC_000658	XLOC_000658	TcSYL_0014610	TcX10_chr1:3089332-3091574	Epis	Mtry	OK	0.588629	187655	1672.65	2815.97	5e-05	0.000197081	yes
XLOC_002849	XLOC_002849	-	TcX10_chr12:1028380-1032473	Epis	Mtry	OK	267792	421228	0.653491	2814.48	5e-05	0.000197081	yes
XLOC_021376	XLOC_021376	-	TcX10_chr8:11616-12762	Epis	Mtry	OK	233602	623236	1415.73	2813.89	5e-05	0.000197081	yes
XLOC_001907	XLOC_001907	-	TcX10_chr10:159805-160685	Epis	Mtry	OK	253293	390385	0.624089	2812.78	5e-05	0.000197081	yes
XLOC_019792	XLOC_019792	-	TcX10_chr6:122379-122682	Epis	Mtry	OK	317719	912554	1522.16	2811.61	5e-05	0.000197081	yes
XLOC_007658	XLOC_007658	-	TcX10_chr22:260520-261331	Epis	Mtry	OK	643249	146038	1182.9	2811.61	5e-05	0.000197081	yes
XLOC_008446	XLOC_008446	TcSYL_0137400	TcX10_chr24:393539-394371	Epis	Mtry	OK	271185	777682	1519.9	2810.73	5e-05	0.000197081	yes
XLOC_021422	XLOC_021422	-	TcX10_chr8:138831-150418	Epis	Mtry	OK	39458	585365	0.56902	2810.56	5e-05	0.000197081	yes
XLOC_012611	XLOC_012611	TcSYL_0165820	TcX10_chr34:467119-467582	Epis	Mtry	OK	392138	770232	0.973932	2808.77	5e-05	0.000197081	yes
XLOC_013346	XLOC_013346	-	TcX10_chr36:85600-89860	Epis	Mtry	OK	102683	170428	0.730973	2808.66	5e-05	0.000197081	yes
XLOC_003358	XLOC_003358	TcSYL_0096920,TcSYL_0096940	TcX10_chr13:698953-701908	Epis	Mtry	OK	72374	150995	1060.96	2807.97	5e-05	0.000197081	yes
XLOC_022083	XLOC_022083	-	TcX10_chr9:774268-778669	Epis	Mtry	OK	426671	653404	0.614851	2807.62	5e-05	0.000197081	yes
XLOC_005954	XLOC_005954	TcSYL_0019850	TcX10_chr2:950412-951682	Epis	Mtry	OK	423133	698412	0.722967	2806.19	5e-05	0.000197081	yes
XLOC_013697	XLOC_013697	-	TcX10_chr37:11275-12045	Epis	Mtry	OK	274405	494622	0.850019	2803.78	5e-05	0.000197081	yes
XLOC_005148	XLOC_005148	TcSYL_0113550	TcX10_chr18:450392-450978	Epis	Mtry	OK	494215	879737	0.831932	2799.96	5e-05	0.000197081	yes
XLOC_018317	XLOC_018317	TcSYL_0046510	TcX10_chr5:557070-571034	Epis	Mtry	OK	23214	637406	1457.22	2799.45	5e-05	0.000197081	yes
XLOC_017752	XLOC_017752	TcSYL_0202110	TcX10_chr45:129577-130436	Epis	Mtry	OK	971466	156044	0.683721	2798.44	5e-05	0.000197081	yes
XLOC_007141	XLOC_007141	TcSYL_0122710	TcX10_chr21:419698-420230	Epis	Mtry	OK	137282	308596	1168.57	2794.05	5e-05	0.000197081	yes
XLOC_008742	XLOC_008742	-	TcX10_chr24:621785-626448	Epis	Mtry	OK	291058	456834	0.650363	2790.74	5e-05	0.000197081	yes
XLOC_001955	XLOC_001955	-	TcX10_chr10:690925-691558	Epis	Mtry	OK	355632	645141	0.859229	2788.77	5e-05	0.000197081	yes
XLOC_018070	XLOC_018070	-	TcX10_chr46:78799-80167	Epis	Mtry	OK	270735	642031	1245.76	2786.47	5e-05	0.000197081	yes
XLOC_010200	XLOC_010200	TcSYL_0025510	TcX10_chr3:967368-967744	Epis	Mtry	OK	418596	912407	1124.12	2785.64	5e-05	0.000197081	yes
XLOC_022067	XLOC_022067	-	TcX10_chr9:355433-356245	Epis	Mtry	OK	714711	157281	1137.91	2783.87	5e-05	0.000197081	yes
XLOC_009157	XLOC_009157	-	TcX10_chr26:114915-116542	Epis	Mtry	OK	365876	596335	0.704765	2783.71	5e-05	0.000197081	yes
XLOC_009812	XLOC_009812	-	TcX10_chr28:504740-505758	Epis	Mtry	OK	632502	103741	0.713845	2782.28	5e-05	0.000197081	yes
XLOC_017893	XLOC_017893	TcSYL_0203180	TcX10_chr46:232733-233079	Epis	Mtry	OK	367028	848083	1208.31	2781.77	5e-05	0.000197081	yes
XLOC_008354	XLOC_008354	TcSYL_0135480	TcX10_chr24:198338-199044	Epis	Mtry	OK	219611	401372	0.869992	2781.27	5e-05	0.000197081	yes
XLOC_010813	XLOC_010813	-	TcX10_chr3:1603125-1603902	Epis	Mtry	OK	318597	561075	0.816462	2779.11	5e-05	0.000197081	yes
XLOC_000988	XLOC_000988	TcSYL_0007990	TcX10_chr1:1627745-1629982	Epis	Mtry	OK	268679	480617	0.839007	2777.52	5e-05	0.000197081	yes
XLOC_003371	XLOC_003371	TcSYL_0097250	TcX10_chr13:730709-731100	Epis	Mtry	OK	567286	111362	0.973114	2777.45	5e-05	0.000197081	yes
XLOC_001895	XLOC_001895	-	TcX10_chr10:76077-76374	Epis	Mtry	OK	47028	120.01	1351.56	2777.24	5e-05	0.000197081	yes
[truncated: 2,269 more rows]

## Sheet: Down-DESeq
Column1	baseMean	log2FoldChange	lfcSE	stat	pvalue	padj
[truncated: 399 more rows]

## Sheet: Up-DESeq
Column1	baseMean	log2FoldChange	lfcSE	stat	pvalue	padj
[truncated: 470 more rows]

## Sheet: interseq
Down-regulated	Up-regulated
[truncated: 250 more rows]
