# Supplementary material for: Transcriptional remodeling during metacyclogenesis in Trypanosoma cruzi I
Source: Virulence. 2020 Jul 27;11(1):969–80. doi: 10.1080/21505594.2020.1797274 (PMC7549971; doi:10.1080/21505594.2020.1797274)
Supplement: Supplemental Material [file KVIR_A_1797274_SM7171.zip › S3 table.xlsx]

## Sheet: Down-regulated
Gene ID	Transcript ID(s)	Ontology	GO ID	GO Term Name
TcSYL_0000540	TcSYL_0000540.t1	Biological Process	GO:0055114	oxidation-reduction process
TcSYL_0001410	TcSYL_0001410.t1	Biological Process	GO:0006468	protein phosphorylation
TcSYL_0001420	TcSYL_0001420.t1	Biological Process	GO:0055114	oxidation-reduction process
TcSYL_0001430	TcSYL_0001430.t1	Biological Process	GO:0055114	oxidation-reduction process
TcSYL_0002010	TcSYL_0002010.t1	Biological Process	GO:0055085	transmembrane transport
TcSYL_0006250	TcSYL_0006250.t1	Biological Process	GO:0045454	cell redox homeostasis
TcSYL_0006250	TcSYL_0006250.t1	Biological Process	GO:0055114	oxidation-reduction process
TcSYL_0010760	TcSYL_0010760.t1	Biological Process	GO:0006414	translational elongation
TcSYL_0011660	TcSYL_0011660.t1	Biological Process	GO:0006096	glycolytic process
TcSYL_0011660	TcSYL_0011660.t1	Biological Process	GO:0051156	glucose 6-phosphate metabolic process
TcSYL_0011690	TcSYL_0011690.t1	Biological Process	GO:0055114	oxidation-reduction process
TcSYL_0012630	TcSYL_0012630.t1	Biological Process	GO:0006520	cellular amino acid metabolic process
TcSYL_0014910	TcSYL_0014910.t1	Biological Process	GO:0055114	oxidation-reduction process
TcSYL_0019490	TcSYL_0019490.t1	Biological Process	GO:0006508	proteolysis
TcSYL_0044630	TcSYL_0044630.t1	Biological Process	GO:0055114	oxidation-reduction process
TcSYL_0046700	TcSYL_0046700.t1	Biological Process	GO:0071704	organic substance metabolic process
TcSYL_0053550	TcSYL_0053550.t1	Biological Process	GO:0006526	arginine biosynthetic process
TcSYL_0064140	TcSYL_0064140.t1	Biological Process	GO:0006275	regulation of DNA replication
TcSYL_0064420	TcSYL_0064420.t1	Biological Process	GO:0045454	cell redox homeostasis
TcSYL_0064420	TcSYL_0064420.t1	Biological Process	GO:0055114	oxidation-reduction process
TcSYL_0064450	TcSYL_0064450.t1	Biological Process	GO:0006520	cellular amino acid metabolic process
TcSYL_0064450	TcSYL_0064450.t1	Biological Process	GO:0055114	oxidation-reduction process
TcSYL_0074000	TcSYL_0074000.t1	Biological Process	GO:0006520	cellular amino acid metabolic process
TcSYL_0074000	TcSYL_0074000.t1	Biological Process	GO:0055114	oxidation-reduction process
TcSYL_0075080	TcSYL_0075080.t1	Biological Process	GO:0055085	transmembrane transport
TcSYL_0075250	TcSYL_0075250.t1	Biological Process	GO:0006508	proteolysis
TcSYL_0089180	TcSYL_0089180.t1	Biological Process	GO:0055114	oxidation-reduction process
TcSYL_0090820	TcSYL_0090820.t1	Biological Process	GO:0055114	oxidation-reduction process
TcSYL_0091780	TcSYL_0091780.t1	Biological Process	GO:0051260	protein homooligomerization
TcSYL_0106910	TcSYL_0106910.t1	Biological Process	GO:0007010	cytoskeleton organization
TcSYL_0110370	TcSYL_0110370.t1	Biological Process	GO:0007018	microtubule-based movement
TcSYL_0111890	TcSYL_0111890.t1	Biological Process	GO:0045454	cell redox homeostasis
TcSYL_0111890	TcSYL_0111890.t1	Biological Process	GO:0055114	oxidation-reduction process
TcSYL_0118140	TcSYL_0118140.t1	Biological Process	GO:0055114	oxidation-reduction process
TcSYL_0138670	TcSYL_0138670.t1	Biological Process	GO:0006508	proteolysis
TcSYL_0138680	TcSYL_0138680.t1	Biological Process	GO:0006508	proteolysis
TcSYL_0140680	TcSYL_0140680.t1	Biological Process	GO:0006556	S-adenosylmethionine biosynthetic process
TcSYL_0140690	TcSYL_0140690.t1	Biological Process	GO:0055114	oxidation-reduction process
TcSYL_0140750	TcSYL_0140750.t1	Biological Process	GO:0000079	regulation of cyclin-dependent protein serine/threonine kinase activity
TcSYL_0141810	TcSYL_0141810.t1	Biological Process	GO:0000723	telomere maintenance
TcSYL_0141810	TcSYL_0141810.t1	Biological Process	GO:0006281	DNA repair
TcSYL_0142770	TcSYL_0142770.t1	Biological Process	GO:0006432	phenylalanyl-tRNA aminoacylation
TcSYL_0142770	TcSYL_0142770.t1	Biological Process	GO:0043039	tRNA aminoacylation
TcSYL_0146090	TcSYL_0146090.t1	Biological Process	GO:0015986	ATP synthesis coupled proton transport
TcSYL_0146090	TcSYL_0146090.t1	Biological Process	GO:0046034	ATP metabolic process
TcSYL_0146090	TcSYL_0146090.t1	Biological Process	GO:1902600	proton transmembrane transport
TcSYL_0146130	TcSYL_0146130.t1	Biological Process	GO:0030001	metal ion transport
TcSYL_0146130	TcSYL_0146130.t1	Biological Process	GO:0055085	transmembrane transport
TcSYL_0159950	TcSYL_0159950.t1	Biological Process	GO:0055114	oxidation-reduction process
TcSYL_0163070	TcSYL_0163070.t1	Biological Process	GO:0009116	nucleoside metabolic process
TcSYL_0169000	TcSYL_0169000.t1	Biological Process	GO:0006265	DNA topological change
TcSYL_0171190	TcSYL_0171190.t1	Biological Process	GO:0006457	protein folding
TcSYL_0175280	TcSYL_0175280.t1	Biological Process	GO:0006508	proteolysis
TcSYL_0175300	TcSYL_0175300.t1	Biological Process	GO:0006508	proteolysis
TcSYL_0175330	TcSYL_0175330.t1	Biological Process	GO:0006508	proteolysis
TcSYL_0175430	TcSYL_0175430.t1	Biological Process	GO:0006508	proteolysis
TcSYL_0176270	TcSYL_0176270.t1	Biological Process	GO:0006508	proteolysis
TcSYL_0195590	TcSYL_0195590.t1	Biological Process	GO:0006468	protein phosphorylation
TcSYL_0201940	TcSYL_0201940.t1	Biological Process	GO:0006526	arginine biosynthetic process
TcSYL_0002010	TcSYL_0002010.t1	Cellular Component	GO:0016021	integral component of membrane
TcSYL_0013450	TcSYL_0013450.t1	Cellular Component	GO:0005643	nuclear pore
TcSYL_0013610	TcSYL_0013610.t1	Cellular Component	GO:0005634	nucleus
TcSYL_0053550	TcSYL_0053550.t1	Cellular Component	GO:0005737	cytoplasm
TcSYL_0075080	TcSYL_0075080.t1	Cellular Component	GO:0016021	integral component of membrane
TcSYL_0075250	TcSYL_0075250.t1	Cellular Component	GO:0005622	intracellular
TcSYL_0089180	TcSYL_0089180.t1	Cellular Component	GO:0016021	integral component of membrane
TcSYL_0112290	TcSYL_0112290.t1	Cellular Component	GO:0016459	myosin complex
TcSYL_0112300	TcSYL_0112300.t1	Cellular Component	GO:0016459	myosin complex
TcSYL_0117560	TcSYL_0117560.t1	Cellular Component	GO:0005737	cytoplasm
TcSYL_0142770	TcSYL_0142770.t1	Cellular Component	GO:0005737	cytoplasm
TcSYL_0146090	TcSYL_0146090.t1	Cellular Component	GO:0045261	proton-transporting ATP synthase complex, catalytic core F(1)
TcSYL_0146130	TcSYL_0146130.t1	Cellular Component	GO:0016020	membrane
TcSYL_0201940	TcSYL_0201940.t1	Cellular Component	GO:0005737	cytoplasm
TcSYL_0000540	TcSYL_0000540.t1	Molecular Function	GO:0016491	oxidoreductase activity
TcSYL_0001410	TcSYL_0001410.t1	Molecular Function	GO:0004672	protein kinase activity
TcSYL_0001410	TcSYL_0001410.t1	Molecular Function	GO:0005524	ATP binding
TcSYL_0001420	TcSYL_0001420.t1	Molecular Function	GO:0016491	oxidoreductase activity
TcSYL_0001430	TcSYL_0001430.t1	Molecular Function	GO:0016491	oxidoreductase activity
TcSYL_0004420	TcSYL_0004420.t1	Molecular Function	GO:0004674	protein serine/threonine kinase activity
TcSYL_0004420	TcSYL_0004420.t1	Molecular Function	GO:0005524	ATP binding
TcSYL_0006250	TcSYL_0006250.t1	Molecular Function	GO:0016491	oxidoreductase activity
TcSYL_0006250	TcSYL_0006250.t1	Molecular Function	GO:0050660	flavin adenine dinucleotide binding
TcSYL_0008040	TcSYL_0008040.t1	Molecular Function	GO:0005515	protein binding
TcSYL_0010760	TcSYL_0010760.t1	Molecular Function	GO:0003746	translation elongation factor activity
TcSYL_0011660	TcSYL_0011660.t1	Molecular Function	GO:0004340	glucokinase activity
TcSYL_0011660	TcSYL_0011660.t1	Molecular Function	GO:0005524	ATP binding
TcSYL_0011660	TcSYL_0011660.t1	Molecular Function	GO:0005536	glucose binding
TcSYL_0011690	TcSYL_0011690.t1	Molecular Function	GO:0016620	oxidoreductase activity, acting on the aldehyde or oxo group of donors, NAD or NADP as acceptor
TcSYL_0012630	TcSYL_0012630.t1	Molecular Function	GO:0008483	transaminase activity
TcSYL_0012630	TcSYL_0012630.t1	Molecular Function	GO:0030170	pyridoxal phosphate binding
TcSYL_0013450	TcSYL_0013450.t1	Molecular Function	GO:0017056	structural constituent of nuclear pore
TcSYL_0013610	TcSYL_0013610.t1	Molecular Function	GO:0003677	DNA binding
TcSYL_0013610	TcSYL_0013610.t1	Molecular Function	GO:0003887	DNA-directed DNA polymerase activity
TcSYL_0013610	TcSYL_0013610.t1	Molecular Function	GO:0034061	DNA polymerase activity
TcSYL_0014910	TcSYL_0014910.t1	Molecular Function	GO:0016491	oxidoreductase activity
TcSYL_0014910	TcSYL_0014910.t1	Molecular Function	GO:0046872	metal ion binding
TcSYL_0019490	TcSYL_0019490.t1	Molecular Function	GO:0004181	metallocarboxypeptidase activity
TcSYL_0019630	TcSYL_0019630.t1	Molecular Function	GO:0003824	catalytic activity
TcSYL_0019650	TcSYL_0019650.t1	Molecular Function	GO:0016787	hydrolase activity
TcSYL_0022240	TcSYL_0022240.t1	Molecular Function	GO:0005524	ATP binding
TcSYL_0022240	TcSYL_0022240.t1	Molecular Function	GO:0016887	ATPase activity
TcSYL_0022330	TcSYL_0022330.t1	Molecular Function	GO:0005524	ATP binding
TcSYL_0022330	TcSYL_0022330.t1	Molecular Function	GO:0016887	ATPase activity
TcSYL_0032830	TcSYL_0032830.t1	Molecular Function	GO:0016787	hydrolase activity
TcSYL_0033090	TcSYL_0033090.t1	Molecular Function	GO:0016787	hydrolase activity
TcSYL_0033110	TcSYL_0033110.t1	Molecular Function	GO:0016787	hydrolase activity
TcSYL_0033220	TcSYL_0033220.t1	Molecular Function	GO:0016787	hydrolase activity
TcSYL_0035000	TcSYL_0035000.t1	Molecular Function	GO:0016787	hydrolase activity
TcSYL_0035550	TcSYL_0035550.t1	Molecular Function	GO:0016787	hydrolase activity
TcSYL_0035620	TcSYL_0035620.t1	Molecular Function	GO:0016787	hydrolase activity
TcSYL_0035640	TcSYL_0035640.t1	Molecular Function	GO:0016787	hydrolase activity
TcSYL_0035830	TcSYL_0035830.t1	Molecular Function	GO:0016787	hydrolase activity
TcSYL_0036190	TcSYL_0036190.t1	Molecular Function	GO:0016787	hydrolase activity
TcSYL_0036390	TcSYL_0036390.t1	Molecular Function	GO:0016787	hydrolase activity
TcSYL_0036400	TcSYL_0036400.t1	Molecular Function	GO:0016787	hydrolase activity
TcSYL_0036590	TcSYL_0036590.t1	Molecular Function	GO:0016787	hydrolase activity
TcSYL_0036810	TcSYL_0036810.t1	Molecular Function	GO:0016787	hydrolase activity
TcSYL_0042320	TcSYL_0042320.t1	Molecular Function	GO:0005515	protein binding
TcSYL_0044630	TcSYL_0044630.t1	Molecular Function	GO:0016491	oxidoreductase activity
TcSYL_0046700	TcSYL_0046700.t1	Molecular Function	GO:0016868	intramolecular transferase activity, phosphotransferases
TcSYL_0053550	TcSYL_0053550.t1	Molecular Function	GO:0008777	acetylornithine deacetylase activity
TcSYL_0053550	TcSYL_0053550.t1	Molecular Function	GO:0016787	hydrolase activity
TcSYL_0053920	TcSYL_0053920.t1	Molecular Function	GO:0016787	hydrolase activity
TcSYL_0053940	TcSYL_0053940.t1	Molecular Function	GO:0016787	hydrolase activity
TcSYL_0053960	TcSYL_0053960.t1	Molecular Function	GO:0016787	hydrolase activity
TcSYL_0054000	TcSYL_0054000.t1	Molecular Function	GO:0016787	hydrolase activity
TcSYL_0063420	TcSYL_0063420.t1	Molecular Function	GO:0005488	binding
TcSYL_0063420	TcSYL_0063420.t1	Molecular Function	GO:0005515	protein binding
TcSYL_0064140	TcSYL_0064140.t1	Molecular Function	GO:0003677	DNA binding
TcSYL_0064140	TcSYL_0064140.t1	Molecular Function	GO:0030337	DNA polymerase processivity factor activity
TcSYL_0064420	TcSYL_0064420.t1	Molecular Function	GO:0016209	antioxidant activity
TcSYL_0064420	TcSYL_0064420.t1	Molecular Function	GO:0016491	oxidoreductase activity
TcSYL_0064420	TcSYL_0064420.t1	Molecular Function	GO:0051920	peroxiredoxin activity
TcSYL_0064450	TcSYL_0064450.t1	Molecular Function	GO:0016491	oxidoreductase activity
TcSYL_0073490	TcSYL_0073490.t1	Molecular Function	GO:0016746	transferase activity, transferring acyl groups
TcSYL_0074000	TcSYL_0074000.t1	Molecular Function	GO:0016491	oxidoreductase activity
TcSYL_0074000	TcSYL_0074000.t1	Molecular Function	GO:0016639	oxidoreductase activity, acting on the CH-NH2 group of donors, NAD or NADP as acceptor
TcSYL_0074660	TcSYL_0074660.t1	Molecular Function	GO:0005524	ATP binding
TcSYL_0074660	TcSYL_0074660.t1	Molecular Function	GO:0016887	ATPase activity
TcSYL_0075250	TcSYL_0075250.t1	Molecular Function	GO:0004177	aminopeptidase activity
TcSYL_0078910	TcSYL_0078910.t1	Molecular Function	GO:0005515	protein binding
TcSYL_0086570	TcSYL_0086570.t1	Molecular Function	GO:0003824	catalytic activity
TcSYL_0089180	TcSYL_0089180.t1	Molecular Function	GO:0004506	squalene monooxygenase activity
TcSYL_0089180	TcSYL_0089180.t1	Molecular Function	GO:0050660	flavin adenine dinucleotide binding
TcSYL_0090820	TcSYL_0090820.t1	Molecular Function	GO:0016491	oxidoreductase activity
TcSYL_0091780	TcSYL_0091780.t1	Molecular Function	GO:0005515	protein binding
TcSYL_0103590	TcSYL_0103590.t1	Molecular Function	GO:0030170	pyridoxal phosphate binding
TcSYL_0106910	TcSYL_0106910.t1	Molecular Function	GO:0003779	actin binding
TcSYL_0108800	TcSYL_0108800.t1	Molecular Function	GO:0003824	catalytic activity
TcSYL_0110370	TcSYL_0110370.t1	Molecular Function	GO:0003777	microtubule motor activity
TcSYL_0110370	TcSYL_0110370.t1	Molecular Function	GO:0005524	ATP binding
TcSYL_0110370	TcSYL_0110370.t1	Molecular Function	GO:0008017	microtubule binding
TcSYL_0111890	TcSYL_0111890.t1	Molecular Function	GO:0016491	oxidoreductase activity
TcSYL_0111890	TcSYL_0111890.t1	Molecular Function	GO:0050660	flavin adenine dinucleotide binding
TcSYL_0112290	TcSYL_0112290.t1	Molecular Function	GO:0003774	motor activity
TcSYL_0112290	TcSYL_0112290.t1	Molecular Function	GO:0005524	ATP binding
TcSYL_0112300	TcSYL_0112300.t1	Molecular Function	GO:0003774	motor activity
TcSYL_0112300	TcSYL_0112300.t1	Molecular Function	GO:0005515	protein binding
TcSYL_0112300	TcSYL_0112300.t1	Molecular Function	GO:0005524	ATP binding
TcSYL_0114930	TcSYL_0114930.t1	Molecular Function	GO:0016787	hydrolase activity
TcSYL_0115740	TcSYL_0115740.t1	Molecular Function	GO:0005488	binding
TcSYL_0116000	TcSYL_0116000.t1	Molecular Function	GO:0005524	ATP binding
TcSYL_0116350	TcSYL_0116350.t1	Molecular Function	GO:0005524	ATP binding
TcSYL_0117560	TcSYL_0117560.t1	Molecular Function	GO:0005524	ATP binding
TcSYL_0117560	TcSYL_0117560.t1	Molecular Function	GO:0016301	kinase activity
TcSYL_0117560	TcSYL_0117560.t1	Molecular Function	GO:0016773	phosphotransferase activity, alcohol group as acceptor
TcSYL_0117640	TcSYL_0117640.t1	Molecular Function	GO:0005515	protein binding
TcSYL_0118140	TcSYL_0118140.t1	Molecular Function	GO:0016491	oxidoreductase activity
TcSYL_0138670	TcSYL_0138670.t1	Molecular Function	GO:0004181	metallocarboxypeptidase activity
TcSYL_0138680	TcSYL_0138680.t1	Molecular Function	GO:0004181	metallocarboxypeptidase activity
TcSYL_0140680	TcSYL_0140680.t1	Molecular Function	GO:0004478	methionine adenosyltransferase activity
TcSYL_0140690	TcSYL_0140690.t1	Molecular Function	GO:0005506	iron ion binding
TcSYL_0140690	TcSYL_0140690.t1	Molecular Function	GO:0016705	oxidoreductase activity, acting on paired donors, with incorporation or reduction of molecular oxygen
TcSYL_0140690	TcSYL_0140690.t1	Molecular Function	GO:0020037	heme binding
TcSYL_0140750	TcSYL_0140750.t1	Molecular Function	GO:0019901	protein kinase binding
TcSYL_0141810	TcSYL_0141810.t1	Molecular Function	GO:0003678	DNA helicase activity
TcSYL_0142770	TcSYL_0142770.t1	Molecular Function	GO:0000049	tRNA binding
TcSYL_0142770	TcSYL_0142770.t1	Molecular Function	GO:0000166	nucleotide binding
TcSYL_0142770	TcSYL_0142770.t1	Molecular Function	GO:0004812	aminoacyl-tRNA ligase activity
TcSYL_0142770	TcSYL_0142770.t1	Molecular Function	GO:0004826	phenylalanine-tRNA ligase activity
TcSYL_0142770	TcSYL_0142770.t1	Molecular Function	GO:0005524	ATP binding
TcSYL_0146090	TcSYL_0146090.t1	Molecular Function	GO:0005524	ATP binding
TcSYL_0146090	TcSYL_0146090.t1	Molecular Function	GO:0046933	proton-transporting ATP synthase activity, rotational mechanism
TcSYL_0146130	TcSYL_0146130.t1	Molecular Function	GO:0046873	metal ion transmembrane transporter activity
TcSYL_0159950	TcSYL_0159950.t1	Molecular Function	GO:0016491	oxidoreductase activity
TcSYL_0159950	TcSYL_0159950.t1	Molecular Function	GO:0050660	flavin adenine dinucleotide binding
TcSYL_0159950	TcSYL_0159950.t1	Molecular Function	GO:0071949	FAD binding
TcSYL_0163070	TcSYL_0163070.t1	Molecular Function	GO:0003824	catalytic activity
TcSYL_0169000	TcSYL_0169000.t1	Molecular Function	GO:0003677	DNA binding
TcSYL_0169000	TcSYL_0169000.t1	Molecular Function	GO:0003916	DNA topoisomerase activity
TcSYL_0171190	TcSYL_0171190.t1	Molecular Function	GO:0005524	ATP binding
TcSYL_0171190	TcSYL_0171190.t1	Molecular Function	GO:0051082	unfolded protein binding
TcSYL_0175280	TcSYL_0175280.t1	Molecular Function	GO:0004197	cysteine-type endopeptidase activity
TcSYL_0175280	TcSYL_0175280.t1	Molecular Function	GO:0008234	cysteine-type peptidase activity
TcSYL_0175300	TcSYL_0175300.t1	Molecular Function	GO:0004197	cysteine-type endopeptidase activity
TcSYL_0175300	TcSYL_0175300.t1	Molecular Function	GO:0008234	cysteine-type peptidase activity
TcSYL_0175330	TcSYL_0175330.t1	Molecular Function	GO:0008234	cysteine-type peptidase activity
TcSYL_0175430	TcSYL_0175430.t1	Molecular Function	GO:0004197	cysteine-type endopeptidase activity
TcSYL_0175430	TcSYL_0175430.t1	Molecular Function	GO:0008234	cysteine-type peptidase activity
TcSYL_0176270	TcSYL_0176270.t1	Molecular Function	GO:0004197	cysteine-type endopeptidase activity
TcSYL_0176270	TcSYL_0176270.t1	Molecular Function	GO:0008234	cysteine-type peptidase activity
TcSYL_0179520	TcSYL_0179520.t1	Molecular Function	GO:0008239	dipeptidyl-peptidase activity
TcSYL_0195590	TcSYL_0195590.t1	Molecular Function	GO:0004672	protein kinase activity
TcSYL_0195590	TcSYL_0195590.t1	Molecular Function	GO:0005524	ATP binding
TcSYL_0201940	TcSYL_0201940.t1	Molecular Function	GO:0008777	acetylornithine deacetylase activity
TcSYL_0201940	TcSYL_0201940.t1	Molecular Function	GO:0016787	hydrolase activity
TcSYL_0202370	TcSYL_0202370.t1	Molecular Function	GO:0016787	hydrolase activity
TcSYL_0206120	TcSYL_0206120.t1	Molecular Function	GO:0016787	hydrolase activity

## Sheet: Up-regulated
Gene ID	Transcript ID(s)	Ontology	GO ID	GO Term Name
TcSYL_0001030	TcSYL_0001030.t1	Biological Process	GO:0007165	signal transduction
TcSYL_0001090	TcSYL_0001090.t1	Biological Process	GO:0016579	protein deubiquitination
TcSYL_0014840	TcSYL_0014840.t1	Biological Process	GO:0006468	protein phosphorylation
TcSYL_0017060	TcSYL_0017060.t1	Biological Process	GO:0006855	drug transmembrane transport
TcSYL_0017060	TcSYL_0017060.t1	Biological Process	GO:0055085	transmembrane transport
TcSYL_0023090	TcSYL_0023090.t1	Biological Process	GO:0006979	response to oxidative stress
TcSYL_0023090	TcSYL_0023090.t1	Biological Process	GO:0055114	oxidation-reduction process
TcSYL_0030690	TcSYL_0030690.t1	Biological Process	GO:0006457	protein folding
TcSYL_0047800	TcSYL_0047800.t1	Biological Process	GO:1901642	nucleoside transmembrane transport
TcSYL_0047970	TcSYL_0047970.t1	Biological Process	GO:0055114	oxidation-reduction process
TcSYL_0060670	TcSYL_0060670.t1	Biological Process	GO:0006508	proteolysis
TcSYL_0060670	TcSYL_0060670.t1	Biological Process	GO:0007155	cell adhesion
TcSYL_0073440	TcSYL_0073440.t1	Biological Process	GO:0006508	proteolysis
TcSYL_0073580	TcSYL_0073580.t1	Biological Process	GO:0006886	intracellular protein transport
TcSYL_0073580	TcSYL_0073580.t1	Biological Process	GO:0016192	vesicle-mediated transport
TcSYL_0076490	TcSYL_0076490.t1	Biological Process	GO:0001510	RNA methylation
TcSYL_0076490	TcSYL_0076490.t1	Biological Process	GO:0009452	7-methylguanosine RNA capping
TcSYL_0080540	TcSYL_0080540.t1	Biological Process	GO:0006452	translational frameshifting
TcSYL_0080540	TcSYL_0080540.t1	Biological Process	GO:0045901	positive regulation of translational elongation
TcSYL_0080540	TcSYL_0080540.t1	Biological Process	GO:0045905	positive regulation of translational termination
TcSYL_0087250	TcSYL_0087250.t1	Biological Process	GO:0006281	DNA repair
TcSYL_0107750	TcSYL_0107750.t1	Biological Process	GO:0009190	cyclic nucleotide biosynthetic process
TcSYL_0107750	TcSYL_0107750.t1	Biological Process	GO:0035556	intracellular signal transduction
TcSYL_0108730	TcSYL_0108730.t1	Biological Process	GO:0006007	glucose catabolic process
TcSYL_0109340	TcSYL_0109340.t1	Biological Process	GO:0006811	ion transport
TcSYL_0109340	TcSYL_0109340.t1	Biological Process	GO:0055085	transmembrane transport
TcSYL_0114910	TcSYL_0114910.t1	Biological Process	GO:0005975	carbohydrate metabolic process
TcSYL_0115390	TcSYL_0115390.t1	Biological Process	GO:0006468	protein phosphorylation
TcSYL_0122290	TcSYL_0122290.t1	Biological Process	GO:0005975	carbohydrate metabolic process
TcSYL_0122290	TcSYL_0122290.t1	Biological Process	GO:0006099	tricarboxylic acid cycle
TcSYL_0122290	TcSYL_0122290.t1	Biological Process	GO:0019752	carboxylic acid metabolic process
TcSYL_0122290	TcSYL_0122290.t1	Biological Process	GO:0055114	oxidation-reduction process
TcSYL_0132400	TcSYL_0132400.t1	Biological Process	GO:0006412	translation
TcSYL_0135290	TcSYL_0135290.t1	Biological Process	GO:0006508	proteolysis
TcSYL_0135290	TcSYL_0135290.t1	Biological Process	GO:0007155	cell adhesion
TcSYL_0137550	TcSYL_0137550.t1	Biological Process	GO:0006508	proteolysis
TcSYL_0137550	TcSYL_0137550.t1	Biological Process	GO:0007155	cell adhesion
TcSYL_0137560	TcSYL_0137560.t1	Biological Process	GO:0006508	proteolysis
TcSYL_0137560	TcSYL_0137560.t1	Biological Process	GO:0007155	cell adhesion
TcSYL_0146190	TcSYL_0146190.t1	Biological Process	GO:0006605	protein targeting
TcSYL_0146190	TcSYL_0146190.t1	Biological Process	GO:0006886	intracellular protein transport
TcSYL_0146190	TcSYL_0146190.t1	Biological Process	GO:0015031	protein transport
TcSYL_0147430	TcSYL_0147430.t1	Biological Process	GO:0006396	RNA processing
TcSYL_0170370	TcSYL_0170370.t1	Biological Process	GO:0006281	DNA repair
TcSYL_0172170	TcSYL_0172170.t1	Biological Process	GO:0005975	carbohydrate metabolic process
TcSYL_0172170	TcSYL_0172170.t1	Biological Process	GO:0019318	hexose metabolic process
TcSYL_0174260	TcSYL_0174260.t1	Biological Process	GO:0055114	oxidation-reduction process
TcSYL_0186830	TcSYL_0186830.t1	Biological Process	GO:0006508	proteolysis
TcSYL_0186830	TcSYL_0186830.t1	Biological Process	GO:0007155	cell adhesion
TcSYL_0200910	TcSYL_0200910.t1	Biological Process	GO:0008299	isoprenoid biosynthetic process
TcSYL_0017060	TcSYL_0017060.t1	Cellular Component	GO:0016020	membrane
TcSYL_0030690	TcSYL_0030690.t1	Cellular Component	GO:0005783	endoplasmic reticulum
TcSYL_0047800	TcSYL_0047800.t1	Cellular Component	GO:0016021	integral component of membrane
TcSYL_0060670	TcSYL_0060670.t1	Cellular Component	GO:0016020	membrane
TcSYL_0073580	TcSYL_0073580.t1	Cellular Component	GO:0030131	clathrin adaptor complex
TcSYL_0087250	TcSYL_0087250.t1	Cellular Component	GO:0005634	nucleus
TcSYL_0108730	TcSYL_0108730.t1	Cellular Component	GO:0005737	cytoplasm
TcSYL_0109340	TcSYL_0109340.t1	Cellular Component	GO:0016020	membrane
TcSYL_0109580	TcSYL_0109580.t1	Cellular Component	GO:0005737	cytoplasm
TcSYL_0132400	TcSYL_0132400.t1	Cellular Component	GO:0005840	ribosome
TcSYL_0135290	TcSYL_0135290.t1	Cellular Component	GO:0016020	membrane
TcSYL_0137550	TcSYL_0137550.t1	Cellular Component	GO:0016020	membrane
TcSYL_0137560	TcSYL_0137560.t1	Cellular Component	GO:0016020	membrane
TcSYL_0143050	TcSYL_0143050.t1	Cellular Component	GO:0016020	membrane
TcSYL_0146190	TcSYL_0146190.t1	Cellular Component	GO:0016020	membrane
TcSYL_0186830	TcSYL_0186830.t1	Cellular Component	GO:0016020	membrane
TcSYL_0188280	TcSYL_0188280.t1	Cellular Component	GO:0005622	intracellular
TcSYL_0192200	TcSYL_0192200.t1	Cellular Component	GO:0000786	nucleosome
TcSYL_0192200	TcSYL_0192200.t1	Cellular Component	GO:0005634	nucleus
TcSYL_0000780	TcSYL_0000780.t1	Molecular Function	GO:0008289	lipid binding
TcSYL_0001030	TcSYL_0001030.t1	Molecular Function	GO:0004114	3',5'-cyclic-nucleotide phosphodiesterase activity
TcSYL_0001090	TcSYL_0001090.t1	Molecular Function	GO:0036459	thiol-dependent ubiquitinyl hydrolase activity
TcSYL_0001340	TcSYL_0001340.t1	Molecular Function	GO:0016829	lyase activity
TcSYL_0001350	TcSYL_0001350.t1	Molecular Function	GO:0016836	hydro-lyase activity
TcSYL_0003520	TcSYL_0003520.t1	Molecular Function	GO:0016810	hydrolase activity, acting on carbon-nitrogen (but not peptide) bonds
TcSYL_0008790	TcSYL_0008790.t1	Molecular Function	GO:0008641	ubiquitin-like modifier activating enzyme activity
TcSYL_0014840	TcSYL_0014840.t1	Molecular Function	GO:0004672	protein kinase activity
TcSYL_0014840	TcSYL_0014840.t1	Molecular Function	GO:0005524	ATP binding
TcSYL_0017060	TcSYL_0017060.t1	Molecular Function	GO:0015238	drug transmembrane transporter activity
TcSYL_0017060	TcSYL_0017060.t1	Molecular Function	GO:0015297	antiporter activity
TcSYL_0022320	TcSYL_0022320.t1	Molecular Function	GO:0016779	nucleotidyltransferase activity
TcSYL_0023090	TcSYL_0023090.t1	Molecular Function	GO:0004602	glutathione peroxidase activity
TcSYL_0025560	TcSYL_0025560.t1	Molecular Function	GO:0005524	ATP binding
TcSYL_0027000	TcSYL_0027000.t1	Molecular Function	GO:0016758	transferase activity, transferring hexosyl groups
TcSYL_0030690	TcSYL_0030690.t1	Molecular Function	GO:0005509	calcium ion binding
TcSYL_0030690	TcSYL_0030690.t1	Molecular Function	GO:0005515	protein binding
TcSYL_0030690	TcSYL_0030690.t1	Molecular Function	GO:0051082	unfolded protein binding
TcSYL_0044050	TcSYL_0044050.t1	Molecular Function	GO:0016787	hydrolase activity
TcSYL_0045340	TcSYL_0045340.t1	Molecular Function	GO:0003924	GTPase activity
TcSYL_0045340	TcSYL_0045340.t1	Molecular Function	GO:0005525	GTP binding
TcSYL_0047800	TcSYL_0047800.t1	Molecular Function	GO:0005337	nucleoside transmembrane transporter activity
TcSYL_0047970	TcSYL_0047970.t1	Molecular Function	GO:0004470	malic enzyme activity
TcSYL_0047970	TcSYL_0047970.t1	Molecular Function	GO:0004471	malate dehydrogenase (decarboxylating) (NAD+) activity
TcSYL_0047970	TcSYL_0047970.t1	Molecular Function	GO:0051287	NAD binding
TcSYL_0057610	TcSYL_0057610.t1	Molecular Function	GO:0005524	ATP binding
TcSYL_0057610	TcSYL_0057610.t1	Molecular Function	GO:0046872	metal ion binding
TcSYL_0060670	TcSYL_0060670.t1	Molecular Function	GO:0004222	metalloendopeptidase activity
TcSYL_0073440	TcSYL_0073440.t1	Molecular Function	GO:0004222	metalloendopeptidase activity
TcSYL_0073440	TcSYL_0073440.t1	Molecular Function	GO:0005524	ATP binding
TcSYL_0074920	TcSYL_0074920.t1	Molecular Function	GO:0008289	lipid binding
TcSYL_0076410	TcSYL_0076410.t1	Molecular Function	GO:0005524	ATP binding
TcSYL_0076410	TcSYL_0076410.t1	Molecular Function	GO:0016887	ATPase activity
TcSYL_0076490	TcSYL_0076490.t1	Molecular Function	GO:0008168	methyltransferase activity
TcSYL_0080540	TcSYL_0080540.t1	Molecular Function	GO:0003723	RNA binding
TcSYL_0080540	TcSYL_0080540.t1	Molecular Function	GO:0003746	translation elongation factor activity
TcSYL_0080540	TcSYL_0080540.t1	Molecular Function	GO:0043022	ribosome binding
TcSYL_0087240	TcSYL_0087240.t1	Molecular Function	GO:0003924	GTPase activity
TcSYL_0087240	TcSYL_0087240.t1	Molecular Function	GO:0005525	GTP binding
TcSYL_0087250	TcSYL_0087250.t1	Molecular Function	GO:0008081	phosphoric diester hydrolase activity
TcSYL_0092090	TcSYL_0092090.t1	Molecular Function	GO:0003824	catalytic activity
TcSYL_0094590	TcSYL_0094590.t1	Molecular Function	GO:0003676	nucleic acid binding
TcSYL_0094590	TcSYL_0094590.t1	Molecular Function	GO:0005524	ATP binding
TcSYL_0095940	TcSYL_0095940.t1	Molecular Function	GO:0003676	nucleic acid binding
TcSYL_0095940	TcSYL_0095940.t1	Molecular Function	GO:0016787	hydrolase activity
TcSYL_0095940	TcSYL_0095940.t1	Molecular Function	GO:0046872	metal ion binding
TcSYL_0107750	TcSYL_0107750.t1	Molecular Function	GO:0016849	phosphorus-oxygen lyase activity
TcSYL_0108720	TcSYL_0108720.t1	Molecular Function	GO:0003824	catalytic activity
TcSYL_0108720	TcSYL_0108720.t1	Molecular Function	GO:0046872	metal ion binding
TcSYL_0108730	TcSYL_0108730.t1	Molecular Function	GO:0004619	phosphoglycerate mutase activity
TcSYL_0108730	TcSYL_0108730.t1	Molecular Function	GO:0030145	manganese ion binding
TcSYL_0109340	TcSYL_0109340.t1	Molecular Function	GO:0015075	ion transmembrane transporter activity
TcSYL_0109580	TcSYL_0109580.t1	Molecular Function	GO:0033925	mannosyl-glycoprotein endo-beta-N-acetylglucosaminidase activity
TcSYL_0112620	TcSYL_0112620.t1	Molecular Function	GO:0005509	calcium ion binding
TcSYL_0113440	TcSYL_0113440.t1	Molecular Function	GO:0005515	protein binding
TcSYL_0113450	TcSYL_0113450.t1	Molecular Function	GO:0005525	GTP binding
TcSYL_0114910	TcSYL_0114910.t1	Molecular Function	GO:0003824	catalytic activity
TcSYL_0114910	TcSYL_0114910.t1	Molecular Function	GO:0016857	racemase and epimerase activity, acting on carbohydrates and derivatives
TcSYL_0114960	TcSYL_0114960.t1	Molecular Function	GO:0005509	calcium ion binding
TcSYL_0115390	TcSYL_0115390.t1	Molecular Function	GO:0004672	protein kinase activity
TcSYL_0115390	TcSYL_0115390.t1	Molecular Function	GO:0005524	ATP binding
TcSYL_0115400	TcSYL_0115400.t1	Molecular Function	GO:0003824	catalytic activity
TcSYL_0122290	TcSYL_0122290.t1	Molecular Function	GO:0003824	catalytic activity
TcSYL_0122290	TcSYL_0122290.t1	Molecular Function	GO:0016491	oxidoreductase activity
TcSYL_0122290	TcSYL_0122290.t1	Molecular Function	GO:0016616	oxidoreductase activity, acting on the CH-OH group of donors, NAD or NADP as acceptor
TcSYL_0122290	TcSYL_0122290.t1	Molecular Function	GO:0030060	L-malate dehydrogenase activity
TcSYL_0131200	TcSYL_0131200.t1	Molecular Function	GO:0030170	pyridoxal phosphate binding
TcSYL_0132400	TcSYL_0132400.t1	Molecular Function	GO:0003735	structural constituent of ribosome
TcSYL_0135290	TcSYL_0135290.t1	Molecular Function	GO:0004222	metalloendopeptidase activity
TcSYL_0137550	TcSYL_0137550.t1	Molecular Function	GO:0004222	metalloendopeptidase activity
TcSYL_0137560	TcSYL_0137560.t1	Molecular Function	GO:0004222	metalloendopeptidase activity
TcSYL_0140480	TcSYL_0140480.t1	Molecular Function	GO:0005515	protein binding
TcSYL_0146190	TcSYL_0146190.t1	Molecular Function	GO:0015450	P-P-bond-hydrolysis-driven protein transmembrane transporter activity
TcSYL_0146330	TcSYL_0146330.t1	Molecular Function	GO:0003924	GTPase activity
TcSYL_0147430	TcSYL_0147430.t1	Molecular Function	GO:0003723	RNA binding
TcSYL_0147430	TcSYL_0147430.t1	Molecular Function	GO:0016779	nucleotidyltransferase activity
TcSYL_0157160	TcSYL_0157160.t1	Molecular Function	GO:0005515	protein binding
TcSYL_0159900	TcSYL_0159900.t1	Molecular Function	GO:0016746	transferase activity, transferring acyl groups
TcSYL_0159980	TcSYL_0159980.t1	Molecular Function	GO:0008270	zinc ion binding
TcSYL_0172170	TcSYL_0172170.t1	Molecular Function	GO:0003824	catalytic activity
TcSYL_0172170	TcSYL_0172170.t1	Molecular Function	GO:0016853	isomerase activity
TcSYL_0172170	TcSYL_0172170.t1	Molecular Function	GO:0030246	carbohydrate binding
TcSYL_0172400	TcSYL_0172400.t1	Molecular Function	GO:0005515	protein binding
TcSYL_0174210	TcSYL_0174210.t1	Molecular Function	GO:0005515	protein binding
TcSYL_0174260	TcSYL_0174260.t1	Molecular Function	GO:0003824	catalytic activity
TcSYL_0174260	TcSYL_0174260.t1	Molecular Function	GO:0016491	oxidoreductase activity
TcSYL_0174260	TcSYL_0174260.t1	Molecular Function	GO:0050660	flavin adenine dinucleotide binding
TcSYL_0174260	TcSYL_0174260.t1	Molecular Function	GO:0071949	FAD binding
TcSYL_0174480	TcSYL_0174480.t1	Molecular Function	GO:0003824	catalytic activity
TcSYL_0179130	TcSYL_0179130.t1	Molecular Function	GO:0005096	GTPase activator activity
TcSYL_0186830	TcSYL_0186830.t1	Molecular Function	GO:0004222	metalloendopeptidase activity
TcSYL_0188280	TcSYL_0188280.t1	Molecular Function	GO:0005525	GTP binding
TcSYL_0192200	TcSYL_0192200.t1	Molecular Function	GO:0003677	DNA binding
TcSYL_0192200	TcSYL_0192200.t1	Molecular Function	GO:0046982	protein heterodimerization activity
